# Supplementary material for: Neuronal diversity and stereotypy at multiple scales through whole brain morphometry
Source: Nat Commun. 2024 Nov 26;15:10269. doi: 10.1038/s41467-024-54745-6 (PMC11599929; doi:10.1038/s41467-024-54745-6)
Supplement: Supplementary file 3 — Supplementary Data 1 [file 41467_2024_54745_MOESM3_ESM.xlsx]

## Sheet: Sheet1
Animal ID	Image ID	Technique	Research lab	Resolution_XY (𝜇𝑚/voxel)	Resolution_Z (𝜇𝑚/voxel)	Dimension_X (voxel)	Dimension_Y (voxel)	Dimension_Z (voxel)	Transgenic Line (driver;reporter)	Source of Transgenic information	Main neuronal types targeted	Reference of target neurons	Public downloadable link	BIL_path (whole brain)	Registered	Has auto-detected neurite	#soma identified	#SEU-D15K	#full-morphology	Has reference channel
453450	192333	fMOST	U19 Zeng	0.35	1	23886	30801	11025	Calb2-CreERT2;Ai166	BIL meta (20231223)	calretinin interneurons	https://www.jax.org/strain/013730	https://download.brainimagelibrary.org/2f/12/2f12b1a3901e4181/mouseID_453450-192333	/bil/data/2f/12/2f12b1a3901e4181/mouseID_453450-192333	TRUE	TRUE	343	7	0	1
453452	192334	fMOST	U19 Zeng	0.35	1	23886	30801	11025	Calb2-CreERT2;Ai166	BIL meta (20231223)	calretinin interneurons	https://www.jax.org/strain/013730	https://download.brainimagelibrary.org/2f/12/2f12b1a3901e4181/mouseID_453452-192334	/bil/data/2f/12/2f12b1a3901e4181/mouseID_453452-192334	TRUE	TRUE	361	63	0	1
454924	192335	fMOST	U19 Zeng	0.35	1	19868	29401	11299	Calb2-CreERT2;Ai166	BIL meta (20231223)	calretinin interneurons	https://www.jax.org/strain/013730	https://download.brainimagelibrary.org/2f/12/2f12b1a3901e4181/mouseID_454924-192335	/bil/data/2f/12/2f12b1a3901e4181/mouseID_454924-192335	TRUE	TRUE	0	0	0	1
463964	194060	fMOST	U19 Zeng	0.35	1	25276	39201	11450	Calb2-CreERT2;Ai166	BIL meta (20231223)	calretinin interneurons	https://www.jax.org/strain/013730	https://download.brainimagelibrary.org/2f/12/2f12b1a3901e4181/mouseID_463964-194060	/bil/data/2f/12/2f12b1a3901e4181/mouseID_463964-194060	TRUE	TRUE	306	81	0	1
463967	194061	fMOST	U19 Zeng	0.35	1	25276	39201	11450	Calb2-CreERT2;Ai166	BIL meta (20231223)	calretinin interneurons	https://www.jax.org/strain/013730	https://download.brainimagelibrary.org/2f/12/2f12b1a3901e4181/mouseID_463967-194061	/bil/data/2f/12/2f12b1a3901e4181/mouseID_463967-194061	TRUE	TRUE	1	0	0	1
463970	194062	fMOST	U19 Zeng	0.35	1	25276	39201	11450	Calb2-CreERT2;Ai166	BIL meta (20231223)	calretinin interneurons	https://www.jax.org/strain/013730	https://download.brainimagelibrary.org/2f/12/2f12b1a3901e4181/mouseID_463970-194062	/bil/data/2f/12/2f12b1a3901e4181/mouseID_463970-194062	TRUE	TRUE	210	61	0	1
483393	194063	fMOST	U19 Zeng	0.35	1	25276	39201	11450	Calb2-CreERT2;Ai166	BIL meta (20231223)	calretinin interneurons	https://www.jax.org/strain/013730	https://download.brainimagelibrary.org/2f/12/2f12b1a3901e4181/mouseID_483393-194063	/bil/data/2f/12/2f12b1a3901e4181/mouseID_483393-194063	TRUE	TRUE	358	40	0	1
483394	194064	fMOST	U19 Zeng	0.35	1	25276	39201	11450	Calb2-CreERT2;Ai166	BIL meta (20231223)	calretinin interneurons	https://www.jax.org/strain/013730	https://download.brainimagelibrary.org/2f/12/2f12b1a3901e4181/mouseID_483394-194064	/bil/data/2f/12/2f12b1a3901e4181/mouseID_483394-194064	TRUE	TRUE	70	10	0	1
494229	196468	fMOST	U19 Zeng	0.35	1	25878	32200	12959	Calb2-CreERT2;Ai166	BIL meta (20231223)	calretinin interneurons	https://www.jax.org/strain/013730	https://download.brainimagelibrary.org/2f/12/2f12b1a3901e4181/mouseID_494229-196468	/bil/data/2f/12/2f12b1a3901e4181/mouseID_494229-196468	TRUE	TRUE	117	45	0	1
497523	196469	fMOST	U19 Zeng	0.35	1	25878	32200	12959	Calb2-CreERT2;Ai166	BIL meta (20231223)	calretinin interneurons	https://www.jax.org/strain/013730	https://download.brainimagelibrary.org/2f/12/2f12b1a3901e4181/mouseID_497523-196469	/bil/data/2f/12/2f12b1a3901e4181/mouseID_497523-196469	TRUE	TRUE	467	39	0	1
504320	201587	fMOST	U19 Zeng	0.35	1	21793	30800	11149	Calb2-CreERT2;Ai166	BIL meta (20231223)	calretinin interneurons	https://www.jax.org/strain/013730	https://download.brainimagelibrary.org/2f/12/2f12b1a3901e4181/mouseID_504320-201587	/bil/data/2f/12/2f12b1a3901e4181/mouseID_504320-201587	TRUE	TRUE	0	0	0	1
504321	201588	fMOST	U19 Zeng	0.35	1	35688	46200	11611	Calb2-CreERT2;Ai166	BIL meta (20231223)	calretinin interneurons	https://www.jax.org/strain/013730	https://download.brainimagelibrary.org/2f/12/2f12b1a3901e4181/mouseID_504321-201588	/bil/data/2f/12/2f12b1a3901e4181/mouseID_504321-201588	TRUE	TRUE	76	4	0	1
507599	201589	fMOST	U19 Zeng	0.35	1	35688	46200	11611	Calb2-CreERT2;Ai166	BIL meta (20231223)	calretinin interneurons	https://www.jax.org/strain/013730	https://download.brainimagelibrary.org/2f/12/2f12b1a3901e4181/mouseID_507599-201589	/bil/data/2f/12/2f12b1a3901e4181/mouseID_507599-201589	TRUE	TRUE	7542	59	0	1
507603	201590	fMOST	U19 Zeng	0.35	1	35688	46200	11611	Calb2-CreERT2;Ai166	BIL meta (20231223)	calretinin interneurons	https://www.jax.org/strain/013730	https://download.brainimagelibrary.org/2f/12/2f12b1a3901e4181/mouseID_507603-201590	/bil/data/2f/12/2f12b1a3901e4181/mouseID_507603-201590	TRUE	TRUE	2460	145	0	1
504322	201595	fMOST	U19 Zeng	0.325	1	30474	26005	11736	Calb2-CreERT2;Ai166	BIL meta (20231223)	calretinin interneurons	https://www.jax.org/strain/013730	https://download.brainimagelibrary.org/2f/12/2f12b1a3901e4181/mouseID_504322-201595	/bil/data/2f/12/2f12b1a3901e4181/mouseID_504322-201595	TRUE	TRUE	290	28	0	1
504324	201596	fMOST	U19 Zeng	0.325	1	30600	22005	10852	Calb2-CreERT2;Ai166	BIL meta (20231223)	calretinin interneurons	https://www.jax.org/strain/013730	https://download.brainimagelibrary.org/2f/12/2f12b1a3901e4181/mouseID_504324-201596	/bil/data/2f/12/2f12b1a3901e4181/mouseID_504324-201596	TRUE	TRUE	0	0	0	1
507602	201598	fMOST	U19 Zeng	0.325	1	28536	22005	11438	Calb2-CreERT2;Ai166	BIL meta (20231223)	calretinin interneurons	https://www.jax.org/strain/013730	https://download.brainimagelibrary.org/2f/12/2f12b1a3901e4181/mouseID_507602-201598	/bil/data/2f/12/2f12b1a3901e4181/mouseID_507602-201598	TRUE	TRUE	81	23	0	1
494230	211775	fMOST	U19 Zeng	0.35	1	26847	22400	11567	Calb2-CreERT2;Ai166	BIL meta (20231223)	calretinin interneurons	https://www.jax.org/strain/013730	https://download.brainimagelibrary.org/2f/12/2f12b1a3901e4181/mouseID_494230-211775	/bil/data/2f/12/2f12b1a3901e4181/mouseID_494230-211775	TRUE	TRUE	0	0	0	0
497520	211776	fMOST	U19 Zeng	0.35	1	26743	21000	10515	Calb2-CreERT2;Ai166	BIL meta (20231223)	calretinin interneurons	https://www.jax.org/strain/013730	https://download.brainimagelibrary.org/2f/12/2f12b1a3901e4181/mouseID_497520-211776	/bil/data/2f/12/2f12b1a3901e4181/mouseID_497520-211776	TRUE	TRUE	0	0	0	0
510498	211777	fMOST	U19 Zeng	0.35	1	26899	19600	11448	Calb2-CreERT2;Ai166	BIL meta (20231223)	calretinin interneurons	https://www.jax.org/strain/013730	https://download.brainimagelibrary.org/2f/12/2f12b1a3901e4181/mouseID_510498-211777	/bil/data/2f/12/2f12b1a3901e4181/mouseID_510498-211777	TRUE	TRUE	0	0	0	0
510502	211778	fMOST	U19 Zeng	0.35	1	26769	21000	10762	Calb2-CreERT2;Ai166	BIL meta (20231223)	calretinin interneurons	https://www.jax.org/strain/013730	https://download.brainimagelibrary.org/2f/12/2f12b1a3901e4181/mouseID_510502-211778	/bil/data/2f/12/2f12b1a3901e4181/mouseID_510502-211778	TRUE	TRUE	0	0	0	0
574872	211547	fMOST	U19 Zeng	0.35	1	26951	25200	11589	Calb2-IRES-Cre	BIL meta (20231223)	calretinin interneurons	https://www.jax.org/strain/013730	https://download.brainimagelibrary.org/biccn/zeng/luo/fMOST/mouseID_574872-211547/	/bil/proj/u19zeng/fMOST_raw_data/mouseID_574872-211547	TRUE	TRUE	0	0	0	1
588923	211799	fMOST	U19 Zeng	0.35	1	27706	22400	11168	Chat-IRES-Cre	BIL meta (20231223)			https://download.brainimagelibrary.org/2f/12/2f12b1a3901e4181/mouseID_588923-211799	/bil/data/2f/12/2f12b1a3901e4181/mouseID_588923-211799	TRUE	TRUE	0	0	0	0
588922	211800	fMOST	U19 Zeng	0.35	1	26821	23800	11406	Chat-IRES-Cre	BIL meta (20231223)			https://download.brainimagelibrary.org/2f/12/2f12b1a3901e4181/mouseID_588922-211800	/bil/data/2f/12/2f12b1a3901e4181/mouseID_588922-211800	TRUE	TRUE	0	0	0	0
586838	211801	fMOST	U19 Zeng	0.35	1	27760	21000	11711	Chat-IRES-Cre-neo	BIL meta (20231223)	Cholinergic neurons	Peng et al., Nature, 2021	https://download.brainimagelibrary.org/2f/12/2f12b1a3901e4181/mouseID_586838-211801	/bil/data/2f/12/2f12b1a3901e4181/mouseID_586838-211801	TRUE	TRUE	0	0	0	0
586840	211802	fMOST	U19 Zeng	0.35	1	25878	21000	10957	Chat-IRES-Cre-neo	BIL meta (20231223)	Cholinergic neurons	Peng et al., Nature, 2021	https://download.brainimagelibrary.org/2f/12/2f12b1a3901e4181/mouseID_586840-211802	/bil/data/2f/12/2f12b1a3901e4181/mouseID_586840-211802	TRUE	TRUE	0	0	0	0
367667	18052	fMOST	U19 Zeng	0.23	1	35000	28303	10923	Chat-IRES-Cre-neo;Ai166	BIL meta (20231223)	Cholinergic neurons	Peng et al., Nature, 2021	https://download.brainimagelibrary.org/df/75/df75626840c76c15/mouseID_367667-18052	/bil/data/df/75/df75626840c76c15/mouseID_367667-18052	TRUE	TRUE	286	13	0	1
390044	18860	fMOST	U19 Zeng	0.23	1	42000	25324	10952	Chat-IRES-Cre-neo;Ai166	SEU-ALLEN	Cholinergic neurons	Peng et al., Nature, 2021	NA	/bil/proj/u19zeng/fMOST_raw_data/mouseID_390044-18860	TRUE	TRUE	2867	265	0	0
390048	18861	fMOST	U19 Zeng	0.23	1	42000	23376	10906	Chat-IRES-Cre-neo;Ai166	SEU-ALLEN	Cholinergic neurons	Peng et al., Nature, 2021	NA	NA	TRUE	TRUE	1842	238	0	0
399845	18862	fMOST	U19 Zeng	0.35	1	28000	17910	10798	Chat-IRES-Cre-neo;Ai166	SEU-ALLEN	Cholinergic neurons	Peng et al., Nature, 2021	NA	/bil/proj/u19zeng/fMOST_raw_data/mouseID_399845-18862	TRUE	TRUE	741	101	0	1
501053	201591	fMOST	U19 Zeng	0.35	1	18859	30800	10367	Chat-IRES-Cre;Ai166	SEU-ALLEN			https://download.brainimagelibrary.org/biccn/zeng/luo/fMOST/mouseID_501053-201591/	/bil/proj/u19zeng/fMOST_raw_data/mouseID_501053-201591	TRUE	TRUE	0	0	0	1
354569	17783	fMOST	U19 Zeng	0.23	1	33600	23712	10817	Chrna2-Cre_OE25;Ai166	SEU-ALLEN			NA	NA	TRUE	TRUE	2015	495	0	0
435222	191797	fMOST	U19 Zeng	0.35	1	26600	18449	10370	Chrna2-Cre_OE25+Sst-IRES-FlpO;Ai188-hyg	BIL meta (20231223)			https://download.brainimagelibrary.org/2f/12/2f12b1a3901e4181/mouseID_435222-191797	/bil/data/2f/12/2f12b1a3901e4181/mouseID_435222-191797	TRUE	TRUE	16680	245	0	1
439309	191798	fMOST	U19 Zeng	0.35	1	26600	18449	10370	Chrna2-Cre_OE25+Sst-IRES-FlpO;Ai188-hyg	BIL meta (20231223)			https://download.brainimagelibrary.org/2f/12/2f12b1a3901e4181/mouseID_439309-191798	/bil/data/2f/12/2f12b1a3901e4181/mouseID_439309-191798	TRUE	TRUE	12823	269	0	1
439311	191799	fMOST	U19 Zeng	0.35	1	23886	30801	11025	Chrna2-Cre_OE25+Sst-IRES-FlpO;Ai188-hyg	BIL meta (20231223)			https://download.brainimagelibrary.org/2f/12/2f12b1a3901e4181/mouseID_439311-191799	/bil/data/2f/12/2f12b1a3901e4181/mouseID_439311-191799	TRUE	TRUE	24090	376	0	1
578169	211791	fMOST	U19 Zeng	0.35	1	24787	22400	11107	Ctgf-T2A-dgCre	BIL meta (20231223)			https://download.brainimagelibrary.org/biccn/zeng/luo/fMOST/mouseID_578169-211791/	/bil/proj/u19zeng/fMOST_raw_data/mouseID_578169-211791	TRUE	TRUE	0	0	0	1
577639	211549	fMOST	U19 Zeng	0.35	1	25778	21000	11685	Ctxn3-IRES2-FlpO	BIL meta (20231223)	olfactory bulb, amygdala, medial habenula, thalamus, cerebellum, and laminar expression patterns in cortex	https://www.jax.org/strain/034303	https://download.brainimagelibrary.org/biccn/zeng/luo/fMOST/mouseID_577639-211549/	/bil/proj/u19zeng/fMOST_raw_data/mouseID_577639-211549	TRUE	TRUE	0	0	0	1
374707	18452	fMOST	U19 Zeng	0.23	1	36400	23423	11028	Cux2-CreERT2;Ai166	BIL meta (20231223)	Cortical L2/3/4 IT neurons	Peng et al., Nature, 2021	https://download.brainimagelibrary.org/df/75/df75626840c76c15/mouseID_374707-18452	/bil/data/df/75/df75626840c76c15/mouseID_374707-18452	TRUE	TRUE	27	9	7	1
374712	18453	fMOST	U19 Zeng	0.23	1	39200	24400	10538	Cux2-CreERT2;Ai166	BIL meta (20231223)	Cortical L2/3/4 IT neurons	Peng et al., Nature, 2021	https://download.brainimagelibrary.org/ee/01/ee01a74d90e26226/mouseID_374712-18453/	/bil/data/ee/01/ee01a74d90e26226/mouseID_374712-18453/	TRUE	TRUE	382	225	105	0
374706	18461	fMOST	U19 Zeng	0.35	1	28000	17838	11117	Cux2-CreERT2;Ai166	BIL meta (20231223)	Cortical L2/3/4 IT neurons	Peng et al., Nature, 2021	https://download.brainimagelibrary.org/df/75/df75626840c76c15/mouseID_374706-18461	/bil/data/df/75/df75626840c76c15/mouseID_374706-18461	TRUE	TRUE	57	15	12	1
382148	18864	fMOST	U19 Zeng	0.23	1	27299	35001	10392	Cux2-CreERT2;Ai166	BIL meta (20231223)	Cortical L2/3/4 IT neurons	Peng et al., Nature, 2021	https://download.brainimagelibrary.org/0f/cd/0fcde5fdd6f7ccb2/mouseID_382148-18864	NA	TRUE	TRUE	495	376	115	0
420489	191801	fMOST	U19 Zeng	0.35	1	23886	30801	11025	Cux2-CreERT2;Ai166	BIL meta (20231223)	Cortical L2/3/4 IT neurons	Peng et al., Nature, 2021	https://download.brainimagelibrary.org/df/75/df75626840c76c15/mouseID_420489-191801	/bil/data/df/75/df75626840c76c15/mouseID_420489-191801	TRUE	TRUE	5	0	5	1
423019	191803	fMOST	U19 Zeng	0.35	1	23886	30801	11025	Cux2-CreERT2;Ai166	BIL meta (20231223)	Cortical L2/3/4 IT neurons	Peng et al., Nature, 2021	https://download.brainimagelibrary.org/df/75/df75626840c76c15/mouseID_423019-191803	/bil/data/df/75/df75626840c76c15/mouseID_423019-191803	TRUE	TRUE	1	0	1	1
458629	194065	fMOST	U19 Zeng	0.35	1	19773	30801	11374	Cux2-CreERT2;Ai166	BIL meta (20231223)	Cortical L2/3/4 IT neurons	Peng et al., Nature, 2021	https://download.brainimagelibrary.org/2f/12/2f12b1a3901e4181/mouseID_458629-194065	/bil/data/2f/12/2f12b1a3901e4181/mouseID_458629-194065	TRUE	TRUE	0	0	0	1
462923	194066	fMOST	U19 Zeng	0.35	1	19773	30801	11374	Cux2-CreERT2;Ai166	BIL meta (20231223)	Cortical L2/3/4 IT neurons	Peng et al., Nature, 2021	https://download.brainimagelibrary.org/2f/12/2f12b1a3901e4181/mouseID_462923-194066	/bil/data/2f/12/2f12b1a3901e4181/mouseID_462923-194066	TRUE	TRUE	0	0	0	1
467364	194067	fMOST	U19 Zeng	0.35	1	18821	30801	11418	Cux2-CreERT2;Ai166	BIL meta (20231223)	Cortical L2/3/4 IT neurons	Peng et al., Nature, 2021	https://download.brainimagelibrary.org/2f/12/2f12b1a3901e4181/mouseID_467364-194067	/bil/data/2f/12/2f12b1a3901e4181/mouseID_467364-194067	TRUE	TRUE	0	0	0	1
467369	194068	fMOST	U19 Zeng	0.35	1	20761	30801	10957	Cux2-CreERT2;Ai166	BIL meta (20231223)	Cortical L2/3/4 IT neurons	Peng et al., Nature, 2021	https://download.brainimagelibrary.org/2f/12/2f12b1a3901e4181/mouseID_467369-194068	/bil/data/2f/12/2f12b1a3901e4181/mouseID_467369-194068	TRUE	TRUE	0	0	0	1
445243	211780	fMOST	U19 Zeng	0.35	1	26899	22400	10976	Cux2-CreERT2;Ai166	BIL meta (20231223)	Cortical L2/3/4 IT neurons	Peng et al., Nature, 2021	https://download.brainimagelibrary.org/2f/12/2f12b1a3901e4181/mouseID_445243-211780	/bil/data/2f/12/2f12b1a3901e4181/mouseID_445243-211780	TRUE	TRUE	0	0	0	0
467362	211782	fMOST	U19 Zeng	0.35	1	26769	21000	10968	Cux2-CreERT2;Ai166	BIL meta (20231223)	Cortical L2/3/4 IT neurons	Peng et al., Nature, 2021	https://download.brainimagelibrary.org/2f/12/2f12b1a3901e4181/mouseID_467362-211782	/bil/data/2f/12/2f12b1a3901e4181/mouseID_467362-211782	TRUE	TRUE	0	0	0	0
404421	182720	fMOST	U19 Zeng	0.23	1	34117	37801	10913	Dbh-Cre_KH212;Ai166	Peng et al., Nature, 2021	Noradrenergic neurons	Peng et al., Nature, 2021	https://download.brainimagelibrary.org/2b/da/2bdaf9e66a246844/mouseID_404421-182720/	/bil/data/2b/da/2bdaf9e66a246844/mouseID_404421-182720/	TRUE	TRUE	0	0	0	1
417570	182721	fMOST	U19 Zeng	0.35	1	25326	39201	8595	Dbh-Cre_KH212;Ai166	Peng et al., Nature, 2021	Noradrenergic neurons	Peng et al., Nature, 2021	https://download.brainimagelibrary.org/df/75/df75626840c76c15/mouseID_417570-182721	/bil/data/df/75/df75626840c76c15/mouseID_417570-182721	TRUE	TRUE	1	0	0	1
417571	182722	fMOST	U19 Zeng	0.23	1	25351	37801	10715	Dbh-Cre_KH212;Ai166	BIL meta (20231223)	Noradrenergic neurons	Peng et al., Nature, 2021	https://download.brainimagelibrary.org/df/75/df75626840c76c15/mouseID_417571-182722	/bil/data/df/75/df75626840c76c15/mouseID_417571-182722	TRUE	TRUE	742	226	0	1
431038	191804	fMOST	U19 Zeng	0.35	1	23886	30801	11025	Dbh-Cre_KH212;Ai166	BIL meta (20231223)	Noradrenergic neurons	Peng et al., Nature, 2021	https://download.brainimagelibrary.org/df/75/df75626840c76c15/mouseID_431038-191804	/bil/data/df/75/df75626840c76c15/mouseID_431038-191804	TRUE	TRUE	49	3	0	1
376318	18467	fMOST	U19 Zeng	0.23	1	35000	25324	11389	Esr2-IRES2-Cre;Ai166	SEU-ALLEN	medial amygdalar nucleus, bed nuclei of the stria terminalis, paraventricular hypothalamic nucleus, cortical layer 6 and scattered neurons elsewhere in the brain	https://www.jax.org/strain/030158	NA	NA	TRUE	TRUE	494	186	3	0
383469	18471	fMOST	U19 Zeng	0.23	1	39200	24400	11004	Etv1-CreERT2+Pvalb-T2A-Dre;Ai82;Ai161	SEU-ALLEN			NA	/bil/proj/u19zeng/fMOST_raw_data/mouseID_383469-18471	TRUE	TRUE	852	203	0	1
384994	18472	fMOST	U19 Zeng	0.23	1	42000	25324	10714	Etv1-CreERT2+Pvalb-T2A-Dre;Ai82;Ai161	SEU-ALLEN			NA	/bil/proj/u19zeng/fMOST_raw_data/mouseID_384994-18472	TRUE	TRUE	3022	145	0	1
358361	18047	fMOST	U19 Zeng	0.23	1	36000	28000	11561	Fezf2-CreER;Ai166	BIL meta (20231223)	Cortical L5 PT and L6 CT	Peng et al., Nature, 2021	https://download.brainimagelibrary.org/f1/dc/f1dcaeb016197373/358361-18047	/bil/data/f1/dc/f1dcaeb016197373/358361-18047	TRUE	TRUE	103	67	8	1
375394	18468	fMOST	U19 Zeng	0.2	1	37230	54600	11256	Fezf2-CreER;Ai166	Peng et al., Nature, 2021	Cortical L5 PT and L6 CT	Peng et al., Nature, 2021	https://download.brainimagelibrary.org/df/75/df75626840c76c15/mouseID_375394-18468	/bil/data/df/75/df75626840c76c15/mouseID_375394-18468	TRUE	TRUE	18	13	0	1
378667	18469	fMOST	U19 Zeng	0.2	1	34412	54600	10359	Fezf2-CreER;Ai166	BIL meta (20231223)	Cortical L5 PT and L6 CT	Peng et al., Nature, 2021	https://download.brainimagelibrary.org/df/75/df75626840c76c15/mouseID_378667-18469	/bil/data/df/75/df75626840c76c15/mouseID_378667-18469	TRUE	TRUE	301	149	3	1
378668	18470	fMOST	U19 Zeng	0.2	1	31954	54600	10226	Fezf2-CreER;Ai166	BIL meta (20231223)	Cortical L5 PT and L6 CT	Peng et al., Nature, 2021	https://download.brainimagelibrary.org/df/75/df75626840c76c15/mouseID_378668-18470	/bil/data/df/75/df75626840c76c15/mouseID_378668-18470	TRUE	TRUE	197	75	3	1
405426	182724	fMOST	U19 Zeng	0.35	1	25351	37801	10715	Fezf2-CreER;Ai166	BIL meta (20231223)	Cortical L5 PT and L6 CT	Peng et al., Nature, 2021	https://download.brainimagelibrary.org/df/75/df75626840c76c15/mouseID_405426-182724	/bil/data/df/75/df75626840c76c15/mouseID_405426-182724	TRUE	TRUE	22	0	22	1
405429	182725	fMOST	U19 Zeng	0.35	1	25351	37801	10715	Fezf2-CreER;Ai166	BIL meta (20231223)	Cortical L5 PT and L6 CT	Peng et al., Nature, 2021	https://download.brainimagelibrary.org/2b/da/2bdaf9e66a246844/mouseID_405429-182725/	/bil/data/2b/da/2bdaf9e66a246844/mouseID_405429-182725/	TRUE	TRUE	15	0	15	1
439168	191807	fMOST	U19 Zeng	0.35	1	23886	30801	11025	Fezf2-CreER;Ai166	BIL meta (20231223)	Cortical L5 PT and L6 CT	Peng et al., Nature, 2021	https://download.brainimagelibrary.org/df/75/df75626840c76c15/mouseID_439168-191807	/bil/data/df/75/df75626840c76c15/mouseID_439168-191807	TRUE	TRUE	13	0	13	1
455391	194069	fMOST	U19 Zeng	0.35	1	25276	39201	11450	Fezf2-CreER;Ai166	BIL meta (20231223)	Cortical L5 PT and L6 CT	Peng et al., Nature, 2021	https://download.brainimagelibrary.org/2f/12/2f12b1a3901e4181/mouseID_455391-194069	/bil/data/2f/12/2f12b1a3901e4181/mouseID_455391-194069	TRUE	TRUE	114	87	0	1
456380	194071	fMOST	U19 Zeng	0.35	1	25276	39201	11450	Fezf2-CreER;Ai166	SEU-ALLEN	Cortical L5 PT and L6 CT	Peng et al., Nature, 2021	https://download.brainimagelibrary.org/biccn/zeng/luo/fMOST/mouseID_456380-194071/	/bil/proj/u19zeng/fMOST_raw_data/mouseID_456380-194071	TRUE	TRUE	0	0	0	1
464408	194072	fMOST	U19 Zeng	0.35	1	25276	39201	11450	Fezf2-CreER;Ai166	SEU-ALLEN	Cortical L5 PT and L6 CT	Peng et al., Nature, 2021	https://download.brainimagelibrary.org/biccn/zeng/luo/fMOST/mouseID_464408-194072/	/bil/proj/u19zeng/fMOST_raw_data/mouseID_464408-194072	TRUE	TRUE	102	73	0	1
451347	211783	fMOST	U19 Zeng	0.35	1	25753	22400	10710	Fezf2-CreER;Ai166	BIL meta (20231223)	Cortical L5 PT and L6 CT	Peng et al., Nature, 2021	https://download.brainimagelibrary.org/biccn/zeng/luo/fMOST/mouseID_451347-211783/	/bil/proj/u19zeng/fMOST_raw_data/mouseID_451347-211783/	TRUE	TRUE	0	0	0	1
451348	211784	fMOST	U19 Zeng	0.35	1	25928	21000	10743	Fezf2-CreER;Ai166	BIL meta (20231223)	Cortical L5 PT and L6 CT	Peng et al., Nature, 2021	https://download.brainimagelibrary.org/biccn/zeng/luo/fMOST/mouseID_451348-211784/	/bil/proj/u19zeng/fMOST_terafly/mouseID_451348-211784	TRUE	TRUE	0	0	0	1
19022513	190891	fMOST	U19 Huang	0.35	1	32201	20901	12518	Fezf2-creER+LSL-flp	BIL meta (20231223)			https://download.brainimagelibrary.org/00/9c/009c1e6fcc03ebac/mouseID_19022513-190891/	/bil/data/00/9c/009c1e6fcc03ebac/mouseID_19022513-190891/	TRUE	TRUE	0	0	0	0
19022514	190892	fMOST	U19 Huang	0.35	1	44801	26377	12013	Fezf2-creER+LSL-flp	BIL meta (20231223)			https://download.brainimagelibrary.org/00/9c/009c1e6fcc03ebac/mouseID_19022514-190892/	/bil/data/00/9c/009c1e6fcc03ebac/mouseID_19022514-190892/	TRUE	TRUE	0	0	0	0
19022515	190900	fMOST	U19 Huang	0.35	1	32201	19773	12549	Fezf2-creER+LSL-flp	BIL meta (20231223)			https://download.brainimagelibrary.org/00/9c/009c1e6fcc03ebac/mouseID_19022515-190900/	/bil/data/00/9c/009c1e6fcc03ebac/mouseID_19022515-190900/	TRUE	TRUE	0	0	0	0
19022512	190902	fMOST	U19 Huang	0.35	1	30801	18785	11873	Fezf2-creER+LSL-flp	BIL meta (20231223)			https://download.brainimagelibrary.org/00/9c/009c1e6fcc03ebac/mouseID_19022512-190902/	/bil/data/00/9c/009c1e6fcc03ebac/mouseID_19022512-190902/	TRUE	TRUE	0	0	0	0
19030611	191196	fMOST	U19 Huang	0.35	1	29401	18839	11792	Fezf2-creER+LSL-flp	BIL meta (20231223)			https://download.brainimagelibrary.org/00/9c/009c1e6fcc03ebac/mouseID_19030611-191196/	/bil/data/00/9c/009c1e6fcc03ebac/mouseID_19030611-191196/	TRUE	TRUE	0	0	0	0
19081503	193374	fMOST	U19 Huang	0.35	1	29401	17797	12063	Fezf2-creER+LSL-flp	BIL meta (20231223)			https://download.brainimagelibrary.org/3a/c1/3ac1bdc022d0da78/193374-5	/bil/data/3a/c1/3ac1bdc022d0da78/193374-5	TRUE	TRUE	0	0	0	0
19081510	193381	fMOST	U19 Huang	0.35	1	33801	21896	11703	Fezf2-creER+LSL-flp	BIL meta (20231223)			https://download.brainimagelibrary.org/00/9c/009c1e6fcc03ebac/mouseID_019081510-193381/	/bil/data/00/9c/009c1e6fcc03ebac/mouseID_019081510-193381/	TRUE	TRUE	0	0	0	0
19081513	193385	fMOST	U19 Huang	0.35	1	26601	20821	11075	Fezf2-creER+LSL-flp	BIL meta (20231223)			https://download.brainimagelibrary.org/00/9c/009c1e6fcc03ebac/mouseID_019081513-193385/	/bil/data/00/9c/009c1e6fcc03ebac/mouseID_019081513-193385/	TRUE	TRUE	0	0	0	0
19081514	193386	fMOST	U19 Huang	0.35	1	30801	19906	11199	Fezf2-creER+LSL-flp	BIL meta (20231223)			https://download.brainimagelibrary.org/00/9c/009c1e6fcc03ebac/mouseID_019081514-193386/	/bil/data/00/9c/009c1e6fcc03ebac/mouseID_019081514-193386/	TRUE	TRUE	0	0	0	0
19081515	193387	fMOST	U19 Huang	0.35	1	29401	17797	11681	Fezf2-creER+LSL-flp	BIL meta (20231223)			https://download.brainimagelibrary.org/00/9c/009c1e6fcc03ebac/mouseID_019081515-193387/	/bil/data/00/9c/009c1e6fcc03ebac/mouseID_019081515-193387/	TRUE	TRUE	0	0	0	0
574889	211544	fMOST	U19 Zeng	0.35	1	26951	22400	11605	Gal-Cre_KI87	BIL meta (20231223)			https://download.brainimagelibrary.org/biccn/zeng/luo/fMOST/mouseID_574889-211544/	/bil/proj/u19zeng/fMOST_raw_data/mouseID_574889-211544	TRUE	TRUE	0	0	0	1
236174	16124	fMOST	U19 Zeng	0.23	1	23814	36400	12061	Gnb4-IRES2-CreERT2;Ai139	BIL meta (20231223)	Claustral and cortical Car3+ IT	Peng et al., Nature, 2021	https://download.brainimagelibrary.org/7f/53/7f537a62e521a26a/mouseID_236174/	/bil/data/7f/53/7f537a62e521a26a/mouseID_236174/	TRUE	TRUE	139	65	43	0
297974	17109	fMOST	U19 Zeng	0.3	1	22793	35000	10553	Gnb4-IRES2-CreERT2;Ai140	BIL meta (20231223)	Claustral and cortical Car3+ IT	Peng et al., Nature, 2021	https://download.brainimagelibrary.org/biccn/zeng/luo/fMOST/mouseID_297974-17109/	/bil/data/biccn/zeng/luo/fmost/mouseID_297974-17109	TRUE	TRUE	848	201	30	0
327010	17298	fMOST	U19 Zeng	0.2	1	32266	54600	9988	Gnb4-IRES2-CreERT2;Ai82;Ai140	BIL meta (20231223)	Claustral and cortical Car3+ IT	Peng et al., Nature, 2021	https://download.brainimagelibrary.org/ee/01/ee01a74d90e26226/mouseID_327010-17298/	/bil/data/ee/01/ee01a74d90e26226/mouseID_327010-17298/	TRUE	TRUE	6374	0	0	0
339951	17781	fMOST	U19 Zeng	0.2	1	34722	54600	11021	Gnb4-IRES2-CreERT2;Ai82;Ai140	BIL meta (20231223)	Claustral and cortical Car3+ IT	Peng et al., Nature, 2021	https://download.brainimagelibrary.org/biccn/zeng/luo/fMOST/mouseID_339951-17781/	/bil/data/biccn/zeng/luo/fmost/mouseID_339951-17781	TRUE	TRUE	590	265	32	0
339952	17782	fMOST	U19 Zeng	0.2	1	45000	28000	11786	Gnb4-IRES2-CreERT2;Ai82;Ai140	BIL meta (20231223)	Claustral and cortical Car3+ IT	Peng et al., Nature, 2021	https://download.brainimagelibrary.org/biccn/zeng/luo/fMOST/mouseID_339952-17782/	/bil/data/biccn/zeng/luo/fmost/mouseID_339952-17782	TRUE	TRUE	382	164	7	1
577267	211541	fMOST	U19 Zeng	0.35	1	25953	21000	11204	Gpr139-IRES2-FlpO-WPRE	BIL meta (20231223)	layer 6 corticothalamic (CT) and layer 2/3 intratelencephalic (IT) excitatory neurons in primary visual cortex	https://www.jax.org/strain/034304	NA	/bil/proj/u19zeng/fMOST_raw_data/mouseID_577267-211541	TRUE	TRUE	324	145	0	1
351014	17785	fMOST	U19 Zeng	0.23	1	35000	25245	10509	Grp-Cre_KH288;Ai166	SEU-ALLEN			NA	NA	TRUE	TRUE	441	100	0	0
408668	182726	fMOST	U19 Zeng	0.23	1	24425	40601	10923	Nos1-CreERT2+Sst-IRES-FlpO;Ai188-hyg	BIL meta (20231223)			https://download.brainimagelibrary.org/2f/12/2f12b1a3901e4181/mouseID_408668-182726	/bil/data/2f/12/2f12b1a3901e4181/mouseID_408668-182726	TRUE	TRUE	325	115	0	1
418245	182727	fMOST	U19 Zeng	0.35	1	18839	30801	11148	Nos1-CreERT2+Sst-IRES-FlpO;Ai188-hyg	BIL meta (20231223)			https://download.brainimagelibrary.org/2b/da/2bdaf9e66a246844/mouseID_418245-182727/	/bil/data/2b/da/2bdaf9e66a246844/mouseID_418245-182727/	TRUE	TRUE	0	0	0	1
504501	201593	fMOST	U19 Zeng	0.35	1	18841	29400	10408	Npr3-IRES2-CreERT2-neo;Ai166	SEU-ALLEN	cortical layer 5 and in restricted cell populations within the hippocampal formation	https://www.jax.org/strain/031333	https://download.brainimagelibrary.org/biccn/zeng/luo/fMOST/mouseID_504501-201593/	/bil/proj/u19zeng/fMOST_raw_data/mouseID_504501-201593	TRUE	TRUE	0	0	0	1
512882	201594	fMOST	U19 Zeng	0.35	1	29887	43400	10470	Npr3-IRES2-CreERT2-neo;Ai166	BIL meta (20231223)	cortical layer 5 and in restricted cell populations within the hippocampal formation	https://www.jax.org/strain/031333	https://download.brainimagelibrary.org/2f/12/2f12b1a3901e4181/mouseID_512882-201594	/bil/data/2f/12/2f12b1a3901e4181/mouseID_512882-201594	TRUE	TRUE	0	0	0	1
504499	201602	fMOST	U19 Zeng	0.325	1	28432	23005	11200	Npr3-IRES2-CreERT2-neo;Ai166	SEU-ALLEN	cortical layer 5 and in restricted cell populations within the hippocampal formation	https://www.jax.org/strain/031333	https://download.brainimagelibrary.org/biccn/zeng/luo/fMOST/mouseID_504499-201602/	/bil/proj/u19zeng/fMOST_raw_data/mouseID_504499-201602	TRUE	TRUE	0	0	0	1
538071	211803	fMOST	U19 Zeng	0.35	1	25778	21000	10687	Npr3-IRES2-CreERT2-neo;Ai166	BIL meta (20231223)	cortical layer 5 and in restricted cell populations within the hippocampal formation	https://www.jax.org/strain/031333	https://download.brainimagelibrary.org/biccn/zeng/luo/fMOST/mouseID_538071-211803/	/bil/proj/u19zeng/fMOST_raw_data/mouseID_538071-211803	TRUE	TRUE	0	0	0	1
538073	211804	fMOST	U19 Zeng	0.35	1	26743	19600	10874	Npr3-IRES2-CreERT2-neo;Ai166	BIL meta (20231223)	cortical layer 5 and in restricted cell populations within the hippocampal formation	https://www.jax.org/strain/031333	https://download.brainimagelibrary.org/biccn/zeng/luo/fMOST/mouseID_538073-211804/	/bil/proj/u19zeng/fMOST_raw_data/mouseID_538073-211804	TRUE	TRUE	0	0	0	1
538074	211805	fMOST	U19 Zeng	0.35	1	27841	22400	10386	Npr3-IRES2-CreERT2-neo;Ai166	BIL meta (20231223)	cortical layer 5 and in restricted cell populations within the hippocampal formation	https://www.jax.org/strain/031333	https://download.brainimagelibrary.org/biccn/zeng/luo/fMOST/mouseID_538074-211805/	/bil/proj/u19zeng/fMOST_raw_data/mouseID_538074-211805	TRUE	TRUE	0	0	0	1
426124	191808	fMOST	U19 Zeng	0.35	1	23886	30801	11025	Nxph4-T2A-CreERT2;Ai166	Peng et al., Nature, 2021	Cortical L6b neurons	Peng et al., Nature, 2021	https://download.brainimagelibrary.org/df/75/df75626840c76c15/mouseID_426124-191808	/bil/data/df/75/df75626840c76c15/mouseID_426124-191808	TRUE	TRUE	53	24	0	1
452669	192337	fMOST	U19 Zeng	0.23	1	25276	39201	11450	Nxph4-T2A-CreERT2;Ai166	BIL meta (20231223)	Cortical L6b neurons	Peng et al., Nature, 2021	https://download.brainimagelibrary.org/2f/12/2f12b1a3901e4181/mouseID_452669-192337	/bil/data/2f/12/2f12b1a3901e4181/mouseID_452669-192337	TRUE	TRUE	564	19	0	1
452670	192338	fMOST	U19 Zeng	0.35	1	18911	30801	11370	Nxph4-T2A-CreERT2;Ai166	BIL meta (20231223)	Cortical L6b neurons	Peng et al., Nature, 2021	https://download.brainimagelibrary.org/2f/12/2f12b1a3901e4181/mouseID_452670-192338	/bil/data/2f/12/2f12b1a3901e4181/mouseID_452670-192338	TRUE	TRUE	0	0	0	1
452674	192339	fMOST	U19 Zeng	0.35	1	19906	30801	10980	Nxph4-T2A-CreERT2;Ai166	BIL meta (20231223)	Cortical L6b neurons	Peng et al., Nature, 2021	https://download.brainimagelibrary.org/2f/12/2f12b1a3901e4181/mouseID_452674-192339	/bil/data/2f/12/2f12b1a3901e4181/mouseID_452674-192339	TRUE	TRUE	0	0	0	1
452676	192340	fMOST	U19 Zeng	0.23	1	25326	39201	11117	Nxph4-T2A-CreERT2;Ai166	BIL meta (20231223)	Cortical L6b neurons	Peng et al., Nature, 2021	https://download.brainimagelibrary.org/2f/12/2f12b1a3901e4181/mouseID_452676-192340	/bil/data/2f/12/2f12b1a3901e4181/mouseID_452676-192340	TRUE	TRUE	0	0	0	1
463865	192341	fMOST	U19 Zeng	0.35	1	25276	39201	11450	Nxph4-T2A-CreERT2;Ai166	BIL meta (20231223)	Cortical L6b neurons	Peng et al., Nature, 2021	https://download.brainimagelibrary.org/ee/01/ee01a74d90e26226/mouseID_463865-192341/	/bil/data/ee/01/ee01a74d90e26226/mouseID_463865-192341/	TRUE	TRUE	1464	4	0	0
474594	201603	fMOST	U19 Zeng	0.325	1	28601	23005	10630	Nxph4-T2A-CreERT2;Ai166	BIL meta (20231223)	Cortical L6b neurons	Peng et al., Nature, 2021	https://download.brainimagelibrary.org/2f/12/2f12b1a3901e4181/mouseID_474594-201603	/bil/data/2f/12/2f12b1a3901e4181/mouseID_474594-201603	TRUE	TRUE	0	0	0	1
395869	18865	fMOST	U19 Zeng	0.23	1	36401	24001	11625	Oxtr-T2A-Cre+Pvalb-T2A-FlpO;Ai188-hyg	BIL meta (20231223)			https://download.brainimagelibrary.org/2f/12/2f12b1a3901e4181/mouseID_395869-18865	/bil/data/2f/12/2f12b1a3901e4181/mouseID_395869-18865	TRUE	TRUE	3192	714	0	1
395870	18866	fMOST	U19 Zeng	0.35	1	29400	19900	11374	Oxtr-T2A-Cre+Pvalb-T2A-FlpO;Ai188-hyg	SEU-ALLEN			https://download.brainimagelibrary.org/biccn/zeng/luo/fMOST/mouseID_395870-18866/	/bil/proj/u19zeng/fMOST_raw_data/mouseID_395870-18866	TRUE	TRUE	1161	124	4	1
491992	196470	fMOST	U19 Zeng	0.35	1	25878	32200	12959	Pdyn-T2A-CreERT2;Ai166	BIL meta (20231223)			https://download.brainimagelibrary.org/2f/12/2f12b1a3901e4181/mouseID_491992-196470	/bil/data/2f/12/2f12b1a3901e4181/mouseID_491992-196470	TRUE	TRUE	57	9	0	1
491993	196471	fMOST	U19 Zeng	0.35	1	25878	32200	12959	Pdyn-T2A-CreERT2;Ai166	BIL meta (20231223)			https://download.brainimagelibrary.org/2f/12/2f12b1a3901e4181/mouseID_491993-196471	/bil/data/2f/12/2f12b1a3901e4181/mouseID_491993-196471	TRUE	TRUE	78	20	0	1
491994	196472	fMOST	U19 Zeng	0.35	1	25878	32200	12959	Pdyn-T2A-CreERT2;Ai166	BIL meta (20231223)			https://download.brainimagelibrary.org/2f/12/2f12b1a3901e4181/mouseID_491994-196472	/bil/data/2f/12/2f12b1a3901e4181/mouseID_491994-196472	TRUE	TRUE	51	19	0	1
493297	196474	fMOST	U19 Zeng	0.35	1	25878	32200	12959	Pdyn-T2A-CreERT2;Ai166	BIL meta (20231223)			https://download.brainimagelibrary.org/2f/12/2f12b1a3901e4181/mouseID_493297-196474	/bil/data/2f/12/2f12b1a3901e4181/mouseID_493297-196474	TRUE	TRUE	178	42	0	1
511266	201604	fMOST	U19 Zeng	0.325	1	28523	22018	10416	Pdyn-T2A-CreERT2;Ai166	BIL meta (20231223)			https://download.brainimagelibrary.org/2f/12/2f12b1a3901e4181/mouseID_511266-201604	/bil/data/2f/12/2f12b1a3901e4181/mouseID_511266-201604	TRUE	TRUE	2	0	0	1
512894	201605	fMOST	U19 Zeng	0.325	1	28627	25005	10558	Pdyn-T2A-CreERT2;Ai166	BIL meta (20231223)			https://download.brainimagelibrary.org/2f/12/2f12b1a3901e4181/mouseID_512894-201605	/bil/data/2f/12/2f12b1a3901e4181/mouseID_512894-201605	TRUE	TRUE	6	2	0	1
512897	201606	fMOST	U19 Zeng	0.325	1	30698	29005	10908	Pdyn-T2A-CreERT2;Ai166	BIL meta (20231223)			https://download.brainimagelibrary.org/2f/12/2f12b1a3901e4181/mouseID_512897-201606	/bil/data/2f/12/2f12b1a3901e4181/mouseID_512897-201606	TRUE	TRUE	52	8	0	1
522151	211806	fMOST	U19 Zeng	0.35	1	25803	21000	11175	Pdyn-T2A-CreERT2;Ai166	BIL meta (20231223)			https://download.brainimagelibrary.org/2f/12/2f12b1a3901e4181/mouseID_522151-211806	/bil/data/2f/12/2f12b1a3901e4181/mouseID_522151-211806	TRUE	TRUE	0	0	0	0
522152	211807	fMOST	U19 Zeng	0.35	1	25753	21000	10809	Pdyn-T2A-CreERT2;Ai166	BIL meta (20231223)			https://download.brainimagelibrary.org/2f/12/2f12b1a3901e4181/mouseID_522152-211807	/bil/data/2f/12/2f12b1a3901e4181/mouseID_522152-211807	TRUE	TRUE	0	0	0	0
427527	191809	fMOST	U19 Zeng	0.35	1	17916	30801	11766	Pdyn-T2A-CreERT2+Sst-IRES-FlpO;Ai188	BIL meta (20231223)			https://download.brainimagelibrary.org/2f/12/2f12b1a3901e4181/mouseID_427527-191809	/bil/data/2f/12/2f12b1a3901e4181/mouseID_427527-191809	TRUE	TRUE	0	0	0	1
438169	191810	fMOST	U19 Zeng	0.35	1	19773	30801	11167	Pdyn-T2A-CreERT2+Sst-IRES-FlpO;Ai188	BIL meta (20231223)			https://download.brainimagelibrary.org/2f/12/2f12b1a3901e4181/mouseID_438169-191810	/bil/data/2f/12/2f12b1a3901e4181/mouseID_438169-191810	TRUE	TRUE	0	0	0	1
442529	191811	fMOST	U19 Zeng	0.35	1	19811	29401	10895	Pdyn-T2A-CreERT2+Sst-IRES-FlpO;Ai188	BIL meta (20231223)			https://download.brainimagelibrary.org/2f/12/2f12b1a3901e4181/mouseID_442529-191811	/bil/data/2f/12/2f12b1a3901e4181/mouseID_442529-191811	TRUE	TRUE	0	0	0	1
372164	182712	fMOST	U19 Zeng	0.23	1	25326	39201	8595	PhP.eB-Syn-CreERT2;Ai139	SEU-ALLEN			https://download.brainimagelibrary.org/biccn/zeng/luo/fMOST/mouseID_372164-182712/	/bil/proj/u19zeng/fMOST_raw_data/mouseID_372164-182712	TRUE	TRUE	1569	978	3	1
351327	17787	fMOST	U19 Zeng	0.23	1	36400	24275	11478	Plxnd1-CreER;Ai166	BIL meta (20231223)	Cortical L2/3 and L5 IT neurons	Peng et al., Nature, 2021	https://download.brainimagelibrary.org/f1/dc/f1dcaeb016197373/351327-17787	/bil/data/f1/dc/f1dcaeb016197373/351327-17787	TRUE	TRUE	71	49	12	1
380470	191812	fMOST	U19 Zeng	0.35	1	23886	30801	11025	Plxnd1-CreER;Ai166	BIL meta (20231223)	Cortical L2/3 and L5 IT neurons	Peng et al., Nature, 2021	https://download.brainimagelibrary.org/df/75/df75626840c76c15/mouseID_380470-191812	/bil/data/df/75/df75626840c76c15/mouseID_380470-191812	TRUE	TRUE	32	0	32	1
380471	191813	fMOST	U19 Zeng	0.35	1	23886	30801	11025	Plxnd1-CreER;Ai166	BIL meta (20231223)	Cortical L2/3 and L5 IT neurons	Peng et al., Nature, 2021	https://download.brainimagelibrary.org/df/75/df75626840c76c15/mouseID_380471-191813	/bil/data/df/75/df75626840c76c15/mouseID_380471-191813	TRUE	TRUE	712	421	0	1
454426	192342	fMOST	U19 Zeng	0.35	1	17814	30801	11495	Plxnd1-CreER;Ai166	BIL meta (20231223)	Cortical L2/3 and L5 IT neurons	Peng et al., Nature, 2021	https://download.brainimagelibrary.org/2f/12/2f12b1a3901e4181/mouseID_454426-192342	/bil/data/2f/12/2f12b1a3901e4181/mouseID_454426-192342	TRUE	TRUE	0	0	0	1
454427	192343	fMOST	U19 Zeng	0.35	1	25276	39201	11450	Plxnd1-CreER;Ai166	BIL meta (20231223)	Cortical L2/3 and L5 IT neurons	Peng et al., Nature, 2021	https://download.brainimagelibrary.org/2f/12/2f12b1a3901e4181/mouseID_454427-192343	/bil/data/2f/12/2f12b1a3901e4181/mouseID_454427-192343	TRUE	TRUE	12	10	0	1
459080	192344	fMOST	U19 Zeng	0.35	1	19830	30801	11213	Plxnd1-CreER;Ai166	BIL meta (20231223)	Cortical L2/3 and L5 IT neurons	Peng et al., Nature, 2021	https://download.brainimagelibrary.org/2f/12/2f12b1a3901e4181/mouseID_459080-192344	/bil/data/2f/12/2f12b1a3901e4181/mouseID_459080-192344	TRUE	FALSE	21	0	0	1
472055	194073	fMOST	U19 Zeng	0.35	1	25276	39201	11450	Plxnd1-CreER;Ai166	BIL meta (20231223)	Cortical L2/3 and L5 IT neurons	Peng et al., Nature, 2021	https://download.brainimagelibrary.org/2f/12/2f12b1a3901e4181/mouseID_472055-194073	/bil/data/2f/12/2f12b1a3901e4181/mouseID_472055-194073	TRUE	TRUE	5	3	0	1
472056	194074	fMOST	U19 Zeng	0.35	1	18839	30801	11302	Plxnd1-CreER;Ai166	BIL meta (20231223)	Cortical L2/3 and L5 IT neurons	Peng et al., Nature, 2021	https://download.brainimagelibrary.org/2f/12/2f12b1a3901e4181/mouseID_472056-194074	/bil/data/2f/12/2f12b1a3901e4181/mouseID_472056-194074	TRUE	TRUE	0	0	0	1
476570	194075	fMOST	U19 Zeng	0.35	1	25276	39201	11450	Plxnd1-CreER;Ai166	BIL meta (20231223)	Cortical L2/3 and L5 IT neurons	Peng et al., Nature, 2021	https://download.brainimagelibrary.org/2f/12/2f12b1a3901e4181/mouseID_476570-194075	/bil/data/2f/12/2f12b1a3901e4181/mouseID_476570-194075	TRUE	TRUE	11	3	0	1
476574	194076	fMOST	U19 Zeng	0.35	1	25276	39201	11450	Plxnd1-CreER;Ai166	SEU-ALLEN	Cortical L2/3 and L5 IT neurons	Peng et al., Nature, 2021	https://download.brainimagelibrary.org/biccn/zeng/luo/fMOST/mouseID_476574-194076/	/bil/proj/u19zeng/fMOST_raw_data/mouseID_476574-194076	TRUE	TRUE	3	3	0	1
481967	194077	fMOST	U19 Zeng	0.35	1	19906	32201	11407	Plxnd1-CreER;Ai166	BIL meta (20231223)	Cortical L2/3 and L5 IT neurons	Peng et al., Nature, 2021	https://download.brainimagelibrary.org/2f/12/2f12b1a3901e4181/mouseID_481967-194077	/bil/data/2f/12/2f12b1a3901e4181/mouseID_481967-194077	TRUE	TRUE	13	0	0	1
481969	194078	fMOST	U19 Zeng	0.35	1	23886	30801	11005	Plxnd1-CreER;Ai166	BIL meta (20231223)	Cortical L2/3 and L5 IT neurons	Peng et al., Nature, 2021	https://download.brainimagelibrary.org/2f/12/2f12b1a3901e4181/mouseID_481969-194078	/bil/data/2f/12/2f12b1a3901e4181/mouseID_481969-194078	TRUE	TRUE	42	0	0	1
481971	194079	fMOST	U19 Zeng	0.35	1	18913	30800	11189	Plxnd1-CreER;Ai166	BIL meta (20231223)	Cortical L2/3 and L5 IT neurons	Peng et al., Nature, 2021	https://download.brainimagelibrary.org/2f/12/2f12b1a3901e4181/mouseID_481971-194079	/bil/data/2f/12/2f12b1a3901e4181/mouseID_481971-194079	TRUE	TRUE	0	0	0	1
497458	211786	fMOST	U19 Zeng	0.35	1	25753	21000	10360	Plxnd1-CreER;Ai166	BIL meta (20231223)	Cortical L2/3 and L5 IT neurons	Peng et al., Nature, 2021	https://download.brainimagelibrary.org/2f/12/2f12b1a3901e4181/mouseID_497458-211786	/bil/data/2f/12/2f12b1a3901e4181/mouseID_497458-211786	TRUE	TRUE	0	0	0	0
497462	211787	fMOST	U19 Zeng	0.35	1	26769	22400	10499	Plxnd1-CreER;Ai166	BIL meta (20231223)	Cortical L2/3 and L5 IT neurons	Peng et al., Nature, 2021	https://download.brainimagelibrary.org/2f/12/2f12b1a3901e4181/mouseID_497462-211787	/bil/data/2f/12/2f12b1a3901e4181/mouseID_497462-211787	TRUE	TRUE	0	0	0	0
314107	17300	fMOST	U19 Zeng	0.2	1	37230	54600	9954	Plxnd1-CreER;Ai82;Ai140	BIL meta (20231223)	Cortical L2/3 and L5 IT neurons	Peng et al., Nature, 2021	https://download.brainimagelibrary.org/biccn/zeng/luo/fMOST/mouseID_314107-17300/	/bil/data/biccn/zeng/luo/fmost/mouseID_314107-17300	TRUE	TRUE	2157	637	6	0
333710	17539	fMOST	U19 Zeng	0.23	1	33601	23334	11143	Plxnd1-CreER;Ai82;Ai140	SEU-ALLEN	Cortical L2/3 and L5 IT neurons	Peng et al., Nature, 2021	NA	NA	TRUE	TRUE	499	136	0	1
351331	17788	fMOST	U19 Zeng	0.23	1	35000	27188	11120	Plxnd1-CreER+PhiC31-neo;Ai166	BIL meta (20231223)	Cortical L2/3 and L5 IT neurons	Peng et al., Nature, 2021	https://download.brainimagelibrary.org/f1/dc/f1dcaeb016197373/351331-17788	/bil/data/f1/dc/f1dcaeb016197373/351331-17788	TRUE	TRUE	82	53	4	1
355458	18053	fMOST	U19 Zeng	0.23	1	37000	25600	12500	Plxnd1-CreER+PhiC31-neo;Ai166	BIL meta (20231223)	Cortical L2/3 and L5 IT neurons	Peng et al., Nature, 2021	https://download.brainimagelibrary.org/f1/dc/f1dcaeb016197373/355458-18053	/bil/data/f1/dc/f1dcaeb016197373/355458-18053	TRUE	TRUE	707	527	0	1
351325	17786	fMOST	U19 Zeng	0.2	1	36870	54600	11414	Plxnd1-CreER+PhiC31-neoAi166	BIL meta (20231223)	Cortical L2/3 and L5 IT neurons	Peng et al., Nature, 2021	https://download.brainimagelibrary.org/ee/01/ee01a74d90e26226/mouseID_351325-17786/	/bil/data/ee/01/ee01a74d90e26226/mouseID_351325-17786/	TRUE	TRUE	1683	671	4	0
271934	17052	fMOST	U19 Zeng	0.23	1	34999	22900	11350	Pvalb-2A-CreERT2;Ai139	SEU-ALLEN			NA	NA	TRUE	TRUE	233	7	0	0
502170	201582	fMOST	U19 Zeng	0.35	1	36859	43400	11992	Pvalb-T2A-CreERT2	BIL meta (20231223)	Pavalb+ interneurons and cortical	Peng et al., Nature, 2021	https://download.brainimagelibrary.org/b3/ae/b3ae4e9b258e8542/mouseID_502170-201582	/bil/data/b3/ae/b3ae4e9b258e8542/mouseID_502170-201582	TRUE	TRUE	1174	383	0	1
498844	201584	fMOST	U19 Zeng	0.35	1	23842	32200	12182	Pvalb-T2A-CreERT2	BIL meta (20231223)	Pavalb+ interneurons and cortical	Peng et al., Nature, 2021	https://download.brainimagelibrary.org/2f/12/2f12b1a3901e4181/mouseID_498844-201584	/bil/data/2f/12/2f12b1a3901e4181/mouseID_498844-201584	TRUE	TRUE	6912	288	0	1
498845	201585	fMOST	U19 Zeng	0.35	1	31941	43400	12102	Pvalb-T2A-CreERT2	BIL meta (20231223)	Pavalb+ interneurons and cortical	Peng et al., Nature, 2021	https://download.brainimagelibrary.org/2f/12/2f12b1a3901e4181/mouseID_498845-201585	/bil/data/2f/12/2f12b1a3901e4181/mouseID_498845-201585	TRUE	TRUE	8148	110	0	1
498846	201586	fMOST	U19 Zeng	0.35	1	35688	46200	11611	Pvalb-T2A-CreERT2	BIL meta (20231223)	Pavalb+ interneurons and cortical	Peng et al., Nature, 2021	https://download.brainimagelibrary.org/2f/12/2f12b1a3901e4181/mouseID_498846-201586	/bil/data/2f/12/2f12b1a3901e4181/mouseID_498846-201586	TRUE	TRUE	3032	150	0	1
210254	15257	fMOST	U19 Zeng	0.3	1	21168	36400	10252	Pvalb-T2A-CreERT2;Ai139	BIL meta (20231223)	Pavalb+ interneurons and cortical	Peng et al., Nature, 2021	https://download.brainimagelibrary.org/df/75/df75626840c76c15/mouseID_210254-15257	/bil/data/df/75/df75626840c76c15/mouseID_210254-15257	TRUE	TRUE	4496	340	9	0
394528	18867	fMOST	U19 Zeng	0.23	1	40600	25376	11203	Pvalb-T2A-CreERT2;Ai166	BIL meta (20231223)	Pavalb+ interneurons and cortical	Peng et al., Nature, 2021	https://download.brainimagelibrary.org/df/75/df75626840c76c15/mouseID_394528-18867	/bil/data/df/75/df75626840c76c15/mouseID_394528-18867	TRUE	TRUE	201	140	87	0
396476	18868	fMOST	U19 Zeng	0.23	1	36401	24001	10995	Pvalb-T2A-CreERT2;Ai166	BIL meta (20231223)	Pavalb+ interneurons and cortical	Peng et al., Nature, 2021	https://download.brainimagelibrary.org/0f/cd/0fcde5fdd6f7ccb2/mouseID_396476-18868	/bil/proj/u19zeng/fMOST_terafly/mouseID_396476-18868	TRUE	TRUE	595	428	83	1
396477	18869	fMOST	U19 Zeng	0.35	1	29400	16915	10923	Pvalb-T2A-CreERT2;Ai166	BIL meta (20231223)	Pavalb+ interneurons and cortical	Peng et al., Nature, 2021	https://download.brainimagelibrary.org/ee/01/ee01a74d90e26226/mouseID_396477-18869/	/bil/data/ee/01/ee01a74d90e26226/mouseID_396477-18869/	TRUE	TRUE	234	175	118	0
471329	194080	fMOST	U19 Zeng	0.35	1	25276	39201	11450	Pvalb-T2A-CreERT2;Ai166	BIL meta (20231223)	Pavalb+ interneurons and cortical	Peng et al., Nature, 2021	https://download.brainimagelibrary.org/2f/12/2f12b1a3901e4181/mouseID_471329-194080	/bil/data/2f/12/2f12b1a3901e4181/mouseID_471329-194080	TRUE	TRUE	302	198	0	1
472610	194081	fMOST	U19 Zeng	0.35	1	25276	39201	11450	Pvalb-T2A-CreERT2;Ai166	BIL meta (20231223)	Pavalb+ interneurons and cortical	Peng et al., Nature, 2021	https://download.brainimagelibrary.org/2f/12/2f12b1a3901e4181/mouseID_472610-194081	/bil/data/2f/12/2f12b1a3901e4181/mouseID_472610-194081	TRUE	TRUE	220	95	0	1
360835	18049	fMOST	U19 Zeng	0.23	1	35001	30001	11412	Slc6a4-CreERT2_EZ13;Ai166	BIL meta (20231223)	Serotonergic neurons	Peng et al., Nature, 2021	https://download.brainimagelibrary.org/df/75/df75626840c76c15/mouseID_360835-18049	/bil/data/df/75/df75626840c76c15/mouseID_360835-18049	TRUE	TRUE	3	0	0	1
369739	18459	fMOST	U19 Zeng	0.23	1	36400	22333	11264	Slc6a4-CreERT2_EZ13;Ai166	BIL meta (20231223)	Serotonergic neurons	Peng et al., Nature, 2021	https://download.brainimagelibrary.org/ee/01/ee01a74d90e26226/mouseID_369739-18459/	/bil/data/ee/01/ee01a74d90e26226/mouseID_369739-18459/	TRUE	TRUE	114	8	0	0
377387	18466	fMOST	U19 Zeng	0.23	1	42000	24400	11235	Slc6a4-CreERT2_EZ13;Ai166	BIL meta (20231223)	Serotonergic neurons	Peng et al., Nature, 2021	https://download.brainimagelibrary.org/df/75/df75626840c76c15/mouseID_377387-18466	/bil/data/df/75/df75626840c76c15/mouseID_377387-18466	TRUE	TRUE	173	1	0	1
326585	17301	fMOST	U19 Zeng	0.23	1	33600	27188	9848	Slc6a4-CreERT2_EZ13;Ai82;Ai140	SEU-ALLEN	Serotonergic neurons	Peng et al., Nature, 2021	NA	NA	TRUE	TRUE	774	70	0	0
342870	17541	fMOST	U19 Zeng	0.2	1	39328	54600	11073	Sst-Cre;Ai166	BIL meta (20231223)	Sst+ neurons	Peng et al., Nature, 2021	https://download.brainimagelibrary.org/ee/01/ee01a74d90e26226/mouseID_342870-17541/	/bil/data/ee/01/ee01a74d90e26226/mouseID_342870-17541/	TRUE	TRUE	81	50	0	0
344548	17542	fMOST	U19 Zeng	0.2	1	34748	54600	11333	Sst-Cre;Ai166	BIL meta (20231223)	Sst+ neurons	Peng et al., Nature, 2021	https://download.brainimagelibrary.org/ee/01/ee01a74d90e26226/mouseID_344548-17542/	/bil/data/ee/01/ee01a74d90e26226/mouseID_344548-17542/	TRUE	TRUE	3064	392	0	0
362188	191815	fMOST	U19 Zeng	0.35	1	19868	28001	10804	Sst-Cre;Ai166	BIL meta (20231223)	Sst+ neurons	Peng et al., Nature, 2021	https://download.brainimagelibrary.org/df/75/df75626840c76c15/mouseID_362188-191815	/bil/data/df/75/df75626840c76c15/mouseID_362188-191815	TRUE	TRUE	0	0	0	1
373187	191817	fMOST	U19 Zeng	0.35	1	19906	29401	11428	Sst-Cre;Ai166	BIL meta (20231223)	Sst+ neurons	Peng et al., Nature, 2021	https://download.brainimagelibrary.org/df/75/df75626840c76c15/mouseID_373187-191817	/bil/data/df/75/df75626840c76c15/mouseID_373187-191817	TRUE	TRUE	225	0	0	1
365716	196487	fMOST	U19 Zeng	0.35	1	23888	30800	10491	Sst-Cre;Ai166	BIL meta (20231223)	Sst+ neurons	Peng et al., Nature, 2021	https://download.brainimagelibrary.org/2f/12/2f12b1a3901e4181/mouseID_365716-196487	/bil/data/2f/12/2f12b1a3901e4181/mouseID_365716-196487	TRUE	TRUE	0	0	0	1
436253	192346	fMOST	U19 Zeng	0.35	1	25276	39201	11450	Tacr1-T2A-Cre+Sst-IRES-FlpO;Ai188-hyg	SEU-ALLEN			NA	/bil/proj/u19zeng/fMOST_raw_data/mouseID_436253-192346	TRUE	TRUE	8648	97	0	1
444771	192348	fMOST	U19 Zeng	0.35	1	25276	39201	11450	Tacr1-T2A-Cre+Sst-IRES-FlpO;Ai188-hyg	BIL meta (20231223)			https://download.brainimagelibrary.org/2f/12/2f12b1a3901e4181/mouseID_444771-192348	/bil/data/2f/12/2f12b1a3901e4181/mouseID_444771-192348	TRUE	TRUE	9357	115	0	1
446176	192349	fMOST	U19 Zeng	0.35	1	25276	39201	11450	Tacr1-T2A-Cre+Sst-IRES-FlpO;Ai188-hyg	SEU-ALLEN			NA	/bil/proj/u19zeng/fMOST_raw_data/mouseID_446176-192349	TRUE	TRUE	12847	130	0	1
578438	211546	fMOST	U19 Zeng	0.35	1	26899	23800	11076	Th-Cre_FI172	BIL meta (20231223)			https://download.brainimagelibrary.org/biccn/zeng/luo/fMOST/mouseID_578438-211546/	/bil/proj/u19zeng/fMOST_raw_data/mouseID_578438-211546	TRUE	TRUE	0	0	0	1
588379	211798	fMOST	U19 Zeng	0.35	1	26717	21000	11288	Th-Cre_FI172	BIL meta (20231223)			https://download.brainimagelibrary.org/biccn/zeng/luo/fMOST/mouseID_588379-211798/	/bil/proj/u19zeng/fMOST_raw_data/mouseID_588379-211798	TRUE	TRUE	0	0	0	1
387650	18871	fMOST	U19 Zeng	0.23	1	27353	35001	10909	Th-Cre_FI172;Ai166	SEU-ALLEN			NA	/bil/proj/u19zeng/fMOST_raw_data/mouseID_387650-18871.210524/	TRUE	FALSE	0	0	0	1
391751	18872	fMOST	U19 Zeng	0.35	1	26600	18449	10370	Th-Cre_FI172;Ai166	BIL meta (20231223)			https://download.brainimagelibrary.org/2f/12/2f12b1a3901e4181/mouseID_391751-18872	/bil/data/2f/12/2f12b1a3901e4181/mouseID_391751-18872	TRUE	TRUE	2736	284	0	1
482503	194083	fMOST	U19 Zeng	0.35	1	19811	30801	11767	Tle4-CreER;Ai166	BIL meta (20231223)	Cortical L6 CT neurons	Peng et al., Nature, 2021	https://download.brainimagelibrary.org/2f/12/2f12b1a3901e4181/mouseID_482503-194083	/bil/data/2f/12/2f12b1a3901e4181/mouseID_482503-194083	TRUE	TRUE	0	0	0	1
486476	196476	fMOST	U19 Zeng	0.35	1	25878	32200	12959	Tle4-CreER;Ai166	BIL meta (20231223)	Cortical L6 CT neurons	Peng et al., Nature, 2021	https://download.brainimagelibrary.org/2f/12/2f12b1a3901e4181/mouseID_486476-196476	/bil/data/2f/12/2f12b1a3901e4181/mouseID_486476-196476	TRUE	TRUE	288	187	0	1
486477	196477	fMOST	U19 Zeng	0.35	1	25878	32200	12959	Tle4-CreER;Ai166	BIL meta (20231223)	Cortical L6 CT neurons	Peng et al., Nature, 2021	https://download.brainimagelibrary.org/2f/12/2f12b1a3901e4181/mouseID_486477-196477	/bil/data/2f/12/2f12b1a3901e4181/mouseID_486477-196477	TRUE	TRUE	106	80	0	1
486478	196478	fMOST	U19 Zeng	0.35	1	25878	32200	12959	Tle4-CreER;Ai166	BIL meta (20231223)	Cortical L6 CT neurons	Peng et al., Nature, 2021	https://download.brainimagelibrary.org/df/75/df75626840c76c15/mouseID_486478-196478	/bil/data/df/75/df75626840c76c15/mouseID_486478-196478	TRUE	TRUE	235	120	0	1
326952	17304	fMOST	U19 Zeng	0.2	1	42194	54600	10643	Tlx3-Cre_PL56;Ai82;Ai161	BIL meta (20231223)	Cortical L5 IT neurons	Peng et al., Nature, 2021	https://download.brainimagelibrary.org/94/77/94775d6a2ddab320/326952-17304/	/bil/data/94/77/94775d6a2ddab320/326952-17304/	TRUE	TRUE	199	8	0	0
325875	17543	fMOST	U19 Zeng	0.35	1	34748	54600	11333	Tlx3-Cre_PL56;Ai82;Ai161	BIL meta (20231223)	Cortical L5 IT neurons	Peng et al., Nature, 2021	https://download.brainimagelibrary.org/df/75/df75626840c76c15/mouseID_325875-17543/	/bil/data/df/75/df75626840c76c15/mouseID_325875-17543/	TRUE	TRUE	984	33	10	1
332548	17544	fMOST	U19 Zeng	0.23	1	39200	26351	11033	Tlx3-Cre_PL56;Ai82;Ai161	SEU-ALLEN	Cortical L5 IT neurons	Peng et al., Nature, 2021	NA	NA	TRUE	TRUE	29	0	0	0
276772	17051	fMOST	U19 Zeng	0.3	1	25792	32200	12930	Tnnt1-IRES2-CreERT2;Ai140	SEU-ALLEN	Thalamic projection neurons	Peng et al., Nature, 2021	NA	/bil/proj/u19zeng/fMOST_raw_data/mouseID_276772-17051	TRUE	TRUE	276	15	0	1
321237	17302	fMOST	U19 Zeng	0.2	1	34412	54600	9847	Tnnt1-IRES2-CreERT2;Ai82;Ai140	BIL meta (20231223)	Thalamic projection neurons	Peng et al., Nature, 2021	https://download.brainimagelibrary.org/biccn/zeng/luo/fMOST/mouseID_321237-17302/	/bil/data/biccn/zeng/luo/fmost/mouseID_321237-17302	TRUE	TRUE	568	77	90	0
321244	17545	fMOST	U19 Zeng	0.2	1	35989	54600	10750	Tnnt1-IRES2-CreERT2;Ai82;Ai140	BIL meta (20231223)	Thalamic projection neurons	Peng et al., Nature, 2021	https://download.brainimagelibrary.org/biccn/zeng/luo/fMOST/mouseID_321244-17545/	/bil/data/biccn/zeng/luo/fmost/mouseID_321244-17545	TRUE	TRUE	640	62	102	0
373367	18454	fMOST	U19 Zeng	0.23	1	35000	26298	11041	Tnnt1-IRES2-CreERT2;Ai82;Ai140	BIL meta (20231223)	Thalamic projection neurons	Peng et al., Nature, 2021	https://download.brainimagelibrary.org/biccn/zeng/luo/fMOST/mouseID_373367-18454/	/bil/data/biccn/zeng/luo/fmost/mouseID_373367-18454	TRUE	TRUE	2071	219	225	1
373368	18455	fMOST	U19 Zeng	0.23	1	40600	23376	10892	Tnnt1-IRES2-CreERT2;Ai82;Ai140	BIL meta (20231223)	Thalamic projection neurons	Peng et al., Nature, 2021	https://download.brainimagelibrary.org/biccn/zeng/luo/fMOST/mouseID_373368-18455/	/bil/data/biccn/zeng/luo/fmost/mouseID_373368-18455	TRUE	TRUE	2473	144	117	1
373641	18462	fMOST	U19 Zeng	0.35	1	32200	27748	10578	Tnnt1-IRES2-CreERT2;Ai82;Ai140	BIL meta (20231223)	Thalamic projection neurons	Peng et al., Nature, 2021	https://download.brainimagelibrary.org/df/75/df75626840c76c15/mouseID_373641-18462	/bil/data/df/75/df75626840c76c15/mouseID_373641-18462	TRUE	TRUE	342	27	48	1
383680	18463	fMOST	U19 Zeng	0.35	1	32200	17478	10842	Tnnt1-IRES2-CreERT2;Ai82;Ai140	BIL meta (20231223)	Thalamic projection neurons	Peng et al., Nature, 2021	https://download.brainimagelibrary.org/df/75/df75626840c76c15/mouseID_383680-18463	/bil/data/df/75/df75626840c76c15/mouseID_383680-18463	TRUE	TRUE	588	63	51	1
381484	18457	fMOST	U19 Zeng	0.23	1	37800	24275	10955	Vipr2-IRES2-Cre-neo;Ai166	BIL meta (20231223)	Thalamic projection neurons	Peng et al., Nature, 2021	https://download.brainimagelibrary.org/biccn/zeng/luo/fMOST/mouseID_381484-18457/	/bil/data/biccn/zeng/luo/fmost/mouseID_381484-18457	TRUE	TRUE	278	91	139	1
381487	18458	fMOST	U19 Zeng	0.23	1	40600	25376	10333	Vipr2-IRES2-Cre-neo;Ai166	BIL meta (20231223)	Thalamic projection neurons	Peng et al., Nature, 2021	https://download.brainimagelibrary.org/df/75/df75626840c76c15/mouseID_381487-18458	/bil/data/df/75/df75626840c76c15/mouseID_381487-18458	TRUE	TRUE	615	199	101	1
381488	18464	fMOST	U19 Zeng	0.23	1	35000	26352	10431	Vipr2-IRES2-Cre-neo;Ai166	BIL meta (20231223)	Thalamic projection neurons	Peng et al., Nature, 2021	https://download.brainimagelibrary.org/df/75/df75626840c76c15/mouseID_381488-18464	/bil/data/df/75/df75626840c76c15/mouseID_381488-18464	TRUE	TRUE	221	103	65	1
383128	18465	fMOST	U19 Zeng	0.23	1	36000	26000	10301	Vipr2-IRES2-Cre-neo;Ai166	BIL meta (20231223)	Thalamic projection neurons	Peng et al., Nature, 2021	https://download.brainimagelibrary.org/df/75/df75626840c76c15/mouseID_383128-18465	/bil/data/df/75/df75626840c76c15/mouseID_383128-18465	TRUE	TRUE	322	141	142	1
500139	196463	fMOST	U19 Zeng	0.35	1	26769	30800	12435	Vipr2-IRES2-Cre-neo;Ai166	SEU-ALLEN	Thalamic projection neurons	Peng et al., Nature, 2021	NA	NA	TRUE	TRUE	1010	198	0	0
500140	196464	fMOST	U19 Zeng	0.35	1	26743	33600	11004	Vipr2-IRES2-Cre-neo;Ai166	SEU-ALLEN	Thalamic projection neurons	Peng et al., Nature, 2021	NA	NA	TRUE	TRUE	791	67	0	0
500141	196465	fMOST	U19 Zeng	0.35	1	24931	32200	12962	Vipr2-IRES2-Cre-neo;Ai166	SEU-ALLEN	Thalamic projection neurons	Peng et al., Nature, 2021	NA	NA	TRUE	TRUE	1099	78	0	0
500142	196466	fMOST	U19 Zeng	0.35	1	25878	32200	12959	Vipr2-IRES2-Cre-neo;Ai166	SEU-ALLEN	Thalamic projection neurons	Peng et al., Nature, 2021	NA	NA	TRUE	TRUE	684	78	0	0
375891	182711	fMOST	U19 Zeng	0.35	1	19830	30801	11092	NA				https://download.brainimagelibrary.org/2f/12/2f12b1a3901e4181/mouseID_375891-182711	/bil/data/2f/12/2f12b1a3901e4181/mouseID_375891-182711	TRUE	TRUE	0	0	0	1
404922	182737	fMOST	U19 Zeng	0.35	1	18839	30801	11722	NA				NA	/bil/proj/u19zeng/fMOST_raw_data/mouseID_404922-182737	TRUE	TRUE	0	0	0	1
576273	211540	fMOST	U19 Zeng	0.35	1	26847	22400	12040	NA				https://download.brainimagelibrary.org/biccn/zeng/luo/fMOST/mouseID_576273-211540/	/bil/proj/u19zeng/fMOST_raw_data/mouseID_576273-211540	TRUE	TRUE	0	0	0	1
581039	211550	fMOST	U19 Zeng	0.35	1	26691	23800	11505	NA				NA	/bil/proj/u19zeng/fMOST_raw_data/mouseID_581039-211550	TRUE	TRUE	0	0	0	1
581040	211796	fMOST	U19 Zeng	0.35	1	26769	22400	11399	NA				NA	/bil/proj/u19zeng/fMOST_raw_data/mouseID_581040-211796	TRUE	TRUE	0	0	0	1
NA	NA	LSFM	U01 Dong	1	1	12664	18955	9600	C57Bl6	BIL meta (20231223)			https://download.brainimagelibrary.org/ba/ab/baababe50d01eafe/20220315_SW220203_03_LS_6x_1000z	/bil/data/ba/ab/baababe50d01eafe/20220315_SW220203_03_LS_6x_1000z	TRUE	FALSE	0	0	0	0
NA	NA	LSFM	U01 Osten	0.26	1.06	8762	21368	18598	NA				Unpublished data	NA	TRUE	TRUE	0	0	0	0
NA	NA	LSFM	U01 Osten	0.26	1.06	12632	24012	19710	NA				Unpublished data	NA	TRUE	TRUE	0	0	0	0
NA	NA	LSFM	U01 Wu	1.87	2	7322	8588	3600	NA				Unpublished data	NA	TRUE	TRUE	0	0	0	0
NA	190522	STPT	U19 Huang	1	50	11377	8557	260	NA				https://download.brainimagelibrary.org/a8/a9/a8a98350a17b8e2d/190522_JH_HK0148_Fezf2LSLflp_RSPv_retrosplenial_male_processed/	/bil/data/a8/a9/a8a98350a17b8e2d/190522_JH_HK0148_Fezf2LSLflp_RSPv_retrosplenial_male_processed/	TRUE	FALSE	0	0	0	0
NA	190625	STPT	U19 Huang	1	50	11377	8557	258	NA				https://download.brainimagelibrary.org/89/4f/894f11719716d433/190625_JH_HK0169_PlexinD1LSLflp_SSs_S2_male_processed/	/bil/data/89/4f/894f11719716d433/190625_JH_HK0169_PlexinD1LSLflp_SSs_S2_male_processed/	TRUE	FALSE	0	0	0	0
NA	190626	STPT	U19 Huang	1	50	11377	8557	260	NA				https://download.brainimagelibrary.org/d6/fa/d6fafa4053c775df/190626_JH_HK0172_Fezf2LSLflp_VLSl_V2L_male_processed/	/bil/data/d6/fa/d6fafa4053c775df/190626_JH_HK0172_Fezf2LSLflp_VLSl_V2L_male_processed/	TRUE	FALSE	0	0	0	0
NA	190628	STPT	U19 Huang	1	50	11377	8557	260	NA				https://download.brainimagelibrary.org/d9/73/d973913c656b5f07/190628_JH_HK0178_Fezf2LSLflp_ORBm_MO_male_processed/	/bil/data/d9/73/d973913c656b5f07/190628_JH_HK0178_Fezf2LSLflp_ORBm_MO_male_processed/	TRUE	FALSE	0	0	0	0
NA	190710	STPT	U19 Huang	1	50	11377	8557	259	NA				https://download.brainimagelibrary.org/58/79/5879dc7592bd873f/home/	/bil/data/58/79/5879dc7592bd873f/home/	TRUE	FALSE	0	0	0	0
NA	190718	STPT	U19 Huang	1	50	11377	8557	259	NA				https://download.brainimagelibrary.org/aa/72/aa72f327d8d79899/home/	/bil/data/aa/72/aa72f327d8d79899/home/	TRUE	FALSE	0	0	0	0
NA	190720	STPT	U19 Huang	1	50	11377	8557	260	NA				https://download.brainimagelibrary.org/ec/f1/ecf14f82960392ed/home/	/bil/data/ec/f1/ecf14f82960392ed/home/	TRUE	FALSE	0	0	0	0
NA	190805	STPT	U19 Huang	1	50	11377	8557	260	NA				https://download.brainimagelibrary.org/06/ea/06ea02c3bf50c7b9/190805_JH_HK0199_PlexinD1LSLflp_MOp_FRT_female_processed/	/bil/data/06/ea/06ea02c3bf50c7b9/190805_JH_HK0199_PlexinD1LSLflp_MOp_FRT_female_processed/	TRUE	FALSE	0	0	0	0
NA	190823	STPT	U19 Huang	1	50	11377	8557	260	NA				https://download.brainimagelibrary.org/5f/97/5f97820484265501/190823_JH_HK0208_PlexinD1LSLflp_PL_male_processed/	/bil/data/5f/97/5f97820484265501/190823_JH_HK0208_PlexinD1LSLflp_PL_male_processed/	TRUE	FALSE	0	0	0	0
NA	190827	STPT	U19 Huang	1	50	11377	8557	260	NA				https://download.brainimagelibrary.org/f5/6c/f56c01fd48cfd224/190827_JH_HK0213_PlexinD1LSLflp_MOs_RFA_male_processed/	/bil/data/f5/6c/f56c01fd48cfd224/190827_JH_HK0213_PlexinD1LSLflp_MOs_RFA_male_processed/	TRUE	FALSE	0	0	0	0
