# Supplementary material for: Neuronal diversity and stereotypy at multiple scales through whole brain morphometry
Source: Nat Commun. 2024 Nov 26;15:10269. doi: 10.1038/s41467-024-54745-6 (PMC11599929; doi:10.1038/s41467-024-54745-6)
Supplement: Supplementary file 4 — Supplementary Data 2 [file 41467_2024_54745_MOESM4_ESM.xlsx]

## Sheet: TableS2_soma_region314_counts
region	count
AAA	119
ACAd	480
ACAv	448
ACB	4028
AD	1
ADP	2
AHN	69
AId	1885
AIp	1151
AIv	1215
AM	41
AMB	17
AN	7512
AOB	195
AON	4884
AP	25
APN	54
APr	76
ARH	68
AT	2
AUDd	403
AUDp	774
AUDpo	177
AUDv	537
AV	12
AVP	1
AVPV	22
Acs5	1
B	2
BA	2
BLA	625
BMA	452
BS	1
BST	267
CA1	2726
CA2	39
CA3	545
CEA	655
CENT	3707
CL	11
CLA	719
CLI	12
CM	42
COAa	295
COAp	657
COPY	794
CP	24645
CS	70
CU	136
CUL	7370
CUN	15
DCO	340
DEC	3657
DG	2520
DMH	64
DMX	30
DN	14
DP	58
DR	50
DT	9
DTN	7
ECT	506
ECU	18
ENTl	670
ENTm	804
EPd	2114
EPv	835
EW	1
FL	805
FN	56
FOTU	848
FRP	71
FS	630
GPe	154
GPi	19
GR	71
GRN	249
GU	999
HATA	72
I5	2
IA	189
IAD	12
IAM	3
IC	7808
ICB	2
IF	24
IG	20
IGL	43
III	2
ILA	47
IMD	19
IO	62
IP	48
IPN	33
IRN	297
ISN	4
IntG	6
LA	365
LAV	20
LC	1
LD	35
LDT	16
LGd	446
LGv	41
LH	31
LHA	113
LIN	9
LING	24
LM	2
LP	114
LPO	17
LRN	72
LSc	406
LSr	629
LSv	57
LT	2
MA	69
MA3	2
MARN	57
MD	103
MDRNd	106
MDRNv	80
ME	3
MEA	606
MEPO	2
MG	139
MH	19
MM	24
MOB	20468
MOp	2550
MOs	1989
MPN	63
MPO	38
MPT	3
MRN	525
MS	56
MT	2
MV	327
NB	34
NDB	102
NI	4
NLL	60
NLOT	42
NOD	440
NOT	10
NPC	27
NR	10
NTB	15
NTS	303
OP	6
ORBl	625
ORBm	109
ORBvl	163
OT	4949
P5	16
PA	365
PAA	243
PAG	662
PAR	229
PARN	399
PAS	13
PB	233
PBG	6
PC5	2
PCG	28
PCN	9
PERI	160
PF	20
PFL	2327
PG	326
PGRNd	47
PGRNl	77
PH	59
PIL	22
PIR	4477
PL	190
PMd	9
PMv	56
PN	3
PO	101
POL	19
POST	405
PP	12
PPN	32
PPT	7
PPY	21
PR	12
PRE	404
PRM	4029
PRNc	57
PRNr	118
PRP	43
PS	11
PSTN	43
PSV	171
PT	49
PVH	23
PVHd	20
PVT	53
PVa	13
PVi	4
PVp	18
PVpo	7
PYR	1549
Pa5	23
PeF	7
PoT	26
ProS	321
RCH	4
RE	59
RH	17
RL	6
RM	19
RN	31
RO	9
RPA	12
RPO	6
RR	18
RSPagl	598
RSPd	958
RSPv	1036
RT	195
SBPV	34
SCH	57
SCm	1740
SCs	838
SF	136
SGN	6
SH	11
SI	1521
SIM	4985
SLD	1
SMT	38
SNc	42
SNr	128
SO	2
SOC	125
SPA	10
SPFm	10
SPFp	7
SPIV	102
SPVC	560
SPVI	432
SPVO	110
SSp-bfd	1833
SSp-ll	641
SSp-m	1974
SSp-n	881
SSp-tr	334
SSp-ul	1008
SSp-un	355
SSs	3470
STN	8
SUB	501
SUM	9
SUT	25
SUV	16
TEa	880
TMv	67
TR	269
TRN	143
TRS	73
TT	473
TU	68
UVU	1428
V	3
VAL	43
VCO	206
VI	1
VII	101
VISC	1126
VISa	321
VISal	199
VISam	169
VISl	286
VISli	123
VISp	2072
VISpl	246
VISpm	281
VISpor	464
VISrl	245
VLPO	4
VM	184
VMH	26
VMPO	4
VPL	405
VPLpc	14
VPM	933
VPMpc	16
VTA	127
VeCB	8
XII	21
Xi	21
ZI	139
x	4
y	2
