# Supplementary material for: Neuronal diversity and stereotypy at multiple scales through whole brain morphometry
Source: Nat Commun. 2024 Nov 26;15:10269. doi: 10.1038/s41467-024-54745-6 (PMC11599929; doi:10.1038/s41467-024-54745-6)
Supplement: Supplementary file 5 — Supplementary Data 3 [file 41467_2024_54745_MOESM5_ESM.xlsx]

## Sheet: TableS3_Soma_morphometry_1222
Soma ID	fMOST BrainID	Soma_X(Raw brain, in voxel)	Soma_Y(Raw brain, in voxel)	Soma_Z(Raw brain, in voxel)	Soma_X(CCFv3_1𝜇𝑚)	Soma_Y(CCFv3_1𝜇𝑚)	Soma_Z(CCFv3_1𝜇𝑚)	Production platform	Registered CCF Region	Local Traced	SEU-D15K	isManuallyChecked
1	191797	9488.26	12907.3	1325.82	1046.97	3806.25	4448.35	Hi5	MOB	0	0	0
2	191797	9520.88	12816.5	1345.43	1072.62	3822.9	4408.23	Hi5	MOB	0	0	0
3	191797	9465.36	12822.4	1350.61	1080.22	3792.1	4412.88	Hi5	MOB	0	0	0
4	191797	9446.88	12839.2	1498.69	1273.5	3788.12	4426.55	Hi5	MOB	0	0	0
5	191797	9590.04	12979.9	1412.95	1158.08	3868.97	4479.77	Hi5	MOB	0	0	0
6	191797	9646.15	12980	1333.85	1053.95	3897.2	4475.2	Hi5	MOB	0	0	0
7	191797	9671.49	12927.4	1389.49	1126.4	3912.1	4453.45	Hi5	MOB	0	0	0
8	191797	9492.88	12885	1361.09	1092.92	3809.8	4439.57	Hi5	MOB	0	0	0
9	191797	9648.09	12857.1	1528.02	1308.85	3901.75	4429.6	Hi5	MOB	0	0	0
10	191797	9612.45	12826	1356.83	1085.72	3874.97	4409.75	Hi5	MOB	0	0	0
11	191797	9567.3	12767	1369	1102.83	3848.6	4385.7	Hi5	MOB	0	0	0
12	191797	12033.5	12940.3	1704.83	1487.58	5177.32	4434.73	Hi5	MOB	0	0	0
13	191797	11987	13012.8	1700.02	1482.15	5156.32	4467.02	Hi5	MOB	0	0	0
14	191797	12782.7	12711.9	3319.72	3949.55	5524.7	4621.15	Hi5	ACB	0	0	0
15	191797	15456.1	12948.2	3468.32	3852.53	7020.35	4627.95	Hi5	OT	0	0	0
16	191797	15440.8	13058.2	3440.17	3809.15	7022.68	4669.77	Hi5	OT	0	0	0
17	191797	15448.3	13071.4	3436.48	3802.65	7028.38	4674.38	Hi5	OT	0	0	0
18	191797	9833.95	12760.6	1285.3	987.875	3992.85	4372.38	Hi5	MOB	0	0	0
19	191797	9846.59	12691.9	1414.49	1156.88	4003.4	4345.85	Hi5	MOB	0	0	0
20	191797	9907.58	12877.1	1268.7	963.6	4036.47	4420.93	Hi5	MOB	0	0	0
21	191797	9913.48	12898.5	1380.12	1109.05	4045.03	4433.8	Hi5	MOB	0	0	0
22	191797	9864.51	12795.9	1416.3	1158.22	4016.32	4391.35	Hi5	MOB	0	0	0
23	191797	9985.16	12794.2	1434.43	1179.15	4083.2	4388.32	Hi5	MOB	0	0	0
24	191797	9985.27	12774.5	1337.44	1052.03	4079.15	4375.88	Hi5	MOB	0	0	0
25	191797	9869.86	12914.3	1350.07	1070.67	4020.28	4440.75	Hi5	MOB	0	0	0
26	191797	9834.31	12885.3	1423.91	1168.3	4002.45	4431.82	Hi5	MOB	0	0	0
27	191797	9829.34	12909.2	1326.15	1040.45	3996.72	4438.8	Hi5	MOB	0	0	0
28	191797	9792.99	12858.8	1343.52	1064.33	3975.8	4418.27	Hi5	MOB	0	0	0
29	191797	9833.05	12807.7	1355.16	1078.9	3996.97	4395.1	Hi5	MOB	0	0	0
30	191797	9802.33	12774.9	1304.74	1014	3976.72	4380.07	Hi5	MOB	0	0	0
31	191797	9827.92	12982.2	1372.67	1100.72	3999.9	4472.45	Hi5	MOB	0	0	0
32	191797	9839.19	12978.5	1255.89	947.95	4001.18	4466.65	Hi5	MOB	0	0	0
33	191797	9779.9	12934.4	1251.05	943.4	3966.6	4449	Hi5	MOB	0	0	0
34	191797	9786.39	12974.1	1369.15	1097.1	3976.53	4469.88	Hi5	MOB	0	0	0
35	191797	9741.06	12868.2	1199.7	877.7	3940.15	4420.15	Hi5	MOB	0	0	0
36	191797	14963.6	12941.7	3232.13	3551.2	6741.25	4615.12	Hi5	OT	0	0	0
37	191797	15095.1	12862.1	3458.53	3877.07	6801.5	4608.18	Hi5	OT	0	0	0
38	191797	15090	12944.2	3486.12	3915.75	6806.7	4644.38	Hi5	OT	0	0	0
39	191797	15147.7	12877.3	3440.65	3844.38	6833.95	4609.75	Hi5	OT	0	0	0
40	191797	15075.9	12836.8	3488.84	3925.15	6787.32	4602.5	Hi5	OT	0	0	0
41	191797	15061.9	12794.2	3459.7	3884.7	6775.38	4582.65	Hi5	OT	0	0	0
42	191797	15162	12879.4	3441.8	3844.5	6842.45	4610.1	Hi5	OT	0	0	0
43	191797	15216.9	12882.8	3425.5	3814.53	6875.02	4607	Hi5	OT	0	0	0
44	191797	14971.9	12754.5	3756.45	4328.93	6734.73	4591.93	Hi5	SI	0	0	0
45	191797	14938.8	12685.3	3761.21	4341.43	6709.98	4565.35	Hi5	SI	0	0	0
46	191797	8338.15	12890.6	1350.7	1083.35	3141.43	4494.3	Hi5	MOB	0	0	0
47	191797	8335.56	12845.1	1425.77	1181.05	3142.38	4477.75	Hi5	MOB	0	0	0
48	191797	8269.1	12888.7	1451.87	1214.4	3106.03	4500.48	Hi5	MOB	0	0	0
49	191797	8392.74	12776.5	1382.63	1125.55	3171.5	4444.38	Hi5	MOB	0	0	0
50	191797	11504	12919	1698.78	1492.42	4898.9	4433.23	Hi5	MOB	0	0	0
51	191797	11503.4	12971.3	1711.92	1510.65	4900.32	4457.7	Hi5	MOB	0	0	0
52	191797	11414.1	13002.8	1702.6	1500.1	4854.77	4472.5	Hi5	MOB	0	0	0
53	191797	11402.7	12885.7	1686.94	1478.72	4844.55	4419.12	Hi5	MOB	0	0	0
54	191797	11548.2	12851.1	1976.68	1881.78	4911.25	4431.98	Hi5	MOB	0	0	0
55	191797	11620.1	12765.6	1979.83	1884	4945.55	4393.55	Hi5	MOB	0	0	0
56	191797	11648.6	12883.2	1920.98	1800.15	4967.35	4437.73	Hi5	MOB	0	0	0
57	191797	11635.8	12831	2068	2012.12	4952.75	4434.57	Hi5	AON	0	0	0
58	191797	11668	12887.4	1976.9	1879.75	4975.73	4446.3	Hi5	MOB	0	0	0
59	191797	11532.3	12872.1	1900.91	1774.12	4906.43	4432.2	Hi5	MOB	0	0	0
60	191797	11447	12845.7	1905.04	1781.7	4860.48	4422.32	Hi5	MOB	0	0	0
61	191797	11433.5	12789.4	1945.72	1839.47	4849.85	4402.48	Hi5	MOB	0	0	0
62	191797	11434.1	12745	1950.29	1845.65	4848.27	4383.35	Hi5	MOB	0	0	0
63	191797	11497.7	12967	1896.41	1769	4892.02	4474.38	Hi5	MOB	0	0	0
64	191797	11428.2	12946.4	1881.52	1749.35	4855.18	4464.7	Hi5	MOB	0	0	0
65	191797	11602.8	12896.6	1953.36	1847.47	4942.65	4448.32	Hi5	MOB	0	0	0
66	191797	11543.3	12932.9	1902.19	1776.05	4914.52	4459.18	Hi5	MOB	0	0	0
67	191797	11499.3	12767.1	1979.48	1886.15	4882.2	4395.93	Hi5	MOB	0	0	0
68	191797	11418.8	12886	1919.22	1802.7	4846.73	4442.32	Hi5	MOB	0	0	0
69	191797	11312.8	12896.1	1842.32	1696.55	4793.85	4439.9	Hi5	MOB	0	0	0
70	191797	11356.4	12720.9	1973.57	1880.35	4805.8	4376.85	Hi5	MOB	0	0	0
71	191797	11475.7	12691.8	1939.19	1828.55	4868.38	4357.73	Hi5	MOB	0	0	0
72	191797	11557.4	12697.3	2028.93	1955.47	4907.93	4371.05	Hi5	AON	0	0	0
73	191797	11709.6	12762.3	2084.3	2033.53	4987.95	4405.75	Hi5	AON	0	0	0
74	191797	11747.5	12786.8	2023.85	1944.78	5011.6	4407.12	Hi5	AON	0	0	0
75	191797	11674.7	12929.3	1959.28	1854.6	4981.57	4462.48	Hi5	MOB	0	0	0
76	191797	11651.9	12721.2	2144.44	2123.47	4952.8	4398.3	Hi5	AON	0	0	0
77	191797	11633	12814.2	2118.6	2086.68	4948.1	4435.05	Hi5	AON	0	0	0
78	191797	11652.6	12750.6	2174.03	2168.32	4952.77	4416.25	Hi5	AON	0	0	0
79	191797	11712.3	12701.4	2078.41	2024	4987.12	4378.02	Hi5	AON	0	0	0
80	191797	10578.9	12766.2	2059.16	2019.97	4397.73	4421.35	Hi5	AON	0	0	0
81	191797	10565.8	12797	2079.97	2050.95	4391.1	4438.23	Hi5	AON	0	0	0
82	191797	10666.3	12675.2	2065.75	2026.7	4440.62	4380.52	Hi5	AON	0	0	0
83	191797	10630.3	12639	2023.26	1965.75	4422.05	4359.07	Hi5	AON	0	0	0
84	191797	10558.1	12674.2	2095	2071.57	4382.98	4386.48	Hi5	AON	0	0	0
85	191797	10558.3	12669.5	2067.89	2032	4383.85	4380.3	Hi5	AON	0	0	0
86	191797	10467.2	12809.9	2042.56	1998.6	4340.77	4440.32	Hi5	AON	0	0	0
87	191797	10484.5	12979.8	1560.37	1332.05	4361.77	4467.43	Hi5	MOB	0	0	0
88	191797	10507.5	12896.4	1618.19	1409.3	4371.62	4433.93	Hi5	MOB	0	0	0
89	191797	10434.6	12843.9	1566.61	1342.33	4330.82	4408.32	Hi5	MOB	0	0	0
90	191797	10606.7	12857.4	1566.6	1337.55	4423.5	4411.25	Hi5	MOB	0	0	0
91	191797	10577.9	12921.4	1562.61	1332.78	4410.07	4439.98	Hi5	MOB	0	0	0
92	191797	10438.2	12922.3	1547.4	1316.25	4335.05	4441.9	Hi5	MOB	0	0	0
93	191797	10469.6	12957.8	1501.82	1254.55	4352.73	4454.27	Hi5	MOB	0	0	0
94	191797	13167.2	12847.3	3696.32	4479.3	5766.73	4695.48	Hi5	ACB	0	0	0
95	191797	13078.8	12961.7	3745.03	4563.27	5734.55	4747.55	Hi5	ACB	0	0	0
96	191797	12934.4	12772.6	2522.62	2666.22	5618.23	4480.62	Hi5	AON	0	0	0
97	191797	12946.2	12793.8	2492.83	2620.2	5627.1	4483.45	Hi5	AON	0	0	0
98	191797	12888.3	12824.8	2424.43	2518.22	5600.77	4483.7	Hi5	AON	0	0	0
99	191797	12900.3	12680.6	2434.27	2531.05	5598.3	4424.45	Hi5	AON	0	0	0
100	191797	12970.6	12850.5	2422.11	2511.82	5646.68	4493.27	Hi5	AON	0	0	0
101	191797	12944.9	12887.2	2489.91	2616.32	5632.18	4521.8	Hi5	AON	0	0	0
102	191797	12851.3	12856.3	2408.22	2495.18	5583.5	4494.25	Hi5	AON	0	0	0
103	191797	12814.3	12834.1	2412.95	2503.47	5562.1	4486.07	Hi5	AON	0	0	0
104	191797	13113	13005.7	2397.31	2469.5	5733.68	4551.93	Hi5	AON	0	0	0
105	191797	13092.3	13044.9	2385.61	2453.07	5725.3	4566.55	Hi5	AON	0	0	0
106	191797	13175.1	12959.9	2491.34	2608.38	5761	4549.5	Hi5	AON	0	0	0
107	191797	13204.8	12930.6	2488.94	2603.4	5775.27	4536.68	Hi5	AON	0	0	0
108	191797	13115.9	12908.3	2438.99	2531.75	5727.68	4518.98	Hi5	AON	0	0	0
109	191797	13085.8	12921.8	2429.06	2518.12	5712.68	4523.15	Hi5	AON	0	0	0
110	191797	13237.8	13119.1	2443.65	2532.53	5806.43	4604.18	Hi5	AON	0	0	0
111	191797	12994.9	12880.1	2431.75	2525.72	5661.07	4507.25	Hi5	AON	0	0	0
112	191797	13058.2	12989.6	2409.54	2490.2	5702.73	4548.18	Hi5	AON	0	0	0
113	191797	13054.5	13006.7	2458.01	2563.45	5699.95	4564	Hi5	AON	0	0	0
114	191797	13197.2	13093.6	2454.01	2550.35	5782.57	4596.5	Hi5	AON	0	0	0
115	191797	12949.1	12947.5	2470.6	2586.93	5638.9	4543.1	Hi5	AON	0	0	0
116	191797	12917.6	12953.6	2402.48	2484.9	5625.18	4533.45	Hi5	AON	0	0	0
117	191797	12895.2	12910	2371.94	2439.12	5611.82	4509.82	Hi5	AON	0	0	0
118	191797	12917	12879	2368.85	2433.38	5621.85	4496	Hi5	AON	0	0	0
119	191797	12873.1	12792.8	2379.23	2449.57	5592.77	4461.75	Hi5	AON	0	0	0
120	191797	13094.8	12809.3	2509.22	2639.07	5707.5	4491.82	Hi5	AON	0	0	0
121	191797	13065.8	12810.1	2470.3	2580.93	5693.45	4484.65	Hi5	AON	0	0	0
122	191797	12930.9	12775.4	2439.28	2538.75	5620.1	4465.3	Hi5	AON	0	0	0
123	191797	13003.4	12866.6	2530.05	2675.03	5660.95	4520.48	Hi5	AON	0	0	0
124	191797	12859.6	12939.2	2366.5	2432.38	5594.6	4521.45	Hi5	AON	0	0	0
125	191797	7600.88	12876.7	10219	13170.5	3827.32	4513.82	Hi5	COPY	0	0	0
126	191797	7091.3	13015.4	6611.36	8381.27	2876.47	4891.48	Hi5	SCm	1	0	0
127	191797	15506.6	12971.5	4085.01	4730.88	7097.27	4669.7	Hi5	OT	0	0	0
128	191797	15363.2	12948.9	4071.64	4726.23	7012.9	4665.1	Hi5	OT	0	0	0
129	191797	15482.9	13025.6	4088.32	4736.43	7089.65	4693.1	Hi5	OT	0	0	0
130	191797	15324.6	12927.6	4090.76	4757.05	6992.15	4658.2	Hi5	OT	0	0	0
131	191797	15412.4	13019.6	4072.29	4720.75	7047.27	4692.62	Hi5	OT	0	0	0
132	191797	5316.87	12867.4	8409.9	11006.8	2401	4697.62	Hi5	CENT	0	0	0
133	191797	5399.72	12954.9	7025.14	8994.38	2154.9	4774.7	Hi5	SCm	1	0	0
134	191797	5420.52	13009.1	9703.86	12778.8	2515.72	4667.27	Hi5	FOTU	0	0	0
135	191797	5314.74	13052.9	9701.68	12787.8	2453.22	4686.85	Hi5	FOTU	0	0	0
136	191797	5348.21	12931.4	9685.52	12762.5	2474.72	4633.55	Hi5	FOTU	0	0	0
137	191797	5340.9	12889.9	9679.26	12755	2471.2	4615.38	Hi5	FOTU	0	0	0
138	191797	5617.95	12955.3	9143.83	11984.9	2609.07	4691.82	Hi5	CUL	0	0	0
139	191797	5457.59	13000.6	9039.4	11860.7	2516.1	4717.05	Hi5	CUL	0	0	0
140	191797	5312.72	12850.5	9671.16	12747.3	2455.45	4598.2	Hi5	FOTU	0	0	0
141	191797	5395.44	12779.6	9657.61	12719.5	2504.35	4567.88	Hi5	FOTU	0	0	0
142	191797	5240.39	12932	9680.46	12767.7	2412.07	4633.8	Hi5	DEC	0	0	0
143	191797	5269.45	12973.3	9689.92	12777.3	2428.32	4651.75	Hi5	FOTU	0	0	0
144	191797	5320.2	12787.6	8068.3	10518	2354.62	4680.98	Hi5	IC	0	0	0
145	191797	5361.98	12817.8	8088.73	10545.6	2380.53	4692.98	Hi5	IC	0	0	0
146	191797	5270.68	12793.9	8069.94	10523.7	2329	4683.15	Hi5	IC	0	0	0
147	191797	5432.85	12902.7	8106.06	10568.2	2421.9	4728.2	Hi5	IC	0	0	0
148	191797	5627.68	12746.5	8787.12	11498	2600.82	4623.73	Hi5	CUL	0	0	0
149	191797	5514.83	12685.7	8786.76	11506.8	2539.12	4595.7	Hi5	CUL	0	0	0
150	191797	5539.65	12758.2	8784.7	11503.1	2552.47	4627.95	Hi5	CUL	0	0	0
151	191797	2994.65	12847.6	8446.52	11235.8	1090.58	4648.9	Hi5	CUL	0	0	0
152	191797	3009.51	12705.3	8497.75	11304.6	1097.75	4583.77	Hi5	CUL	0	0	0
153	191797	2863.74	12998.7	8595.41	11461.2	1014.92	4703.82	Hi5	CUL	0	0	0
154	191797	2936.78	12891.6	8587.95	11442.8	1056.8	4658.02	Hi5	CUL	0	0	0
155	191797	15694.5	12970.2	3619.66	4051.38	7164.5	4640.77	Hi5	OT	0	0	0
156	191797	15940.2	12805.7	4099.4	4716.8	7327.75	4585.65	Hi5	OT	0	0	0
157	191797	15942.2	12686.6	4149.9	4788.95	7324.12	4537.3	Hi5	OT	0	0	0
158	191797	5547.69	12781.9	4026.5	4858.7	1735.08	4735.18	Hi5	MOs	1	0	0
159	191797	15794.9	12827.1	4092.12	4718.43	7246.55	4599.45	Hi5	OT	0	0	0
160	191797	9742.5	12717.9	3266.44	4156.15	3933.72	4766	Hi5	CP	0	0	0
161	191797	9801.09	12776.7	3277.98	4180.57	3966.18	4793.57	Hi5	CP	0	0	0
162	191797	9872.32	12787.1	3351.82	4321.27	4009.38	4826.15	Hi5	CP	0	0	0
163	191797	9822.48	12701.3	3356.76	4327.15	3981.9	4795.1	Hi5	CP	0	0	0
164	191797	9763.69	12687.8	3354.89	4324.25	3950.6	4789.65	Hi5	CP	0	0	0
165	191797	12231.9	12943.3	3389.92	4136.25	5255.8	4753.85	Hi5	ACB	1	0	0
166	191797	12395.8	12767.6	2793.08	3122.18	5315.07	4545.48	Hi5	AON	0	0	0
167	191797	12377.9	13002.2	2681.43	2942.82	5324.32	4616.35	Hi5	AON	0	0	0
168	191797	5046.53	12689.9	8006.97	10444.6	2198.07	4640.73	Hi5	IC	0	0	0
169	191797	5127.96	12748.8	8044.26	10494.8	2248.62	4664.43	Hi5	IC	0	0	0
170	191797	5115.53	12978.6	8137.55	10635.9	2260.78	4756.38	Hi5	IC	0	0	0
171	191797	5041.96	12973.8	8152.32	10662	2223.7	4753.18	Hi5	IC	0	0	0
172	191797	5218.17	12921.9	8256.44	10798	2330.95	4727.85	Hi5	IC	0	0	0
173	191797	5232.93	12727.8	8508.17	11146.9	2363.7	4631.2	Hi5	CENT	0	0	0
174	191797	5119.32	12799.8	8432.95	11051.5	2295.65	4665.6	Hi5	CENT	0	0	0
175	191797	5156.3	12829	8505.37	11151.1	2322.6	4673.9	Hi5	CENT	0	0	0
176	191797	4344.55	12959.2	8069.59	10591.2	1837.7	4744.93	Hi5	IC	0	0	0
177	191797	4389.55	12877.3	8256.32	10855.2	1881.08	4700.73	Hi5	IC	0	0	0
178	191797	4273.53	12814.9	8270.55	10882.8	1817.22	4671.88	Hi5	IC	0	0	0
179	191797	4336.43	12911.8	8554.52	11283.6	1869.65	4696.6	Hi5	CUL	0	0	0
180	191797	4317.32	13026	8545.29	11274.7	1859.95	4746.38	Hi5	CUL	0	0	0
181	191797	4253.69	13001.1	8504.74	11221.9	1822.05	4736.75	Hi5	CUL	0	0	0
182	191797	14500.8	12820.9	3250.99	3630.62	6468.95	4591.23	Hi5	OT	0	0	0
183	191797	14482.3	12819.5	3169.04	3508.1	6463.73	4578.43	Hi5	OT	0	0	0
184	191797	14499.3	12837.8	3136.37	3456.47	6476.52	4578.82	Hi5	OT	0	0	0
185	191797	14482	12773.1	3177.91	3522.55	6459.4	4561.7	Hi5	OT	0	0	0
186	191797	14573.5	12793.6	3228.69	3589.62	6508.68	4573.55	Hi5	OT	0	0	0
187	191797	14564.7	12783.1	3222.21	3580.97	6503.35	4568.82	Hi5	OT	0	0	0
188	191797	12492.2	12669.2	2797.12	3121.72	5361.15	4503.65	Hi5	AON	0	0	0
189	191797	12582.1	12972.9	2354.67	2422.95	5448	4535.38	Hi5	AON	0	0	0
190	191797	12475.2	12858.9	2269.3	2294.4	5388.7	4472	Hi5	AON	0	0	0
191	191797	12686.1	12972	2284.48	2313.45	5506.7	4521.65	Hi5	AON	0	0	0
192	191797	12491.5	12989.2	2286.66	2321.8	5403.4	4530.48	Hi5	AON	0	0	0
193	191797	12524.4	12896.7	2365.53	2440.62	5412.38	4505.7	Hi5	AON	0	0	0
194	191797	12650.1	12848.6	2429.35	2534.38	5473.93	4496.75	Hi5	AON	0	0	0
195	191797	5180.12	12763	4608.48	5593.25	1591.47	4721.88	Hi5	MOp	1	0	0
196	191797	12514.6	12795.2	2325.8	2378.8	5403.6	4455.15	Hi5	AON	0	0	0
197	191797	12459.6	12706.9	2341.52	2403.22	5368.75	4420.9	Hi5	AON	0	0	0
198	191797	12566.9	12674.1	2360.84	2429.45	5423.15	4409.98	Hi5	AON	0	0	0
199	191797	12627.8	12707.6	2360.84	2428.15	5457.52	4423.85	Hi5	AON	0	0	0
200	191797	12494.8	12825.5	2340.12	2401.68	5393.93	4470.93	Hi5	AON	0	0	0
201	191797	12401.5	12823.2	2378.73	2463.85	5341.9	4478.23	Hi5	AON	0	0	0
202	191797	10168.9	12976.8	1402.12	1130.9	4188.27	4463.35	Hi5	MOB	0	0	0
203	191797	10113.7	12990.1	1446.84	1191.1	4159.6	4472.5	Hi5	MOB	0	0	0
204	191797	10205.9	12819.4	1558.33	1337.33	4206.75	4401.3	Hi5	MOB	0	0	0
205	191797	10358.1	12849.6	2005.37	1947.55	4285.27	4454.85	Hi5	AON	0	0	0
206	191797	10014.9	12776.1	1637.65	1447.83	4102.9	4391.52	Hi5	MOB	0	0	0
207	191797	10068.8	13071.1	1434.65	1175.62	4137.05	4508.52	Hi5	MOB	0	0	0
208	191797	9565.92	12810.1	3139.83	3913.3	3839.1	4748.88	Hi5	CP	0	0	0
209	191797	9506.41	12917.2	3978.76	5346.05	3881.15	4975.88	Hi5	LSr	1	0	0
210	191797	4218.99	12750.6	8552.83	11286.7	1800.58	4624.68	Hi5	CUL	0	0	0
211	191797	4312.69	12737	8522.37	11236	1852.6	4622.52	Hi5	CUL	0	0	0
212	191797	3445.16	12955.7	7900.59	10414.9	1322.95	4742.35	Hi5	IC	0	0	0
213	191797	3584.67	12745.5	8458.35	11204.2	1433.58	4615.2	Hi5	CUL	0	0	0
214	191797	3471.45	12762.7	8375.94	11096.2	1368.08	4626.93	Hi5	CUL	0	0	0
215	191797	3529.71	12768.1	8478.09	11237.3	1402.05	4622.1	Hi5	CUL	0	0	0
216	191797	3383.83	12877.6	8557.42	11364.5	1318.03	4660.7	Hi5	CUL	0	0	0
217	191797	3460.62	12786.7	8588.46	11400.3	1361.88	4620.4	Hi5	CUL	0	0	0
218	191797	3675.67	12959.2	7885.04	10374.1	1446.22	4746.82	Hi5	IC	0	0	0
219	191797	3706.15	12918.6	7874.81	10356.1	1459.65	4730.45	Hi5	IC	0	0	0
220	191797	3594.78	12965.4	6610.91	8513.45	1088.83	4746.6	Hi5	RSPv	1	0	0
221	191797	3576.37	12930.1	5670.85	7020.88	914.8	4721.8	Hi5	RSPagl	1	0	0
222	191797	3601.99	12977.6	8394.68	11117.4	1446.67	4720.52	Hi5	CUL	0	0	0
223	191797	3592.56	12822.7	8528.47	11305.1	1439.38	4643.45	Hi5	CUL	0	0	0
224	191797	3569.38	12789.4	8608.06	11419.2	1425.5	4622.8	Hi5	CUL	0	0	0
225	191797	3615.04	12969.4	8556.64	11346.5	1454.2	4705.95	Hi5	CUL	0	0	0
226	191797	4158.2	12901.8	8252.16	10867.4	1753.65	4708.15	Hi5	IC	0	0	0
227	191797	3105.42	12835.8	5853.39	7313.8	687.475	4675.4	Hi5	RSPd	1	0	0
228	191797	3183.71	12826	8262.53	10958.5	1204.2	4658.35	Hi5	IC	0	0	0
229	191797	3151.36	12794	8343.4	11075.6	1183.08	4636.75	Hi5	CUL	0	0	0
230	191797	3055.76	12795.9	8458.46	11247.1	1125.67	4626.5	Hi5	CUL	0	0	0
231	191797	3046.03	12770.7	8547.06	11373.6	1119.6	4609.05	Hi5	CUL	0	0	0
232	191797	3153.75	12720.8	8537.96	11351.4	1182	4589.4	Hi5	CUL	0	0	0
233	191797	13245.2	12985.7	3631.79	4368.45	5812.1	4742.4	Hi5	ACB	0	0	0
234	191797	13171.6	12975.7	3468.03	4127.5	5759.82	4727.73	Hi5	ACB	0	0	0
235	191797	13160	12940.3	3421.53	4056.9	5748.1	4709	Hi5	ACB	0	0	0
236	191797	13214.3	13077	3469.87	4121.6	5790.68	4766	Hi5	ACB	0	0	0
237	191797	9053.36	12813.5	6880.92	8698.3	3963.97	4782.82	Hi5	RN	1	0	0
238	191797	13786.7	12914.6	2713.37	2890.05	6095.5	4544.25	Hi5	AON	0	0	0
239	191797	13843.4	12934.7	2780.76	2983.07	6128.73	4561.3	Hi5	AON	0	0	0
240	191797	12656.1	12782.6	2809.4	3130.1	5456.75	4548.75	Hi5	AON	0	0	0
241	191797	6309.39	12828.8	3608.81	4376.27	2123.18	4757.1	Hi5	MOs	1	0	0
242	191797	6254.81	12828.3	5724.87	7187.48	2165.97	4807.52	Hi5	CA1	0	0	0
243	191797	6242.78	12868.4	5726.94	7191.43	2163.25	4822.68	Hi5	CA1	0	0	0
244	191797	6126.92	12877.3	2978.06	3414.4	1939.17	4697.57	Hi5	MOs	1	1	0
245	191797	7753.5	12959.4	2308.57	2421.12	2847.2	4624.1	Hi5	FRP	1	0	0
246	191797	4676.89	12977.4	8524.16	11216.6	2060.72	4731.4	Hi5	CUL	0	0	0
247	191797	4725.33	12933.1	8441.01	11094.8	2081.82	4717.8	Hi5	CUL	0	0	0
248	191797	4805.8	13040.1	8454.26	11110.2	2128.53	4763.62	Hi5	CENT	0	0	0
249	191797	4799.93	12833.3	8502.96	11174.1	2126.18	4672.12	Hi5	CUL	0	0	0
250	191797	4810.52	12766.5	8023.32	10486.3	2077.03	4670.35	Hi5	IC	0	0	0
251	191797	4848.74	12711.5	7974.52	10411.5	2088	4649.6	Hi5	IC	0	0	0
252	191797	4846.26	12654.1	7948.17	10372	2080.82	4626.62	Hi5	IC	0	0	0
253	191797	6056.16	12807	5546.82	6933.7	2044.42	4778.43	Hi5	CA1	0	0	0
254	191797	4951.36	12932.2	6957.56	8921.42	1906.9	4753.43	Hi5	SCm	1	0	0
255	191797	10592.9	13050.9	1592.12	1371.42	4422.1	4499.38	Hi5	MOB	0	0	0
256	191797	10704	12852.8	1662.39	1463.9	4474.82	4414.48	Hi5	MOB	0	0	0
257	191797	13445.7	12815.9	2702.42	2906.45	5896.93	4520.07	Hi5	AON	0	0	0
258	191797	13592.8	13049.6	3377.9	3925.82	5988.02	4730.55	Hi5	ACB	0	0	0
259	191797	13572	12997	3368.12	3915.03	5972.15	4709.38	Hi5	ACB	0	0	0
260	191797	13625.3	12759.1	3053.85	3422.53	5986.4	4559.43	Hi5	AON	0	0	0
261	191797	12015.9	12858	1785.31	1600.35	5162.77	4406.48	Hi5	MOB	0	0	0
262	191797	3965.74	12760.7	7985.24	10493.1	1616.15	4662.02	Hi5	IC	0	0	0
263	191797	3892.2	12826.4	7936.98	10430.2	1569.97	4691.05	Hi5	IC	0	0	0
264	191797	3863.59	12813.3	8079.05	10638.5	1574.35	4677.73	Hi5	IC	0	0	0
265	191797	4030.63	12747.3	8070.62	10611.6	1663	4652.55	Hi5	IC	0	0	0
266	191797	4070.11	12658.2	8080.77	10621.1	1683.72	4615	Hi5	IC	0	0	0
267	191797	14218.8	12755.8	5943.8	7330.2	6736.75	4644.35	Hi5	TU	0	0	0
268	191797	12481.4	5240.89	4696.89	5510.1	5168.15	1566.3	Hi5	AIp	1	1	0
269	191797	10494.6	5196.64	5561.26	6823.15	4231.5	1693.33	Hi5	VISC	0	0	0
270	191797	10490.9	5127.28	5643.8	6926.02	4243.8	1652.3	Hi5	VISC	0	0	0
271	191797	10702.8	5122.04	4697.25	5607.6	4245.75	1599.38	Hi5	SSs	0	0	0
272	191797	8007.29	5229.6	5573.69	6921.3	3055.18	1659.03	Hi5	SSs	1	0	0
273	191797	9922.88	5127.14	5934.52	7340.52	4047.75	1643.85	Hi5	TEa	0	0	0
274	191797	7223.93	5117.15	5152.23	6324.5	2578.15	1521.35	Hi5	SSs	1	1	0
275	191797	11940.4	4578.66	5336.26	6380.3	4927.45	1304.12	Hi5	AIp	0	0	0
276	191797	10743.5	4580.29	5458.72	6610.73	4325.55	1364.67	Hi5	VISC	1	0	0
277	191797	9482.73	4592.75	6540.78	8137.73	3948.7	1285.6	Hi5	TEa	1	0	0
278	191797	9428.55	4379.14	6923.24	8652.38	3994.95	1111.4	Hi5	ECT	1	0	0
279	191797	9729.04	4371.18	4366.87	5110.43	3681.2	1137.83	Hi5	SSs	1	1	0
280	191797	7777.28	4515.04	7293.96	9226.9	3263.57	1103.9	Hi5	TEa	1	0	0
281	191797	12313.1	4556.24	5578.65	6700.7	5166.05	1258.7	Hi5	AIp	1	0	0
282	191797	10308	4403.36	6328.36	7797.27	4298.55	1209.25	Hi5	ECT	0	0	0
283	191797	10328.1	4436.62	5254.4	6334.93	4090.55	1294.58	Hi5	SSs	1	0	0
284	191797	9998.61	4516.43	5911.96	7254.8	4053.18	1325.47	Hi5	TEa	1	0	0
285	191797	11021.6	4391.2	4941.76	5858.77	4406.18	1228.2	Hi5	VISC	1	0	0
286	191797	11752.9	4369.07	5497.51	6597.18	4851.1	1202.95	Hi5	AIp	0	0	0
287	191797	6388.67	4441.7	6393.11	8023.8	2348.22	1109.42	Hi5	AUDp	1	1	0
288	191797	7398.24	4346.29	6705.25	8443.88	2938.03	1084	Hi5	AUDp	1	0	0
289	191797	10536	4384.32	5772.06	7029.85	4278.32	1252.22	Hi5	TEa	1	0	0
290	191797	13759	14672.8	3445.67	3903.5	6233.75	5360.52	Hi5	SI	0	0	0
291	191797	13846	14540.8	3300.87	3688.95	6263.1	5289.23	Hi5	SI	0	0	0
292	191797	14383	14675.6	3388.65	3758.78	6581.32	5342.12	Hi5	OT	0	0	0
293	191797	14306	14610.5	3480.16	3900.1	6537.1	5328.5	Hi5	OT	0	0	0
294	191797	14282.2	14619	3428.44	3827.03	6521.75	5326.3	Hi5	OT	0	0	0
295	191797	14265.3	14645.9	3362.26	3732.43	6511.2	5329.23	Hi5	OT	0	0	0
296	191797	14222.3	14638.5	3360.76	3734.32	6486.35	5326.95	Hi5	OT	0	0	0
297	191797	7639.82	14476.4	4081.73	5282.4	2955.07	5444.27	Hi5	LSc	0	0	0
298	191797	7690.36	14574.9	4205.43	5456.82	2983.75	5481.57	Hi5	LSr	0	0	0
299	191797	7593.98	14795.4	4055.87	5244.9	2946.6	5549.2	Hi5	LSc	0	0	0
300	191797	13219.9	14752.7	3298.35	3739	5930.18	5381.6	Hi5	SI	0	0	0
301	191797	13391.1	14643.6	3234.94	3629.97	6014.2	5327.02	Hi5	SI	0	0	0
302	191797	4436.95	14718.6	7552.07	9850.8	1821.17	5498.2	Hi5	SCm	1	0	0
303	191797	13676.7	5175.76	5911.22	7156.35	6015.8	1470.3	Hi5	PIR	1	0	0
304	191797	10488.5	14566.5	8777.5	11126.8	4958.75	5337.43	Hi5	PRP	0	0	0
305	191797	10625	14699.4	8842.76	11203.4	5040.43	5383.77	Hi5	PRP	0	0	0
306	191797	10680.1	14735.3	8749.49	11084.1	5055.23	5400.88	Hi5	PRP	0	0	0
307	191797	6728.84	14635.2	8455.34	10986.1	3130.95	5446.62	Hi5	CENT	0	0	0
308	191797	6802.44	14569.2	8455.19	10979	3165.47	5418.62	Hi5	CENT	0	0	0
309	191797	6785.88	14679.4	8451.15	10976.6	3157.95	5465.07	Hi5	CENT	0	0	0
310	191797	6762.94	14717.1	8449.77	10977.2	3147.2	5481.07	Hi5	CENT	0	0	0
311	191797	6829.39	14655	8745.67	11355.5	3216.95	5449.7	Hi5	CENT	0	0	0
312	191797	6827.28	14698.9	8745.23	11355.8	3216.25	5468.25	Hi5	CENT	0	0	0
313	191797	6778.19	14743.3	8741.09	11355.6	3192.07	5487.3	Hi5	CENT	0	0	0
314	191797	6661.87	14764.4	8725.14	11346.3	3133	5496.95	Hi5	CENT	0	0	0
315	191797	6858.25	14782.4	8748.9	11358.8	3232.68	5503.23	Hi5	CENT	0	0	0
316	191797	6803.04	14837.8	8735.91	11348.1	3204.55	5527.12	Hi5	CENT	0	0	0
317	191797	6638.79	14647.8	8729.07	11351.9	3121	5447.77	Hi5	CENT	0	0	0
318	191797	6756.19	14532.9	8738.45	11351.2	3179.2	5398.68	Hi5	CENT	0	0	0
319	191797	6536.28	14689.2	9261.51	12043.6	3114.05	5453.7	Hi5	CUL	0	0	0
320	191797	6485.15	14757.5	9237.84	12020.4	3085.62	5484.57	Hi5	CUL	0	0	0
321	191797	6483.38	14631.4	9361.85	12177.8	3089.78	5423.75	Hi5	DEC	0	0	0
322	191797	6568.36	14697.4	9307.8	12098.6	3133.62	5455.02	Hi5	CUL	0	0	0
323	191797	6553.91	14744.2	9327.26	12125.5	3126.9	5474.68	Hi5	CUL	0	0	0
324	191797	6515.04	14722.1	9352.11	12161.8	3106.85	5464.02	Hi5	DEC	0	0	0
325	191797	6558.3	14799.8	9332.45	12131.9	3129.72	5498.8	Hi5	CUL	0	0	0
326	191797	6728.43	14666.6	10164.4	13144.9	3288.45	5376.77	Hi5	PYR	0	0	0
327	191797	7132.32	14726.8	8830.11	11435.8	3376.53	5476.55	Hi5	CENT	0	0	0
328	191797	7142.55	14681.2	8837.25	11443	3382.03	5457.12	Hi5	CENT	0	0	0
329	191797	7220.9	14639.7	8903.64	11518.2	3429.2	5437.75	Hi5	CENT	0	0	0
330	191797	7225.17	14704.1	8905.25	11520.8	3432.25	5464.85	Hi5	CENT	0	0	0
331	191797	7207.74	14737.9	8886.72	11499.8	3421.47	5479.62	Hi5	CENT	0	0	0
332	191797	7071.6	14819.5	8803.6	11409.3	3344.32	5516.55	Hi5	CENT	0	0	0
333	191797	7227.79	14838.5	8892.85	11507.1	3433.35	5521.77	Hi5	CENT	0	0	0
334	191797	7205.22	14605.3	8889	11500.9	3419.1	5423.68	Hi5	CENT	0	0	0
335	191797	7155.82	14576.9	8849	11455	3389.1	5412.85	Hi5	CENT	0	0	0
336	191797	7117.88	14458	8835.39	11439.5	3367.78	5363.27	Hi5	CENT	0	0	0
337	191797	7453.55	14729.8	10170.2	13054.9	3697.32	5381.7	Hi5	PYR	0	0	0
338	191797	7418.4	14830.3	10124.9	12999.9	3668.82	5435.38	Hi5	PYR	0	0	0
339	191797	7446.71	14874.7	10164.9	13046.5	3691.2	5451.12	Hi5	PYR	0	0	0
340	191797	7460.93	14864.7	10175.4	13058.5	3701.12	5444.75	Hi5	PYR	0	0	0
341	191797	7461.01	14829.2	10188.9	13076.3	3703.95	5426.5	Hi5	PYR	0	0	0
342	191797	7253.05	14795.9	8449.53	10941.1	3377.22	5510.98	Hi5	CENT	0	0	0
343	191797	7193.55	14737.8	8495.52	11004.5	3355.93	5486.05	Hi5	CENT	0	0	0
344	191797	7152.35	14724.8	8490.09	11000.2	3335.93	5481.07	Hi5	CENT	0	0	0
345	191797	7114.48	14703.3	8485.9	10997.2	3317.53	5472.43	Hi5	CENT	0	0	0
346	191797	7128.17	14743.6	8489.89	11002	3324.82	5489.15	Hi5	CENT	0	0	0
347	191797	7139.89	14804.2	8485.71	10996.8	3330.25	5514.57	Hi5	CENT	0	0	0
348	191797	7170.81	14643.9	8495.03	11003.9	3344.53	5446.82	Hi5	CENT	0	0	0
349	191797	7289.49	14712.2	8513.76	11020.6	3402.72	5474.05	Hi5	CENT	0	0	0
350	191797	7067.26	14788.7	8480.3	10994.8	3295.5	5508.75	Hi5	CENT	0	0	0
351	191797	7288.32	14609.4	8514.88	11020.2	3401.55	5430.9	Hi5	CENT	0	0	0
352	191797	7329.52	14592.8	8520.99	11024.8	3421.35	5423.4	Hi5	CENT	0	0	0
353	191797	7314.42	14529.6	8521.1	11024.8	3414	5397.02	Hi5	CENT	0	0	0
354	191797	7287.99	14529.5	8513.18	11016.5	3400.62	5397.4	Hi5	CENT	0	0	0
355	191797	7412.43	14712.4	8546.03	11053.4	3464.12	5472.25	Hi5	CENT	0	0	0
356	191797	7260.45	14592.2	4276.4	5473.98	2753.7	5479.12	Hi5	LSc	0	0	0
357	191797	7316.9	14581.3	4225.24	5417.18	2785.32	5475.85	Hi5	LSc	0	0	0
358	191797	7105.69	14617.1	4450.4	5669.73	2663.15	5485.52	Hi5	LSc	0	0	0
359	191797	7412.55	14674.7	4144.54	5329.48	2843.55	5507.85	Hi5	LSc	0	0	0
360	191797	7366.77	14852	10080.5	12950	3632.62	5452.05	Hi5	PYR	0	0	0
361	191797	7359.59	14789.5	10075.2	12945.2	3628.3	5423.43	Hi5	PYR	0	0	0
362	191797	7340.33	14731.9	10053.3	12921.3	3614.72	5399.27	Hi5	PYR	0	0	0
363	191797	7295.51	14751.2	10003.5	12865.2	3582.4	5414.9	Hi5	PYR	0	0	0
364	191797	7123.9	14643.6	9885.99	12745	3473.8	5381.07	Hi5	PYR	0	0	0
365	191797	7200.1	14651.2	9915.99	12771.7	3519.07	5379.8	Hi5	PYR	0	0	0
366	191797	7235.89	14583.2	9936.24	12793	3541.78	5345.23	Hi5	PYR	0	0	0
367	191797	12555.6	14587.8	3164.34	3650.82	5534.5	5321.57	Hi5	AON	0	0	0
368	191797	10735.4	14775.3	9147.2	11582	5153.73	5390.5	Hi5	PRP	0	0	0
369	191797	6462.75	14747.9	5092.7	6412.52	2314.9	5518.07	Hi5	CA3	1	0	0
370	191797	7167.87	14695.8	9036.6	11689.6	3422.03	5459.12	Hi5	CUL	0	0	0
371	191797	7172.13	14869.1	8851.72	11461.4	3400.65	5535.9	Hi5	CENT	0	0	0
372	191797	7157.72	14809.9	9050.09	11708.9	3420.03	5507.32	Hi5	CUL	0	0	0
373	191797	7196.75	14862.9	9043.36	11697.4	3439.35	5529.55	Hi5	CUL	0	0	0
374	191797	7194.09	14655.1	9016.81	11661.9	3432	5442.07	Hi5	CUL	0	0	0
375	191797	6007.16	14758.7	8954.76	11712	2813.88	5492.7	Hi5	CUL	0	0	0
376	191797	5998.35	14673.1	8953.78	11710.6	2808.57	5455.77	Hi5	CUL	0	0	0
377	191797	6085.54	14699.2	8965.61	11716.5	2856.05	5466.88	Hi5	CUL	0	0	0
378	191797	6202.6	14597.4	8987.02	11729.8	2919.15	5422.73	Hi5	CUL	0	0	0
379	191797	6160.58	14731.8	8975.91	11721.9	2896.88	5480.75	Hi5	CUL	0	0	0
380	191797	6248.95	14596.4	8991.48	11730.4	2944.05	5422.25	Hi5	CUL	0	0	0
381	191797	6133.31	14832.3	10100.4	13158.6	2942.75	5474.07	Hi5	FOTU	0	0	0
382	191797	6147.77	14736.4	9992.2	13022.2	2938.82	5435.07	Hi5	FOTU	1	0	0
383	191797	6141.73	14682.1	10098	13157.5	2947.3	5402.32	Hi5	FOTU	0	0	0
384	191797	6096.32	14779.5	9174.31	11987.1	2871.75	5497.15	Hi5	CUL	0	0	0
385	191797	6187.27	14748.3	9187.93	11993.2	2921.8	5483.02	Hi5	CUL	0	0	0
386	191797	6090.19	14678.2	9178.63	11992.5	2868.07	5452.77	Hi5	CUL	0	0	0
387	191797	6239.4	14557.8	8707.53	11361.6	2917.28	5410.48	Hi5	CENT	0	0	0
388	191797	4050.73	14706.5	8865.55	11790	1714.2	5464.23	Hi5	CUL	0	0	0
389	191797	7582.95	14716.6	8616.85	11131.6	3553.62	5470.73	Hi5	CENT	0	0	0
390	191797	7661.97	14798.3	8648.38	11167.2	3596.1	5503.55	Hi5	CENT	0	0	0
391	191797	7665.13	14701.4	8655.34	11173.6	3597.9	5462.77	Hi5	CENT	0	0	0
392	191797	7489.3	14705	8580.73	11092.2	3504.72	5467.6	Hi5	CENT	0	0	0
393	191797	7138.05	14619.4	8494.44	11005.1	3329.05	5436.8	Hi5	CENT	0	0	0
394	191797	12225.1	14542.6	2426.56	2530.07	5339.95	5184.27	Hi5	MOB	0	0	0
395	191797	4058.63	14710.3	8399.06	11127.3	1724.1	5474.1	Hi5	CUL	0	0	0
396	191797	10989.2	14777.7	1995.29	1925.1	4671.62	5287.9	Hi5	MOB	0	0	0
397	191797	3190.6	14598.8	8284.61	11023.5	1227.53	5419.25	Hi5	CUL	0	0	0
398	191797	3117.45	14659.5	8158.79	10842.5	1187.38	5449.25	Hi5	CUL	0	0	0
399	191797	3577.6	14534.4	8308.43	11027.9	1449.1	5395.27	Hi5	CUL	0	0	0
400	191797	3482.67	14490.5	8210.81	10890.4	1394.38	5378.43	Hi5	CUL	0	0	0
401	191797	3602.75	14428.9	8324.28	11047.2	1462.6	5349.35	Hi5	CUL	0	0	0
402	191797	14491.1	14537.7	3453.23	3850.18	6632.02	5292.98	Hi5	OT	0	0	0
403	191797	14552	14431.6	3485.92	3898.55	6657.25	5253.15	Hi5	OT	0	0	0
404	191797	14381.7	14570.7	3440.59	3839.07	6573.32	5306.77	Hi5	OT	0	0	0
405	191797	14415.5	14645.6	3420.47	3803.07	6598.48	5333.45	Hi5	OT	0	0	0
406	191797	9186.1	14777.6	3586.96	4780.73	3766.05	5529.35	Hi5	LSr	0	0	0
407	191797	9319.19	14531.4	2624.67	2957.4	3775.28	5272.93	Hi5	ORBm	0	0	0
408	191797	13503.2	14666.3	7506.33	9388.48	6436.65	5355.68	Hi5	TRN	1	0	0
409	191797	13397.6	14563.8	3326.3	3776.6	6014.32	5311.18	Hi5	ACB	0	0	0
410	191797	3435.18	14642.1	8204.99	10887.7	1368.65	5443.55	Hi5	CUL	0	0	0
411	191797	3339.74	14568.1	8357.84	11119.4	1311.62	5405.45	Hi5	CUL	0	0	0
412	191797	3350.08	14500	8456.37	11260.8	1313.95	5372.9	Hi5	CUL	0	0	0
413	191797	13948.4	14784.3	3370	3762.32	6347.15	5389.57	Hi5	OT	0	0	0
414	191797	14126	14631.9	3282.75	3632.03	6427.5	5316.48	Hi5	OT	0	0	0
415	191797	14063.3	14674.4	3299.15	3658.1	6397.2	5336.23	Hi5	OT	0	0	0
416	191797	14102.1	14558.7	3247.42	3587.85	6405.68	5283.93	Hi5	OT	0	0	0
417	191797	14025.2	14457.4	3240.15	3589.75	6353.07	5245.43	Hi5	OT	0	0	0
418	191797	14021.6	14538.9	3205.59	3535.97	6356.75	5272.57	Hi5	OT	0	0	0
419	191797	14145.3	14572.3	7430.28	9271	6787.2	5307.77	Hi5	PG	1	0	0
420	191797	10212.9	14618.2	8535.13	10841.2	4782	5380.43	Hi5	PCG	1	0	0
421	191797	4012.06	14670.7	8282.26	10959.8	1695.4	5459.07	Hi5	CUL	0	0	0
422	191797	3911.93	14563.8	7276.1	9474.58	1458.28	5430.98	Hi5	SCs	1	0	0
423	191797	11772.4	14529.9	3286.14	4005.12	5098.02	5353.38	Hi5	LSr	1	1	0
424	191797	8079.74	14680.9	3780.39	4931.57	3185.62	5502.95	Hi5	LSc	0	0	0
425	191797	8173.93	14770.4	3758.99	4917.32	3238.25	5532.43	Hi5	LSc	0	0	0
426	191797	3471.77	14727.9	8382.99	11149.3	1388.4	5476.25	Hi5	CUL	0	0	0
427	191797	10251.9	14771.9	3599.27	4788.2	4327.32	5516.5	Hi5	LSr	1	1	0
428	191797	5677.15	14652.1	7715.4	10019.2	2500.62	5474.23	Hi5	PAG	1	0	0
429	191797	8513.9	8584.53	4851.83	6192.8	3282.35	3250.6	Hi5	CP	0	0	0
430	191797	8522.65	8668.63	4784.59	6111.65	3289.7	3291.22	Hi5	CP	0	0	0
431	191797	8564.28	8781.19	4873	6223.43	3301.18	3331.97	Hi5	CP	0	0	0
432	191797	8578.29	8654.02	4801.52	6134.27	3316.47	3284.78	Hi5	CP	0	0	0
433	191797	8575.18	8682.32	4797.17	6129.43	3314.6	3297.03	Hi5	CP	0	0	0
434	191797	8438.32	8687.65	4255.79	5404.55	3289.53	3271.12	Hi5	CP	0	0	0
435	191797	9822.16	8930.41	4689.57	6002.95	3935.72	3396.95	Hi5	CP	0	0	0
436	191797	9768.45	9037.12	4679.93	5998.4	3910.62	3444.88	Hi5	CP	0	0	0
437	191797	9776.22	8812.89	4268.34	5426.05	3932.43	3344.43	Hi5	CP	0	0	0
438	191797	5624.46	8739.68	9671.97	12659.6	2727.85	2688.18	Hi5	AN	0	0	0
439	191797	5706.96	8773.83	9688.35	12677.7	2776.18	2701.68	Hi5	AN	0	0	0
440	191797	5756.35	8644.23	9666.51	12639.5	2802.75	2641	Hi5	AN	1	0	0
441	191797	10344.8	8814.12	3934.71	4910.38	4202.25	3274.4	Hi5	CP	0	0	0
442	191797	10368.4	8774.53	3274.49	3852.43	4155.12	3069.25	Hi5	AId	0	0	0
443	191797	10262.8	8711.35	3291.07	3880.43	4102.75	3049.65	Hi5	AId	0	0	0
444	191797	10276.8	8651.17	3289.42	3871.8	4106.5	3022.05	Hi5	AId	0	0	0
445	191797	10270.6	8882.69	3234.19	3799.15	4107.68	3105.85	Hi5	AId	0	0	0
446	191797	10273.6	8793.92	4296.47	5437.57	4165.95	3321.32	Hi5	CP	0	0	0
447	191797	10189.1	8758.2	8329.49	10507.5	4852.48	2857.8	Hi5	FL	1	0	0
448	191797	13995.9	8884.35	4655.57	5606.02	6087.45	3104.8	Hi5	FS	0	0	0
449	191797	13929.9	8655.43	4620.6	5554.1	6030.2	3014.22	Hi5	FS	0	0	0
450	191797	13941.5	8682.74	4606.35	5535.18	6036.02	3023.28	Hi5	FS	0	0	0
451	191797	14100.1	8882.03	3841	4457.65	6032.35	3024.07	Hi5	PIR	0	0	0
452	191797	14047.1	8793.72	3913.68	4563.8	6002.68	2997.7	Hi5	PIR	0	0	0
453	191797	12113.3	14464.4	2309.32	2360.28	5274.32	5144.77	Hi5	MOB	0	0	0
454	191797	14787	8720.7	5337.75	6455.23	6642.52	3008.1	Hi5	BMA	0	0	0
455	191797	7599.78	8717.07	8397.9	10709	3578.03	2853.82	Hi5	SIM	0	0	0
456	191797	13999.4	8876.8	5060.56	6143.25	6148.45	3128	Hi5	CEA	0	0	0
457	191797	10888	8742.72	3627.84	4395.25	4435.65	3145.25	Hi5	CP	0	0	0
458	191797	13504.1	8700.1	5082.26	6207.27	5864	3095.9	Hi5	CEA	0	0	0
459	191797	13373.4	8806.18	4700.06	5714.8	5756.73	3126.68	Hi5	CP	0	0	0
460	191797	13316.8	8815.01	4642.41	5642.9	5718.73	3131.25	Hi5	CP	0	0	0
461	191797	13298.5	8847.58	4682.53	5699.93	5717.23	3148.65	Hi5	CP	0	0	0
462	191797	13408.3	8820.09	4685.77	5693.23	5774.6	3128.43	Hi5	CP	0	0	0
463	191797	13498.1	8841.22	4526.3	5472.43	5798.02	3118.25	Hi5	CP	0	0	0
464	191797	13546.1	8854.49	4403.37	5303.57	5800.23	3111.78	Hi5	CP	0	0	0
465	191797	13378.1	8811.59	4595.19	5573.9	5743.98	3121.28	Hi5	CP	0	0	0
466	191797	13512.7	8925.69	4501.72	5442.55	5807.32	3149.62	Hi5	CP	0	0	0
467	191797	13458.5	8729.61	3908.86	4610.43	5682.27	3018.1	Hi5	EPd	0	0	0
468	191797	13403.1	8836.14	3615.08	4179.93	5656.55	3021.05	Hi5	PIR	0	0	0
469	191797	15768.3	8768.61	4904.31	5821.73	7131.9	2939.1	Hi5	PAA	0	0	0
470	191797	10473.6	8723.48	2838	3118.3	4165.6	2902.7	Hi5	AId	0	0	0
471	191797	10552	8743.45	4623.01	5861.45	4286.38	3292.38	Hi5	CP	0	0	0
472	191797	10555	8845.68	4605.05	5844.23	4291.05	3336.55	Hi5	CP	0	0	0
473	191797	10587.8	8799.39	8389.94	10572	5066.18	2860.47	Hi5	FL	0	0	0
474	191797	10588.7	8780.73	3643.16	4442.93	4298.48	3179.85	Hi5	CP	0	0	0
475	191797	12482.1	9008.41	3388.28	3911.85	5194.32	3099.65	Hi5	AIv	0	0	0
476	191797	12502.8	8877.97	3421.53	3952.78	5201.5	3051.38	Hi5	AIv	0	0	0
477	191797	9401.55	8908.46	9673.72	12375.2	4740.85	2708.88	Hi5	PRM	0	0	0
478	191797	9328.16	8999.65	9638.1	12326.6	4695.48	2761.55	Hi5	PRM	0	0	0
479	191797	9356.25	8864.86	9672.32	12376.7	4717.45	2690.3	Hi5	PRM	0	0	0
480	191797	13611.3	8710.09	4346.58	5212.7	5813.35	3043.88	Hi5	CP	0	0	0
481	191797	12241.2	8806.7	4579.9	5655.62	5134.4	3215.57	Hi5	CP	0	0	0
482	191797	12153.4	8908.56	4521.51	5590.88	5090.27	3262.15	Hi5	CP	0	0	0
483	191797	12348.3	8798.28	4574.59	5638.18	5189.57	3203.72	Hi5	CP	0	0	0
484	191797	4118.02	8792.42	5948.4	7452.65	1178.25	3024.95	Hi5	VISrl	1	0	0
485	191797	7187.62	8852.11	4921.05	6213.38	2591.88	3289.68	Hi5	CP	0	0	0
486	191797	7187.68	8796.13	9424.85	12166.3	3556.3	2738.75	Hi5	AN	0	0	0
487	191797	5457.88	8895.79	7723.53	9965.62	2270.12	3056.03	Hi5	RSPd	1	0	0
488	191797	8795.86	8684.17	4512.26	5765.7	3447.45	3306.07	Hi5	CP	0	0	0
489	191797	8766.01	8579.25	4439.44	5659.73	3439.3	3255.12	Hi5	CP	0	0	0
490	191797	8688.81	8813.96	3909.93	4913.15	3414.22	3272.25	Hi5	CP	0	0	0
491	191797	8739.3	8654.78	9810.06	12614.5	4427.38	2585.62	Hi5	PRM	0	0	0
492	191797	8542.72	8634.27	9753.07	12546.8	4317.05	2589.6	Hi5	PRM	0	0	0
493	191797	8654.05	8694.44	9843.99	12668	4388.95	2601.1	Hi5	PRM	0	0	0
494	191797	8596.81	8692.15	9832.33	12655.5	4357.57	2603.28	Hi5	PRM	0	0	0
495	191797	8544.95	8710.25	9820.63	12642.2	4328.88	2614.97	Hi5	PRM	0	0	0
496	191797	8608.44	8822.44	9861.44	12694.3	4367.73	2660.1	Hi5	PRM	0	0	0
497	191797	8663.7	8866.16	9887.73	12727.1	4400.38	2675.05	Hi5	PRM	0	0	0
498	191797	8520.07	8888.75	9867.09	12707.9	4322.5	2692.9	Hi5	PRM	0	0	0
499	191797	4532.13	8795.62	8593.63	11232.8	1941	2857.3	Hi5	AN	0	0	0
500	191797	4414.06	8852.55	8931.14	11706.6	1942.17	2844	Hi5	AN	0	0	0
501	191797	4478.31	8877.68	8969.54	11754	1984.42	2852.6	Hi5	AN	0	0	0
502	191797	3910.04	8701.74	6683.48	8577.92	1227.88	2951.07	Hi5	VISp	0	0	0
503	191797	11248	8752.49	3620.3	4359.82	4603.23	3130.4	Hi5	CP	0	0	0
504	191797	15996.8	8737.58	5180.04	6188.55	7329.8	2921.62	Hi5	PAA	1	0	0
505	191797	11319.6	8846.11	3331.13	3892.7	4621.65	3082.15	Hi5	AId	0	0	0
506	191797	11240.9	8735.81	3437.15	4063.43	4586.77	3070.78	Hi5	CLA	0	0	0
507	191797	11344.1	8692.67	3885.04	4752.3	4661.82	3157.72	Hi5	CP	0	0	0
508	191797	15218.6	8684.17	4401.55	5156.62	6723.05	2905.5	Hi5	PIR	1	0	0
509	191797	11161	8845.91	4563.12	5736.45	4587.1	3303.68	Hi5	CP	0	0	0
510	191797	9070.47	8633.29	4802.35	6145.65	3560.9	3276.62	Hi5	CP	0	0	0
511	191797	8997.85	8782.97	3367.22	4053.5	3490.35	3112.95	Hi5	MOp	0	0	0
512	191797	9014.6	8798	4083.75	5173.6	3575.72	3311.88	Hi5	CP	0	0	0
513	191797	8798.77	8914.02	9906.24	12743	4473.25	2690.7	Hi5	PRM	0	0	0
514	191797	8797.9	8868.62	9898.5	12732.8	4471.68	2670.62	Hi5	PRM	0	0	0
515	191797	6339.67	8673.46	9270.27	12016.9	3074.35	2703.93	Hi5	AN	0	0	0
516	191797	6265.26	8681.9	9645.33	12568.9	3085.57	2656.38	Hi5	AN	0	0	0
517	191797	9068.73	8858.41	3686.66	4574.18	3581.7	3244.53	Hi5	CP	0	0	0
518	191797	11413.6	8755.07	4579.41	5729.12	4708.82	3250.03	Hi5	CP	0	0	0
519	191797	11518.5	8764.17	4560.6	5694.4	4761.32	3247	Hi5	CP	0	0	0
520	191797	11517.2	8729.24	4575.46	5712.45	4759.43	3232.68	Hi5	CP	0	0	0
521	191797	14631.2	8917.47	3855.96	4432.98	6337.43	3009.88	Hi5	PIR	0	0	0
522	191797	6159.42	8925.63	4399.57	5432.6	2046.62	3223.12	Hi5	SSp-ul	1	1	0
523	191797	14465.5	8771.87	5318.39	6447.8	6452.95	3055.43	Hi5	IA	1	0	0
524	191797	13656.2	8837.97	4422.53	5318.82	5860.93	3096.88	Hi5	CP	0	0	0
525	191797	13650.1	8888.51	3556.39	4074.38	5789.4	3018.47	Hi5	PIR	0	0	0
526	191797	13652.7	8690.72	3915.09	4598.45	5783.7	2986.22	Hi5	EPd	0	0	0
527	191797	13755.4	8711.32	3935.18	4619.15	5840.48	2988.75	Hi5	PIR	0	0	0
528	191797	13838.5	8693.46	3865.28	4506.7	5883.1	2965.85	Hi5	PIR	0	0	0
529	191797	8023.8	8774.25	4222.84	5349.38	3082.6	3281.65	Hi5	CP	0	0	0
530	191797	8104.55	8825.45	4191.6	5311.77	3124.9	3304.65	Hi5	CP	0	0	0
531	191797	8066.44	8769.08	9424.02	12096.4	4016.18	2718.75	Hi5	PRM	0	0	0
532	191797	8103.11	8658.75	8365.65	10640.7	3829.57	2823.45	Hi5	SIM	0	0	0
533	191797	8088.92	8751.77	3206.2	3786.8	2964.5	3043	Hi5	MOp	1	0	0
534	191797	12250.2	8779.25	3453.93	4017.05	5074.8	3034.6	Hi5	AIv	0	0	0
535	191797	12333.3	8795.83	3462.72	4025.62	5116.15	3038.32	Hi5	AIv	0	0	0
536	191797	8841.11	8844.89	3493.69	4265.77	3438.65	3176.9	Hi5	MOp	0	0	0
537	191797	8917.2	8771.96	3385.09	4082.6	3452.12	3112.55	Hi5	MOp	0	0	0
538	191797	8076.01	8782.51	4848.24	6174.43	3054.47	3322.1	Hi5	CP	0	0	0
539	191797	8002.02	8772.35	4896.67	6230	3012.4	3310.57	Hi5	CP	0	0	0
540	191797	8049.82	8707.27	4963.27	6311.2	3034.57	3277.57	Hi5	CP	0	0	0
541	191797	8108.82	8683.68	4920.11	6262.07	3068.82	3274.95	Hi5	CP	0	0	0
542	191797	8163.38	8761.68	4902.16	6243	3095.32	3311.43	Hi5	CP	0	0	0
543	191797	7996.85	8710.68	4027.4	5058.62	3065.75	3214.22	Hi5	CP	0	0	0
544	191797	8080.85	8907.18	4424.53	5638.23	3098.28	3371.5	Hi5	CP	0	0	0
545	191797	8040.11	8975.82	4442.57	5663.4	3075.03	3400.9	Hi5	CP	0	0	0
546	191797	8009.08	9016.19	4364.12	5559.18	3065.93	3409	Hi5	CP	0	0	0
547	191797	7851.84	8793.2	9722.28	12550.6	3952.85	2683.8	Hi5	PRM	0	0	0
548	191797	7851.58	8840.82	9741.81	12578.7	3955.25	2703.75	Hi5	PRM	0	0	0
549	191797	7810.3	8681.55	9658.49	12461.6	3922.2	2640.18	Hi5	PRM	0	0	0
550	191797	7953.34	8786.12	9749.55	12582.5	4010.18	2674.47	Hi5	PRM	0	0	0
551	191797	8107.75	8888.79	4829.96	6154.07	3068.9	3369.57	Hi5	CP	0	0	0
552	191797	4729.8	8886.24	9020.35	11802.9	2134.32	2852.9	Hi5	AN	0	0	0
553	191797	4783.15	8809.47	8629.68	11260.2	2089.12	2863.5	Hi5	AN	0	0	0
554	191797	4741.13	8722.02	8608.44	11234.4	2060.1	2824.07	Hi5	AN	0	0	0
555	191797	7005.15	8699.59	4511.48	5673.6	2525.2	3205.93	Hi5	SSp-un	0	0	0
556	191797	7042.53	8875.68	4376.92	5500.88	2550.3	3274.55	Hi5	SSp-ul	0	0	0
557	191797	6984.89	8825.51	4446.38	5587.6	2516.22	3254.07	Hi5	SSp-ul	0	0	0
558	191797	6951.79	8957.13	4434.07	5571.1	2498.7	3307.75	Hi5	SSp-ul	0	0	0
559	191797	7112.01	8664.97	8646.96	11075.8	3371.05	2796.38	Hi5	AN	0	0	0
560	191797	7153.53	8616	8631.54	11052.4	3389.85	2774.82	Hi5	AN	0	0	0
561	191797	7033.02	8585.05	8627.24	11058	3324.78	2761.25	Hi5	AN	0	0	0
562	191797	7066.18	8706.2	8656.3	11091.8	3348.65	2815.15	Hi5	AN	0	0	0
563	191797	7015	8977.14	8960.13	11511.3	3380.9	2904.07	Hi5	AN	0	0	0
564	191797	7031.05	8915.78	8969.49	11523	3391.57	2872.4	Hi5	AN	0	0	0
565	191797	6909.29	8817.68	8995.3	11571.3	3332.5	2819.57	Hi5	AN	0	0	0
566	191797	7131.26	9002.69	8888.63	11400.3	3428.25	2926.9	Hi5	AN	0	0	0
567	191797	12719.6	8909.24	3076.61	3391.95	5314.45	2968.53	Hi5	PIR	0	0	0
568	191797	12929.1	8830.53	4637.12	5671.62	5508.88	3171.72	Hi5	CP	0	0	0
569	191797	12846.3	8834.38	4622.15	5659.2	5462.48	3179.78	Hi5	CP	0	0	0
570	191797	12971.1	8905.92	5273.21	6507.95	5605.05	3222.88	Hi5	CEA	0	0	0
571	191797	13259.1	8879.15	3545.93	4089.12	5583.5	3035.28	Hi5	PIR	0	0	0
572	191797	13236.4	8687.89	4655.91	5661.82	5667.45	3087.53	Hi5	CP	0	0	0
573	191797	12793.2	8874.27	4062.26	4899.65	5368.57	3154.95	Hi5	CP	0	0	0
574	191797	13227.1	8723.56	4524.24	5487.25	5645.1	3094.4	Hi5	CP	0	0	0
575	191797	13133.8	8730.2	4576.07	5565.73	5603.73	3108.88	Hi5	CP	0	0	0
576	191797	13248.4	8813.97	4454.68	5396.77	5650.9	3124.9	Hi5	CP	0	0	0
577	191797	13301.5	8829.23	4399.83	5318.98	5669.85	3122.8	Hi5	CP	0	0	0
578	191797	14306.4	8796.9	4356.15	5168.18	6200.35	3017.38	Hi5	PIR	0	0	0
579	191797	14411.8	8793.31	4444.37	5281.23	6273.88	3014.05	Hi5	PIR	0	0	0
580	191797	14361.2	8738.43	3965.32	4605.23	6181.88	2957.3	Hi5	PIR	0	0	0
581	191797	14381.2	8715.21	4041.16	4711.3	6198.38	2952.53	Hi5	PIR	0	0	0
582	191797	14275.2	8953.63	4229.45	5002.02	6170.55	3074.75	Hi5	PIR	0	0	0
583	191797	14204.6	8889.25	4173.18	4926.1	6119.57	3049.47	Hi5	PIR	0	0	0
584	191797	5274.26	8836.49	8478.27	11011.2	2327.1	2902.05	Hi5	SIM	1	0	0
585	191797	9264.42	8795.41	3341.79	4008.7	3621.22	3112.6	Hi5	MOp	0	0	0
586	191797	9188.77	8751.32	3311.01	3955.72	3574.9	3082.95	Hi5	MOp	0	0	0
587	191797	9340.01	8664.74	4255.9	5408.12	3725.22	3281.95	Hi5	CP	0	0	0
588	191797	9338.9	8860.71	3528.01	4317.7	3692.15	3201.47	Hi5	CP	0	0	0
589	191797	9286.34	8988.26	3478.18	4248.65	3664.03	3242.03	Hi5	CP	0	0	0
590	191797	9365.43	8971.08	3459.13	4214.62	3699.32	3228.82	Hi5	CP	0	0	0
591	191797	9136.83	8731.07	9325.4	11898.8	4535.75	2696.5	Hi5	PRM	0	0	0
592	191797	9171.26	8758.15	9271.78	11820.5	4541.23	2717.95	Hi5	PRM	0	0	0
593	191797	9157.93	8705.91	9221.1	11751	4524.12	2701.78	Hi5	PRM	0	0	0
594	191797	9160.35	8652.25	9253.89	11799.2	4532.82	2670.12	Hi5	PRM	0	0	0
595	191797	9157.35	8618.6	9228.11	11764.1	4526.02	2658.38	Hi5	PRM	0	0	0
596	191797	9095.83	8621.09	9296.2	11862.5	4509.95	2649.45	Hi5	PRM	0	0	0
597	191797	9097.43	8648.43	9308.66	11879.2	4513.18	2660.5	Hi5	PRM	0	0	0
598	191797	9169.83	8832.29	9266.57	11810.6	4538.7	2754.8	Hi5	PRM	0	0	0
599	191797	12015	8886.38	3708.46	4448.77	4972.98	3162.68	Hi5	CP	0	0	0
600	191797	11979.7	8877.19	3844.83	4656.32	4963.07	3188.8	Hi5	CP	0	0	0
601	191797	12074	8922.01	3737.74	4490.82	5003.68	3179.43	Hi5	CP	0	0	0
602	191797	12055.6	8707.39	3450.51	4021.78	4977.62	3016.18	Hi5	AIv	0	0	0
603	191797	12088.4	8909.43	3391.39	3939.8	4997.93	3083.75	Hi5	AIv	0	0	0
604	191797	10110	8701.18	4699.53	5988.95	4071.4	3289.05	Hi5	CP	0	0	0
605	191797	10067.9	8691.22	3637.91	4455.8	4050.72	3155.88	Hi5	CP	0	0	0
606	191797	4940.53	8702.48	9298.79	12176	2293.12	2726.28	Hi5	AN	0	0	0
607	191797	8023.41	8845.92	9783.15	12625.2	4051.4	2696.75	Hi5	PRM	0	0	0
608	191797	8108.94	8850.75	9799.38	12642	4098.5	2694.88	Hi5	PRM	0	0	0
609	191797	8070.26	8793.2	9767.95	12600.2	4074	2672.93	Hi5	PRM	0	0	0
610	191797	8130.43	8797.27	9785.09	12620.4	4107.95	2671.05	Hi5	PRM	0	0	0
611	191797	8170.85	8732.89	9765.89	12590.3	4126.5	2642.35	Hi5	PRM	0	0	0
612	191797	11433.9	8899.75	3337.87	3900.35	4678.85	3101.93	Hi5	AId	0	0	0
613	191797	8201.21	9040.26	9864.44	12726.6	4154.98	2773.07	Hi5	PRM	0	0	0
614	191797	8309.35	8833.49	9814.79	12649.3	4205.32	2680.03	Hi5	PRM	0	0	0
615	191797	8367.89	8927.42	9846.97	12690	4240.07	2718.3	Hi5	PRM	0	0	0
616	191797	8304.98	8918.02	9840.52	12685.6	4206.43	2716.32	Hi5	PRM	0	0	0
617	191797	8296.17	8962.81	9850.51	12700	4203.05	2736.28	Hi5	PRM	0	0	0
618	191797	8425.51	8888.44	9839.33	12675.2	4269.07	2699.6	Hi5	PRM	0	0	0
619	191797	8382.7	8796.57	9816.1	12646.2	4243.8	2660.55	Hi5	PRM	0	0	0
620	191797	8259.89	8677.6	3619.68	4444.38	3150.9	3119.53	Hi5	MOp	0	0	0
621	191797	8231.16	8689.07	8484.5	10783.1	3917.47	2820.15	Hi5	SIM	0	0	0
622	191797	8322.58	8771.31	9324.76	11933.6	4129.2	2733.68	Hi5	PRM	0	0	0
623	191797	8150.27	8897.35	4081.17	5159.25	3149.7	3319.97	Hi5	CP	0	0	0
624	191797	7622.13	8614.86	8889.54	11361.8	3686.68	2732.6	Hi5	AN	0	0	0
625	191797	7648.8	8699.68	8856.36	11312.6	3693.62	2779.3	Hi5	AN	0	0	0
626	191797	7626.95	8741.08	8839.39	11290.4	3678.82	2802.32	Hi5	AN	0	0	0
627	191797	7347.96	8768.11	9325.53	12005.3	3624.62	2741.65	Hi5	AN	0	0	0
628	191797	13011.4	8673.18	3668.59	4281.25	5452.32	2987.12	Hi5	EPd	0	0	0
629	191797	13031.5	8558.96	3601.81	4167.57	5459.95	2922.72	Hi5	PIR	0	0	0
630	191797	13011.4	8660.3	3638.43	4233.9	5451.88	2975.45	Hi5	EPd	0	0	0
631	191797	13125.7	8827.84	4658.1	5681.85	5618.25	3154.43	Hi5	CP	0	0	0
632	191797	13043.7	8848.92	4526.96	5514.25	5556.55	3162.53	Hi5	CP	0	0	0
633	191797	12943.7	8575.41	4683.01	5718.55	5504	3068.22	Hi5	CP	0	0	0
634	191797	12999.5	8663.52	4729.2	5780.43	5546.1	3102.05	Hi5	CP	0	0	0
635	191797	4970.23	10506.7	9225.14	12106.5	2275.05	3583.47	Hi5	AN	0	0	0
636	191797	5005.85	10573.5	9264.82	12162.6	2298.12	3609.22	Hi5	AN	0	0	0
637	191797	5012.17	10623.3	9301.41	12216.7	2304.2	3627.5	Hi5	AN	0	0	0
638	191797	4872.64	10575.1	9234.61	12131	2218.45	3612.85	Hi5	AN	0	0	0
639	191797	4957.17	10646.5	9289.06	12204.3	2270.85	3639.3	Hi5	AN	0	0	0
640	191797	5022.23	10550.4	9371.14	12316	2317.85	3585.8	Hi5	AN	0	0	0
641	191797	4794.5	10684.7	9435.17	12433.2	2188.75	3639.18	Hi5	AN	0	0	0
642	191797	5031.52	10624.1	9013.51	11798.5	2286.28	3663.65	Hi5	SIM	0	0	0
643	191797	5133.14	10634.5	9039.55	11826.2	2347.1	3666	Hi5	SIM	0	0	0
644	191797	5096.64	10595.1	8107.85	10534.8	2191.72	3746.85	Hi5	IC	0	0	0
645	191797	5013.69	10668.2	8100.68	10532.2	2147.53	3778.18	Hi5	IC	0	0	0
646	191797	5099.44	10671.4	8021.2	10414.1	2179.8	3787.65	Hi5	IC	0	0	0
647	191797	5124.12	10769.4	8060.85	10469.3	2203.22	3827	Hi5	IC	0	0	0
648	191797	5999.99	10743.4	9722.74	12742.2	2913.45	3629.47	Hi5	AN	0	0	0
649	191797	5828.55	10673.6	9516.84	12457.2	2793.3	3624.43	Hi5	AN	0	0	0
650	191797	6120.86	10694	8038.6	10358.7	2730.3	3801.62	Hi5	IC	0	0	0
651	191797	6045.35	10647	8104.15	10454.8	2702.72	3775.97	Hi5	IC	0	0	0
652	191797	6058.81	10601.6	8107.69	10457.5	2709.78	3756.05	Hi5	IC	0	0	0
653	191797	5828.19	10554.5	7995.8	10318.3	2563.38	3746.38	Hi5	IC	0	0	0
654	191797	5766.7	10614.5	8050.26	10400.8	2542.82	3766.97	Hi5	IC	0	0	0
655	191797	5766.72	10612	7980.81	10303.3	2528.88	3771.82	Hi5	IC	0	0	0
656	191797	5766.39	10662.7	8021.44	10361.4	2538	3790.03	Hi5	IC	0	0	0
657	191797	5730.75	10572.5	7991.18	10320	2510.85	3754.05	Hi5	IC	0	0	0
658	191797	5809.28	10421.6	8001.77	10325.9	2551.53	3689.15	Hi5	IC	0	0	0
659	191797	5900.05	10672.4	7927.94	10219.5	2590.18	3801.88	Hi5	IC	0	0	0
660	191797	5952.39	10757.2	7953.97	10254.1	2625.03	3835.72	Hi5	IC	0	0	0
661	191797	5990.83	10673.4	7849.2	10101.8	2621.47	3807.8	Hi5	IC	0	0	0
662	191797	6094.95	10572.3	9928.15	13025	2996.6	3522.15	Hi5	AN	0	0	0
663	191797	8427.42	8731.73	9195.77	11741.2	4156.38	2734.62	Hi5	PRM	0	0	0
664	191797	7346.61	8662.2	8655.95	11066.9	3496.78	2792.18	Hi5	AN	0	0	0
665	191797	7286.52	8721.15	8672.88	11093.8	3468.55	2818.62	Hi5	AN	0	0	0
666	191797	7437.18	8778.84	8721.5	11144.9	3556.97	2838.6	Hi5	AN	0	0	0
667	191797	7229.79	8601.53	8632.1	11046.7	3430.32	2767.28	Hi5	AN	0	0	0
668	191797	4807.34	10745.9	9286.88	12217.4	2182.15	3683.88	Hi5	AN	0	0	0
669	191797	4707.66	10758.2	9270.12	12202.5	2122.93	3690.68	Hi5	AN	0	0	0
670	191797	4808.26	10652.1	9248.9	12159.7	2181.18	3645.72	Hi5	AN	0	0	0
671	191797	4860.29	10669.7	9265.56	12179.5	2212.32	3652.12	Hi5	AN	0	0	0
672	191797	6873.23	10770.7	3151.74	3728.25	2322.9	3893.7	Hi5	MOs	1	0	0
673	191797	6863.37	10677.1	3223.25	3838.15	2328.57	3866.65	Hi5	MOp	1	0	0
674	191797	6813.65	10440.3	4229.15	5305.6	2422.8	3915.18	Hi5	MOp	0	0	0
675	191797	7079.17	10698.2	7450.97	9484.98	3091.62	3839.57	Hi5	IC	0	0	0
676	191797	7079.35	10625.9	7423.65	9446.7	3083.9	3811.88	Hi5	IC	0	0	0
677	191797	7121.32	10751.5	7565.07	9640.48	3144.18	3851.47	Hi5	IC	0	0	0
678	191797	6886.6	10653	7926.45	10148.5	3107.03	3782.25	Hi5	IC	0	0	0
679	191797	6779.63	10757.9	7967.02	10213.9	3060.75	3825.47	Hi5	IC	0	0	0
680	191797	8501.81	10790	9957.8	12806.5	4304.35	3570.35	Hi5	PRM	0	0	0
681	191797	8441.49	10697.7	9869.92	12688.2	4257.38	3548.97	Hi5	PRM	0	0	0
682	191797	8351.43	10555.6	9806.74	12608.8	4201.35	3499.12	Hi5	PRM	0	0	0
683	191797	8345.07	10633.8	7261.43	9175.73	3694.25	3830.28	Hi5	MRN	1	0	0
684	191797	14720.9	10696.9	4164.7	4929.2	6505.05	3766.5	Hi5	SI	0	0	0
685	191797	8448.24	10485.9	4408.74	5699.23	3260.18	4063.72	Hi5	CP	0	0	0
686	191797	8383.48	10366.4	4447.07	5734.68	3224.3	4011.38	Hi5	CP	0	0	0
687	191797	8571.1	10454.7	4384.16	5678.23	3325.68	4056.35	Hi5	CP	0	0	0
688	191797	14766.2	10666.5	3643.65	4188.62	6471.18	3735	Hi5	SI	0	0	0
689	191797	14749.7	10772.2	3711.01	4290.57	6471.12	3781.45	Hi5	ACB	0	0	0
690	191797	14725.2	10708.2	3824.71	4453.7	6463.95	3761.2	Hi5	ACB	0	0	0
691	191797	14824.2	10774.7	3795.87	4404.4	6520.07	3781.75	Hi5	ACB	0	0	0
692	191797	14800.6	10505.9	5525.74	6721.5	6842.88	3723.07	Hi5	MEA	0	0	0
693	191797	14762.2	10494.1	5602.94	6827.35	6841.5	3719.32	Hi5	MEA	0	0	0
694	191797	5545.06	10622.1	8042.62	10408.2	2422.7	3769.62	Hi5	IC	0	0	0
695	191797	5398.7	10535.7	7996.79	10354.6	2332.85	3735.1	Hi5	IC	0	0	0
696	191797	5294.08	10556.1	7980.05	10339.7	2273.85	3743.95	Hi5	IC	0	0	0
697	191797	5409.71	10565.4	8057.14	10438.7	2351.12	3742.72	Hi5	IC	0	0	0
698	191797	5299.68	10702.4	8119.49	10536.7	2306.93	3795.05	Hi5	IC	0	0	0
699	191797	5426.77	10705.3	8122.01	10530.2	2376.12	3797.38	Hi5	IC	0	0	0
700	191797	5344.68	10772.8	8116.41	10530.2	2332.55	3826.25	Hi5	IC	0	0	0
701	191797	5421.79	10761.4	7802.94	10081	2313.15	3842.78	Hi5	IC	0	0	0
702	191797	5474.46	10655	7845.07	10135.3	2346.9	3796.72	Hi5	IC	0	0	0
703	191797	5474.13	10653.4	5825.84	7276.5	1812.97	3882.57	Hi5	CA1	1	0	0
704	191797	5430.9	10691.6	6374.53	8058.05	1937.88	3895.55	Hi5	CA1	1	0	0
705	191797	5528.46	10586.6	6287.6	7930.85	1957.03	3860.97	Hi5	CA1	1	0	0
706	191797	12786.4	10565.4	3425.58	4055.43	5400.8	3749.95	Hi5	CP	0	0	0
707	191797	12720.1	10669.6	3399.63	4026.07	5371.2	3792.05	Hi5	CP	0	0	0
708	191797	12709.1	10630.8	4287.2	5321.38	5455.45	3900.2	Hi5	CP	0	0	0
709	191797	12707.1	10692.4	8191.08	10257.1	6143.65	3646.8	Hi5	PSV	1	0	0
710	191797	12881.7	10458.9	2848.34	3115.85	5458.43	3573.4	Hi5	PIR	0	0	0
711	191797	12625.7	10459.1	3148.93	3616.4	5313.18	3651.22	Hi5	PIR	0	0	0
712	191797	12722	10623.6	3154.49	3628.03	5369.25	3719.78	Hi5	PIR	0	0	0
713	191797	5751.87	10565.5	9121.6	11885.3	2706.9	3627.25	Hi5	AN	0	0	0
714	191797	5821.96	10532.5	9120.11	11876	2745.95	3612.6	Hi5	AN	0	0	0
715	191797	5737.49	10599.1	9131.46	11901.6	2699.72	3641.2	Hi5	AN	0	0	0
716	191797	5761.85	10647.2	9160.23	11942	2716.07	3659.32	Hi5	AN	0	0	0
717	191797	5794.48	10618.5	9151.65	11926	2733.57	3647.53	Hi5	AN	0	0	0
718	191797	5871.43	10617.5	9168.69	11943.4	2778.35	3645.05	Hi5	AN	0	0	0
719	191797	5786.85	10643.8	8662.38	11243.1	2660.38	3720.25	Hi5	SIM	0	0	0
720	191797	12777.5	10682.7	3101.48	3541.25	5402	3731.35	Hi5	PIR	0	0	0
721	191797	12733.4	10720.6	3089.92	3527.2	5381	3746.12	Hi5	PIR	0	0	0
722	191797	12669	10681.6	3143.81	3617.32	5344.52	3743.78	Hi5	PIR	0	0	0
723	191797	12743	10679.8	3152.85	3626.82	5382.52	3742.8	Hi5	PIR	0	0	0
724	191797	12782.7	10647.8	3109.62	3552.4	5402.93	3718.18	Hi5	PIR	0	0	0
725	191797	6834.82	10536.3	3333.76	4005.47	2330.32	3826.28	Hi5	MOp	1	0	0
726	191797	5703.63	10693.3	7948.97	10264.9	2490.72	3808.38	Hi5	IC	0	0	0
727	191797	5737.94	10668.9	7981.26	10307.3	2514.93	3795.85	Hi5	IC	0	0	0
728	191797	5582.22	10784.6	8012.77	10366.2	2440.88	3841.72	Hi5	IC	0	0	0
729	191797	13318.4	10599.3	3904.97	4722.38	5711.9	3801.47	Hi5	CP	0	0	0
730	191797	13406.8	10505.7	3846.46	4624.07	5744.48	3752	Hi5	CP	0	0	0
731	191797	13347.7	10493.6	3220.24	3681.05	5689.07	3662.25	Hi5	PIR	0	0	0
732	191797	13379.8	10499.1	3208.41	3660.28	5706.68	3661.5	Hi5	PIR	0	0	0
733	191797	13083.7	10478.8	3403.33	3989.05	5548.82	3697.85	Hi5	EPd	0	0	0
734	191797	13462	10727	3672.42	4372.85	5770.23	3825.12	Hi5	CP	0	0	0
735	191797	13433.2	10738.1	3831.38	4609.15	5771.02	3844.7	Hi5	CP	0	0	0
736	191797	13368.6	10653.9	3769.08	4522.5	5725.7	3809.12	Hi5	CP	0	0	0
737	191797	13423.5	10764.2	3336.38	3867.22	5739.98	3798.18	Hi5	PIR	0	0	0
738	191797	10425.9	10532.1	2994.7	3496.68	4226.15	3728.93	Hi5	ORBl	0	0	0
739	191797	10328.2	10608.9	2994.05	3504.68	4179.57	3764.07	Hi5	ORBl	0	0	0
740	191797	10588.3	10614.9	3740.91	4766	4350.52	4006.75	Hi5	CP	0	0	0
741	191797	4307.38	10552.3	9151.69	12064.5	1886.95	3604.9	Hi5	AN	0	0	0
742	191797	4573	10723.1	8240.56	10762.9	1931.05	3781.65	Hi5	SIM	0	0	0
743	191797	4418.57	10757.1	8299.52	10858.3	1855.2	3787.7	Hi5	SIM	0	0	0
744	191797	4441.98	10698.9	8207.69	10727.3	1853.08	3772.72	Hi5	SIM	0	0	0
745	191797	5657.31	10743.1	8832.36	11491.5	2614.75	3744.65	Hi5	SIM	0	0	0
746	191797	5694.71	10721.5	8828.19	11481.8	2634.75	3735.7	Hi5	SIM	0	0	0
747	191797	5716.78	10645.7	8793.26	11428.9	2641.6	3706.07	Hi5	SIM	0	0	0
748	191797	5748.81	10582.8	8739.5	11349.9	2650.85	3684.12	Hi5	SIM	0	0	0
749	191797	5612.34	10668	8715.43	11331.4	2572.95	3724.32	Hi5	SIM	0	0	0
750	191797	5623.42	10658	8737.78	11360.8	2582.22	3717.5	Hi5	SIM	0	0	0
751	191797	5688.52	10711.1	8668.63	11262.4	2608.28	3749.2	Hi5	CUL	0	0	0
752	191797	5619.34	10701.2	8694.69	11303.5	2574.07	3741.45	Hi5	SIM	0	0	0
753	191797	5586.41	10747.4	8687.45	11298.1	2555.38	3762.55	Hi5	SIM	0	0	0
754	191797	5641.56	10647	8750.3	11376	2593.95	3711.28	Hi5	SIM	0	0	0
755	191797	5661.44	10638.2	8747.44	11370.1	2604.43	3707.8	Hi5	SIM	0	0	0
756	191797	5692.69	10617.2	8722.1	11331.9	2617.68	3701.35	Hi5	SIM	0	0	0
757	191797	4330.06	10621.3	9174.53	12096.6	1900.6	3634.28	Hi5	AN	0	0	0
758	191797	4217.65	10620.7	9159.06	12085.2	1835	3633.6	Hi5	AN	0	0	0
759	191797	4204.63	10532.9	9132.41	12046.5	1826.88	3596.1	Hi5	AN	0	0	0
760	191797	4543.02	10672.4	8907.88	11698.2	1997.08	3689.32	Hi5	SIM	0	0	0
761	191797	4541.6	10637	8888.23	11669.8	1994.65	3675.25	Hi5	SIM	0	0	0
762	191797	4523.11	10632.5	8877.84	11656.9	1983.2	3673.88	Hi5	SIM	0	0	0
763	191797	4500.15	10619.2	8851.08	11621.1	1967.6	3669.95	Hi5	SIM	0	0	0
764	191797	4542.32	10701.2	8925.93	11724.5	1998.1	3700.5	Hi5	SIM	0	0	0
765	191797	4610.85	10701.6	8947.98	11748.7	2039.05	3699.88	Hi5	SIM	0	0	0
766	191797	4633.99	10813	9007.24	11832.9	2056.07	3744.55	Hi5	SIM	0	0	0
767	191797	11133.5	10506.6	3923.87	4985.25	4620.93	3959.5	Hi5	CP	0	0	0
768	191797	11162.6	10382.4	4029.69	5125.43	4635.38	3921.12	Hi5	CP	0	0	0
769	191797	10892.5	10726.7	2969.7	3438.5	4462.7	3786.95	Hi5	ORBl	0	0	0
770	191797	11087.4	10606.1	3026.65	3519.15	4555.52	3747.57	Hi5	ORBl	0	0	0
771	191797	11074.1	10641.4	2979.85	3440.25	4549.7	3747	Hi5	ORBl	0	0	0
772	191797	10981.4	10661.8	3006.06	3493.15	4504.9	3768.6	Hi5	ORBl	0	0	0
773	191797	11105.5	10705.5	3032.29	3534	4567.45	3791.03	Hi5	ORBl	0	0	0
774	191797	11131.5	10747.6	3025.57	3523.1	4581.45	3805.5	Hi5	ORBl	0	0	0
775	191797	11222.8	10750	3021.54	3510.32	4626.3	3801.1	Hi5	ORBl	0	0	0
776	191797	15910.7	10625.9	4500.46	5283.23	7227.02	3695.95	Hi5	OT	0	0	0
777	191797	15880.1	10638.7	4583.27	5398.23	7226.23	3704.32	Hi5	OT	0	0	0
778	191797	15988.5	10673.7	4502.66	5280.77	7274.85	3712.85	Hi5	OT	0	0	0
779	191797	15843.8	10464.8	3971.76	4555.15	7100.5	3615.18	Hi5	OT	0	0	0
780	191797	15772.1	10556.3	3690.53	4158.2	7042.95	3640.25	Hi5	OT	0	0	0
781	191797	16345.9	10595.9	4207.47	4849.25	7428.55	3659.6	Hi5	OT	0	0	0
782	191797	16263.6	10589.7	4152.67	4779.3	7372.15	3658.32	Hi5	OT	0	0	0
783	191797	16313.6	10473	4313.14	4996.57	7419.85	3612.8	Hi5	OT	0	0	0
784	191797	16097.5	10557.3	4436.25	5181.48	7319.35	3659.05	Hi5	OT	0	0	0
785	191797	16199.2	10569	4404.22	5130.38	7373.3	3659.47	Hi5	OT	0	0	0
786	191797	16139.8	10646.5	4463.73	5216.35	7353.8	3695.07	Hi5	OT	0	0	0
787	191797	12644.3	10459.4	3790.95	4624.77	5349.1	3783.9	Hi5	CP	1	0	0
788	191797	12570.6	10586.1	4334.31	5397.3	5386.07	3899.03	Hi5	CP	0	0	0
789	191797	10981.6	10565.3	7930.8	9981.3	5184.82	3679.72	Hi5	PSV	1	0	0
790	191797	12599.9	10393.6	3163.7	3638.38	5297.15	3627.5	Hi5	PIR	0	0	0
791	191797	12401.9	10505.5	2732.2	2948.85	5216.43	3573.78	Hi5	AON	0	0	0
792	191797	12557.6	10642.5	3040.03	3452.55	5288.6	3706.07	Hi5	PIR	0	0	0
793	191797	12573.6	10588.2	3130.96	3597.68	5291.9	3703.97	Hi5	PIR	0	0	0
794	191797	12695.9	10550.4	3166.89	3646.03	5352.5	3692.05	Hi5	PIR	0	0	0
795	191797	14188.2	10435.6	4144.37	4951.82	6196.93	3687.12	Hi5	ACB	0	0	0
796	191797	14131	10510.9	4179.43	5008.45	6177.6	3723.43	Hi5	ACB	0	0	0
797	191797	14231.7	10530.7	3438	3937.65	6163.23	3688.47	Hi5	PIR	0	0	0
798	191797	14131.5	10490.5	3443.1	3953.57	6106.5	3675.8	Hi5	PIR	0	0	0
799	191797	14126.8	10462.6	3435.53	3941.75	6102.62	3663.22	Hi5	PIR	0	0	0
800	191797	15429.3	10695.7	3833.07	4397.15	6862	3721.07	Hi5	OT	0	0	0
801	191797	14017.9	10623.7	3934.14	4683.65	6084.77	3766.75	Hi5	ACB	0	0	0
802	191797	14071.4	10587	3879.61	4599.02	6104.43	3746.88	Hi5	ACB	0	0	0
803	191797	14009.7	10519.3	3841.47	4549.15	6062.93	3720.8	Hi5	ACB	0	0	0
804	191797	14008.4	10482.9	3837.3	4541.98	6059.62	3705.57	Hi5	ACB	0	0	0
805	191797	14064.1	10483.2	3803.15	4486.73	6086.43	3701.68	Hi5	ACB	0	0	0
806	191797	14060.3	10470.5	3802.06	4485.1	6083.55	3696.55	Hi5	ACB	0	0	0
807	191797	14076.9	10472.3	3804.62	4487	6092.85	3696.57	Hi5	ACB	0	0	0
808	191797	14085.6	10414.2	3738.97	4389.07	6089.02	3669.45	Hi5	ACB	0	0	0
809	191797	15467.6	10716.1	4997.45	5975.25	7104.3	3766.15	Hi5	NLOT	1	1	0
810	191797	15480.3	10598.6	3764.88	4292.62	6881.27	3675.32	Hi5	OT	0	0	0
811	191797	15556.4	10596.6	3832.53	4382.93	6929.5	3674.78	Hi5	OT	0	0	0
812	191797	15546.1	10663.2	3774.15	4301.3	6922.8	3699.57	Hi5	OT	0	0	0
813	191797	3199.83	10587.1	6686.22	8639.83	862.475	3739.05	Hi5	VISp	1	0	0
814	191797	7915.29	10468.8	2705.37	3045.55	2850.62	3678.68	Hi5	MOs	1	0	0
815	191797	7912.1	10513.1	4322.4	5550.55	2997.93	4042.57	Hi5	CP	0	0	0
816	191797	7930.05	10450.1	4367.21	5604.93	3002.53	4018.97	Hi5	CP	0	0	0
817	191797	7917.13	10417.6	4380.67	5619.18	2994.72	4004.93	Hi5	CP	0	0	0
818	191797	7955.84	10410	4418.51	5667.65	3009.6	4004.93	Hi5	CP	0	0	0
819	191797	7797.59	10375.7	4438.37	5676.9	2926.43	3979.97	Hi5	CP	0	0	0
820	191797	7759.71	10567.8	4380.15	5607.68	2911.5	4055.38	Hi5	CP	0	0	0
821	191797	7936.42	10573.1	4286.05	5509.93	3013.75	4067.85	Hi5	CP	0	0	0
822	191797	7848.06	10432.1	4359.85	5588.18	2961.78	4005.57	Hi5	CP	0	0	0
823	191797	7852.74	10456.7	4406.64	5645.6	2957.62	4016.9	Hi5	CP	0	0	0
824	191797	8001.96	10651.7	4264.97	5492.75	3048.53	4104.23	Hi5	CP	0	0	0
825	191797	7934.27	10718	4324.64	5561.65	3005.95	4128.82	Hi5	CP	0	0	0
826	191797	8039.8	10674.6	4334.37	5582.05	3059.28	4118.27	Hi5	CP	0	0	0
827	191797	7945.59	10668.2	4239.35	5455.9	3022.3	4105.9	Hi5	CP	0	0	0
828	191797	8163.29	10554.8	4267.38	5506.57	3131.7	4074.3	Hi5	CP	0	0	0
829	191797	8159.04	10679.5	4268.98	5513.43	3127.72	4126.2	Hi5	CP	0	0	0
830	191797	7838.47	10627.3	4289.08	5505.93	2962.35	4083.47	Hi5	CP	0	0	0
831	191797	7814.41	10657.7	4271.64	5482.8	2951.53	4093.55	Hi5	CP	0	0	0
832	191797	7852.63	10668.8	3812.46	4854.73	2993.9	4033.72	Hi5	CP	0	0	0
833	191797	7819.86	10763.2	3933.69	5035.23	2976.45	4098.7	Hi5	CP	0	0	0
834	191797	7921.57	10534	3755	4765.65	3028.6	3964.9	Hi5	CP	0	0	0
835	191797	7872	10476.7	9688.31	12486.2	3932.1	3495.53	Hi5	PRM	0	0	0
836	191797	8035.04	10483.2	9718.57	12513.5	4022.18	3490.35	Hi5	PRM	0	0	0
837	191797	8127.56	10511.9	9748.42	12547	4075.05	3496.12	Hi5	PRM	0	0	0
838	191797	7996.57	10384.8	9689.69	12476.8	3999.18	3450.2	Hi5	PRM	0	0	0
839	191797	7960.01	10355.1	9670.47	12452.9	3977.43	3440.43	Hi5	PRM	0	0	0
840	191797	8095	10552.2	9752.88	12556	4058.05	3514.8	Hi5	PRM	0	0	0
841	191797	9875.8	10402.6	3418.81	4251.98	3980.3	3839.2	Hi5	CP	0	0	0
842	191797	9884.79	10457.7	3492.67	4382.57	3991.32	3889.6	Hi5	CP	0	0	0
843	191797	9905.96	10492.6	3529.29	4447	4004.82	3917.35	Hi5	CP	0	0	0
844	191797	7351.53	10648.3	4360.98	5542.68	2700.55	4055.03	Hi5	CP	0	0	0
845	191797	7395.9	10539	4395.19	5588.18	2721.45	4014.7	Hi5	CP	0	0	0
846	191797	7404.79	10656.2	4350.77	5536.3	2729.55	4062.55	Hi5	CP	0	0	0
847	191797	7391.06	10701	4250.94	5410.88	2732.3	4075.9	Hi5	CP	0	0	0
848	191797	7460.97	10684.5	4315.01	5499.05	2762.68	4077.93	Hi5	CP	0	0	0
849	191797	7343.32	10487.1	4386.02	5570.65	2695.93	3988.78	Hi5	CP	0	0	0
850	191797	7325.31	10496.9	4331.82	5501.65	2692.43	3989.57	Hi5	CP	0	0	0
851	191797	7595.41	10483.9	6981.53	8815.7	3221.78	3815.75	Hi5	SCm	0	0	0
852	191797	12408.6	10623.4	3132.98	3613.82	5208.85	3725.38	Hi5	EPd	0	0	0
853	191797	12416.2	10538	3131.72	3606.32	5209.5	3688.38	Hi5	PIR	0	0	0
854	191797	11834.8	10586.1	3072.59	3548.12	4921.52	3718.78	Hi5	PIR	0	0	0
855	191797	11842.1	10503	3071.23	3540.12	4922.45	3682.68	Hi5	AIv	0	0	0
856	191797	11642	10550.6	3070.62	3555.28	4825.55	3712.38	Hi5	AIv	0	0	0
857	191797	11752.2	10526.9	3069.15	3543.97	4878.93	3696.53	Hi5	AIv	0	0	0
858	191797	11692.6	10642.9	3002.98	3441.85	4854	3728.7	Hi5	PIR	0	0	0
859	191797	11752.3	10542.7	3066.89	3541.07	4879.5	3702.55	Hi5	AIv	0	0	0
860	191797	13736.3	10599.8	3058.82	3402.93	5908.95	3665.4	Hi5	PIR	0	0	0
861	191797	13619.3	10647.2	3066.35	3424.82	5847.7	3689.6	Hi5	PIR	0	0	0
862	191797	13785.4	10709.2	3793.45	4512.55	5949.75	3809.28	Hi5	ACB	0	0	0
863	191797	13775	10584.2	3736.05	4425.75	5931.52	3754.8	Hi5	ACB	0	0	0
864	191797	13928	10491.2	4066.07	4874.5	6048.02	3722.68	Hi5	ACB	0	0	0
865	191797	9818.36	10538	3100.15	3705.85	3928.4	3781.12	Hi5	AIv	0	0	0
866	191797	9772.59	10588.1	3096.25	3703	3906.25	3801.43	Hi5	AIv	0	0	0
867	191797	9820.75	10490.5	3926.22	5087.18	3979.75	4032.53	Hi5	CP	0	0	0
868	191797	13571.3	10677.8	3755.41	4480.57	5831.35	3805.88	Hi5	CP	0	0	0
869	191797	13654.6	10721.7	3776.22	4503.05	5879.73	3820.7	Hi5	ACB	0	0	0
870	191797	13605.3	10694.4	3306.87	3802.53	5833.43	3758.75	Hi5	PIR	0	0	0
871	191797	13618.6	10770.1	3284.64	3769.47	5844.82	3786.8	Hi5	PIR	0	0	0
872	191797	4308.91	10425.9	8530.08	11180.5	1819.72	3609.03	Hi5	SIM	0	0	0
873	191797	4368.84	10435.5	8538.52	11187.4	1854.67	3613.85	Hi5	SIM	0	0	0
874	191797	4422.14	10453.2	8566.28	11222.5	1888.72	3620.5	Hi5	SIM	0	0	0
875	191797	4430.91	10486.6	8595.36	11263.6	1898.05	3633.05	Hi5	SIM	0	0	0
876	191797	4412.17	10543.9	8642.77	11334	1894.25	3654.03	Hi5	SIM	0	0	0
877	191797	4481.67	10448.2	8581.76	11238.9	1924.2	3618.15	Hi5	SIM	0	0	0
878	191797	4510.86	10369.8	8536.46	11170.8	1933	3587.75	Hi5	SIM	0	0	0
879	191797	6061.4	10657.8	8845	11470.8	2837.28	3705.65	Hi5	SIM	0	0	0
880	191797	6135.61	10679.3	8850.17	11471.9	2878.03	3714.62	Hi5	SIM	0	0	0
881	191797	6361.06	10389.6	9104.35	11799.5	3040.12	3549.97	Hi5	AN	0	0	0
882	191797	6192.95	10385.4	9104	11815	2949.05	3548	Hi5	AN	0	0	0
883	191797	6220.3	10439.5	9130.13	11851	2967.03	3569.32	Hi5	AN	0	0	0
884	191797	6192.5	10554	9176.79	11923	2956.85	3615.6	Hi5	AN	0	0	0
885	191797	6394.4	10490.1	9131.1	11836.5	3060.72	3592.6	Hi5	AN	0	0	0
886	191797	6399.71	10560.9	9156.33	11873.4	3066.3	3621.78	Hi5	AN	0	0	0
887	191797	6414.85	10524.6	9144.07	11853.7	3073.2	3606.75	Hi5	AN	0	0	0
888	191797	6354.91	10511.6	9146.21	11862.4	3041.35	3600.4	Hi5	AN	0	0	0
889	191797	6255.42	10548.1	9174.22	11913	2990.88	3613.3	Hi5	AN	0	0	0
890	191797	6188.2	10619.9	9203.79	11963.5	2957.18	3642.2	Hi5	AN	0	0	0
891	191797	6211.33	10697.1	9238.42	12012.6	2973.18	3673.1	Hi5	AN	0	0	0
892	191797	6034.2	10536.8	9158.54	11911.6	2867.95	3609.88	Hi5	AN	0	0	0
893	191797	9113.95	10475.6	4405.41	5740.65	3598.7	4078.62	Hi5	CP	0	0	0
894	191797	9145.88	10440.5	4402.71	5736.65	3615.2	4064.8	Hi5	CP	0	0	0
895	191797	9188.14	10511.5	4409.63	5751.52	3636.3	4093.7	Hi5	CP	0	0	0
896	191797	9210.25	10627.7	2996.94	3538.18	3609.82	3787.75	Hi5	AId	0	0	0
897	191797	9149.1	10657	3955.33	5149.93	3648.8	4116.27	Hi5	CP	0	0	0
898	191797	9041.08	10661.5	3962.75	5158.18	3594.85	4118.1	Hi5	CP	0	0	0
899	191797	9077.35	10560.7	4024.44	5240.38	3610.22	4086.57	Hi5	CP	0	0	0
900	191797	9154.53	10528.7	4051.35	5278.27	3647.25	4078.2	Hi5	CP	0	0	0
901	191797	9121.17	10712.4	4329.54	5663.5	3609.3	4176.25	Hi5	CP	0	0	0
902	191797	9029.28	10709.6	4349.89	5683.52	3560.3	4173.7	Hi5	CP	0	0	0
903	191797	9098.62	10634.3	4369.68	5706.57	3594	4143.8	Hi5	CP	0	0	0
904	191797	9283.03	10677.9	3587.32	4568.25	3706.38	4020.3	Hi5	CP	0	0	0
905	191797	9179.91	10781.1	3567.05	4541.2	3654.7	4056.55	Hi5	CP	0	0	0
906	191797	13026.1	10604.4	3200.44	3679.25	5525.55	3713.15	Hi5	PIR	0	0	0
907	191797	13032.8	10522.3	3232.55	3725.88	5524.77	3684.55	Hi5	PIR	0	0	0
908	191797	13075.2	10491.7	3205.34	3677.93	5546.12	3664.7	Hi5	PIR	0	0	0
909	191797	13068.4	10660.4	3183.21	3651.18	5550.6	3732.4	Hi5	PIR	0	0	0
910	191797	13036.4	10663.2	3196.57	3675.07	5533.62	3737.2	Hi5	PIR	0	0	0
911	191797	12950.6	10687.1	3172.15	3643.5	5490.43	3744.38	Hi5	PIR	0	0	0
912	191797	12975	10707.9	3114.76	3550.5	5505.77	3739.97	Hi5	PIR	0	0	0
913	191797	12960.5	10575.5	3165.3	3626.43	5490.85	3694.9	Hi5	PIR	0	0	0
914	191797	12907.9	10559.1	3180.43	3653.6	5462.35	3692.55	Hi5	PIR	0	0	0
915	191797	12903.3	10492.3	3190.21	3666.18	5456.9	3666.2	Hi5	PIR	0	0	0
916	191797	12905.9	10712.2	3116.91	3558.95	5469.73	3744.03	Hi5	PIR	0	0	0
917	191797	12912.7	10671.2	3125.18	3569.9	5471.23	3728.2	Hi5	PIR	0	0	0
918	191797	13087.6	10654	3398.08	3989.53	5559.23	3771.5	Hi5	EPd	0	0	0
919	191797	13112.6	10574	3413.54	4007.38	5568.52	3739.38	Hi5	EPd	0	0	0
920	191797	13131	10685.8	3392.43	3978.22	5583.2	3782.65	Hi5	EPd	0	0	0
921	191797	13058.5	10668.2	3378.15	3961.6	5544.55	3774.82	Hi5	EPd	0	0	0
922	191797	13098.4	10601.5	6047.27	7508.75	5983.1	3863.15	Hi5	MEA	1	0	0
923	191797	9363.55	10659.8	3952.19	5148.9	3755.53	4118.18	Hi5	CP	0	0	0
924	191797	11487.2	10513.4	8145.82	10237	5483.15	3618.6	Hi5	PSV	0	0	0
925	191797	11295	10666.5	8091.9	10174.7	5370.38	3697	Hi5	PSV	0	0	0
926	191797	11387.7	10670.5	8168.47	10267.8	5430.57	3686.97	Hi5	PSV	0	0	0
927	191797	13644.4	10791.3	3215.73	3660.8	5861.85	3782.25	Hi5	PIR	0	0	0
928	191797	13669.2	10769.9	3279.22	3756.6	5872.07	3784.53	Hi5	PIR	0	0	0
929	191797	13692.3	10799.1	3270.84	3742.47	5886.18	3794.93	Hi5	PIR	0	0	0
930	191797	13711.4	10786.8	3287.16	3765.65	5895.38	3792.1	Hi5	PIR	0	0	0
931	191797	13608.2	10805.9	3262.93	3737.85	5841.57	3798.3	Hi5	PIR	0	0	0
932	191797	15270.1	10579.4	3764.02	4310.4	6760.25	3677.22	Hi5	OT	0	0	0
933	191797	15331.6	10602.3	3822.94	4389.68	6800.77	3686.55	Hi5	OT	0	0	0
934	191797	15258.8	10718.8	3794.33	4358.35	6763.27	3736.2	Hi5	OT	0	0	0
935	191797	15369.6	10640	3728.46	4251.27	6817.8	3695.5	Hi5	OT	0	0	0
936	191797	11368.4	10506	3045.79	3527.8	4690.2	3698.65	Hi5	AIv	0	0	0
937	191797	11331.5	10442.8	3075.76	3578.2	4670.4	3683.43	Hi5	AIv	0	0	0
938	191797	11466.6	10448.4	3044.75	3515.82	4736.45	3669.18	Hi5	AIv	0	0	0
939	191797	14543.1	10578.2	5462.76	6652.77	6683.2	3768.57	Hi5	MEA	0	0	0
940	191797	14576.6	10531.7	5504.47	6705.98	6709.75	3747.57	Hi5	MEA	0	0	0
941	191797	14533	10608.4	5539.68	6755.65	6701	3779.78	Hi5	MEA	0	0	0
942	191797	14593.4	10641.7	5565.01	6785.8	6745.85	3788.45	Hi5	MEA	0	0	0
943	191797	14620.3	10715.3	5537.15	6747.07	6760.15	3816.15	Hi5	MEA	0	0	0
944	191797	14588.1	10503.5	5226.86	6337.27	6641.7	3736.93	Hi5	MEA	0	0	0
945	191797	14352.2	10527.5	3260.76	3660.62	6233.25	3658.03	Hi5	PIR	0	0	0
946	191797	14420.8	10449.6	3310.32	3726.55	6265.9	3629.75	Hi5	PIR	0	0	0
947	191797	14500.1	10511.1	3301.94	3707.9	6313.35	3651	Hi5	OT	0	0	0
948	191797	14543.5	10500.7	3305.51	3708.72	6336.98	3645.15	Hi5	OT	0	0	0
949	191797	14495.9	10475.6	3341.92	3767.22	6308.05	3642.12	Hi5	OT	0	0	0
950	191797	14560.2	10621	3303.7	3707.1	6352.38	3694.65	Hi5	OT	0	0	0
951	191797	14568.2	10665.2	3310.38	3717.25	6358.9	3713.68	Hi5	OT	0	0	0
952	191797	14487	10517.5	5762.39	7056.52	6728.15	3741.97	Hi5	MEA	0	0	0
953	191797	14384.2	10566.8	5697	6974.43	6654	3769.8	Hi5	MEA	0	0	0
954	191797	14412.9	10609.9	5659.44	6922.5	6664.15	3785.55	Hi5	MEA	0	0	0
955	191797	14413.1	10643.4	5666.5	6931.88	6669.05	3798.4	Hi5	MEA	0	0	0
956	191797	14567.5	10683.7	3507.01	4010.5	6356.4	3744	Hi5	SI	0	0	0
957	191797	14462.1	10628.2	3481.05	3981.45	6294.98	3723.95	Hi5	SI	0	0	0
958	191797	14547.6	10720.9	3467.79	3955.75	6346.8	3756.78	Hi5	SI	0	0	0
959	191797	14587.6	10629.2	3772.93	4391.7	6378.7	3734.97	Hi5	ACB	0	0	0
960	191797	14482.7	10578.3	3746.76	4363.55	6315.93	3719.05	Hi5	ACB	0	0	0
961	191797	14566.9	10670.8	3734.01	4339.45	6366.12	3751.7	Hi5	ACB	0	0	0
962	191797	14578.8	10626.4	3927.56	4612.25	6389.27	3738.22	Hi5	ACB	0	0	0
963	191797	14430.5	10547.7	3891.18	4574.27	6299	3712.6	Hi5	ACB	0	0	0
964	191797	14550.9	10477.4	3796.53	4424.18	6352.7	3675.85	Hi5	ACB	0	0	0
965	191797	14377.5	10612.5	3833.16	4499.62	6267.45	3740.68	Hi5	ACB	0	0	0
966	191797	14353.4	10670.9	3885.97	4579.12	6263.25	3767.18	Hi5	ACB	0	0	0
967	191797	14329.6	10482.4	3772.27	4413.12	6228.65	3688	Hi5	ACB	0	0	0
968	191797	14404.4	10507.5	4199.08	5005.5	6327.52	3706.55	Hi5	ACB	0	0	0
969	191797	14320.7	10586	4100.42	4880.65	6270.27	3739.75	Hi5	ACB	0	0	0
970	191797	14316.5	10459.2	4218.97	5040.95	6280.93	3692.7	Hi5	ACB	0	0	0
971	191797	9004.97	10491	3711.83	4752.85	3575.12	3975.97	Hi5	CP	0	0	0
972	191797	8964.95	10640.2	3940.85	5121.18	3557.6	4102.65	Hi5	CP	0	0	0
973	191797	8914.1	10475.7	4095.56	5327.82	3524.88	4057.6	Hi5	CP	0	0	0
974	191797	8839.92	10437.5	4223.47	5494.02	3477.62	4053.1	Hi5	CP	0	0	0
975	191797	8798.95	10434.5	4214.9	5480.25	3457.97	4049.9	Hi5	CP	0	0	0
976	191797	11184.9	10568.7	3411.34	4174.15	4615.6	3854.25	Hi5	CP	0	0	0
977	191797	11470.9	10673.7	4264.37	5433.7	4812.5	4035.5	Hi5	CP	0	0	0
978	191797	11478.9	10531.9	4307.7	5481.18	4812.32	3978.72	Hi5	CP	0	0	0
979	191797	11378.9	10589.6	4304.04	5491.27	4763.7	4010.43	Hi5	CP	0	0	0
980	191797	8238.26	10607.6	9792.65	12598.3	4138.68	3529.4	Hi5	PRM	0	0	0
981	191797	8440.94	10686.7	9869.38	12687.7	4257.23	3544	Hi5	PRM	0	0	0
982	191797	8297.36	10480.9	4260.87	5506.4	3201.25	4050.72	Hi5	CP	0	0	0
983	191797	8193.43	10593	4375.68	5642.6	3133.45	4094.62	Hi5	CP	0	0	0
984	191797	8260.86	10435.1	4371.26	5637.3	3170.57	4033.43	Hi5	CP	0	0	0
985	191797	8290.05	10489.9	4215.41	5448.45	3202.2	4051.03	Hi5	CP	0	0	0
986	191797	8664.68	10586.3	4204.49	5468.35	3390.57	4108.82	Hi5	CP	0	0	0
987	191797	8779.97	10572	4334.25	5639.45	3435.53	4112.07	Hi5	CP	0	0	0
988	191797	8658.41	10519.4	9916.15	12739.2	4383.6	3447.6	Hi5	PRM	0	0	0
989	191797	8734.68	10443.9	10032.6	12901.6	4447.88	3384.15	Hi5	PRM	0	0	0
990	191797	8563.99	10481	9846.31	12647.8	4321.2	3448.88	Hi5	PRM	0	0	0
991	191797	8644.57	10585.1	4369.33	5672.55	3363.12	4112.77	Hi5	CP	0	0	0
992	191797	8618.04	10547.3	4380.68	5682.18	3348.78	4096.25	Hi5	CP	0	0	0
993	191797	10172.4	10669.2	8282.31	10445	4814.15	3708.5	Hi5	PSV	1	0	0
994	191797	10416.5	10739.8	3988.54	5168.12	4279.85	4120.25	Hi5	CP	0	0	0
995	191797	10363.1	10665.2	3959.48	5122.93	4250.75	4087.95	Hi5	CP	0	0	0
996	191797	10296.6	10676.8	4014.81	5210.15	4219.25	4105.2	Hi5	CP	0	0	0
997	191797	10326.8	10520.7	3026.74	3557.1	4177.7	3738.32	Hi5	ORBl	0	0	0
998	191797	6789.92	10705.6	7534.13	9614.1	2963.45	3837.18	Hi5	IC	0	0	0
999	191797	6688.41	10767.2	7558.03	9653.3	2917.57	3861.5	Hi5	IC	0	0	0
1000	191797	8785.39	10659.2	3028.04	3592.12	3389.85	3812.03	Hi5	MOs	0	0	0
1001	191797	8638.07	10615	10048.3	12928.5	4397.23	3464.22	Hi5	PRM	0	0	0
1002	191797	6596.6	10713.6	7115.91	9042.83	2736.82	3874.28	Hi5	SCm	0	0	0
1003	191797	6717.14	10497.3	7772.02	9942.7	2982.6	3734.57	Hi5	IC	0	0	0
1004	191797	10689	10664	3535.19	4428.52	4387.73	3964	Hi5	CP	0	0	0
1005	191797	10727	10453.9	3000.95	3486.75	4373.2	3688.07	Hi5	ORBl	0	0	0
1006	191797	10761.7	10341.1	3027.71	3524.57	4387.48	3648.28	Hi5	AIv	0	0	0
1007	191797	10820.1	10394.8	2985.6	3450.8	4417	3654.07	Hi5	ORBl	0	0	0
1008	191797	10636.3	10395.6	2962.3	3420.72	4325.57	3652.7	Hi5	ORBl	0	0	0
1009	191797	10723.9	10347.8	3024.84	3522.2	4369	3651.47	Hi5	ORBl	0	0	0
1010	191797	7478.33	10761.6	4280.29	5459.38	2774.45	4109.82	Hi5	CP	0	0	0
1011	191797	4731.83	10462.6	5597.02	6937.05	1436.72	3760.35	Hi5	SSp-tr	1	1	0
1012	191797	4729.76	10482.9	5602.3	6944.5	1436.72	3768.72	Hi5	SSp-tr	1	1	0
1013	191797	4148.74	10629.6	9160.09	12093.3	1795.53	3636.25	Hi5	AN	0	0	0
1014	191797	4146.94	10691.8	9172.16	12112.1	1794.35	3663.28	Hi5	AN	0	0	0
1015	191797	7169.52	10673.9	10035.1	13053.7	3609.95	3543.53	Hi5	PRM	0	0	0
1016	191797	7131.9	10655.7	10017.1	13033	3587	3538.18	Hi5	PRM	0	0	0
1017	191797	7094.88	10621.6	9997.31	13009.8	3564.38	3525.53	Hi5	PRM	0	0	0
1018	191797	7198.37	10707.5	10048.5	13068.8	3627.18	3556.82	Hi5	PRM	0	0	0
1019	191797	7287.09	10650.6	10056.7	13071.6	3677.68	3527	Hi5	PRM	0	0	0
1020	191797	7309.67	10736	10082.8	13104.1	3692.57	3562.85	Hi5	PRM	0	0	0
1021	191797	7088.86	10812	10038.8	13065.7	3564.07	3609.6	Hi5	PRM	0	0	0
1022	191797	7249.08	10818.2	10086.9	13114.6	3658.88	3602.28	Hi5	PRM	0	0	0
1023	191797	7006.04	10670.6	9979.08	12993.6	3512.15	3552.62	Hi5	PRM	0	0	0
1024	191797	7274.99	10382.2	4430.59	5617	2656.55	3940.78	Hi5	CP	0	0	0
1025	191797	7230.77	10395.9	4472.19	5663.12	2627.93	3943	Hi5	CP	0	0	0
1026	191797	7133.22	10517.4	7523.31	9579.95	3138.85	3756.82	Hi5	IC	0	0	0
1027	191797	7097.56	10386.9	7615.73	9706.62	3143.72	3694.6	Hi5	IC	0	0	0
1028	191797	7191.1	10599.7	7649.14	9749.95	3201.43	3779.38	Hi5	IC	0	0	0
1029	191797	7018.99	10534	7622.32	9721.25	3104.72	3756.88	Hi5	IC	0	0	0
1030	191797	7190.07	10689.6	7760.46	9903.73	3227.45	3807.32	Hi5	IC	0	0	0
1031	191797	7197.26	10557.7	7048.96	8923.2	3034.43	3829.68	Hi5	SCm	0	0	0
1032	191797	7136.85	10504.7	6937.04	8770.25	2966.32	3822.93	Hi5	SCm	0	0	0
1033	191797	6323.77	10637.1	9973.09	13063.3	3130.75	3545.47	Hi5	PRM	0	0	0
1034	191797	6242.87	10704.5	9958.99	13052.5	3081.68	3579.88	Hi5	PRM	0	0	0
1035	191797	6371.12	10519.9	7841.31	10060.6	2816.95	3743.32	Hi5	IC	0	0	0
1036	191797	6473.79	10469.3	7806.69	10004.9	2862.35	3724.03	Hi5	IC	0	0	0
1037	191797	6409.9	10549.4	7814.63	10021.6	2831.78	3757.25	Hi5	IC	0	0	0
1038	191797	6498.9	10550.2	7742.45	9915.85	2861.82	3761.75	Hi5	IC	0	0	0
1039	191797	6527.15	10510.1	7757.48	9934.2	2879.6	3743.88	Hi5	IC	0	0	0
1040	191797	6517.31	10362.4	7817.32	10014.9	2886.22	3678.38	Hi5	IC	0	0	0
1041	191797	6427.73	10662.3	9172.66	11895.9	3082.22	3666.25	Hi5	AN	0	0	0
1042	191797	6558.94	10584.8	8045.42	10333	2960.8	3748.95	Hi5	IC	0	0	0
1043	191797	6483.6	10620	3518.82	4254.43	2153.78	3878.45	Hi5	MOp	1	0	0
1044	191797	3610.06	10480.9	8605.69	11358.6	1434.97	3617.35	Hi5	SIM	0	0	0
1045	191797	3529.73	10529	8622.96	11391.6	1391.4	3635.97	Hi5	SIM	0	0	0
1046	191797	3323.2	10662.6	7058.31	9198.67	999.475	3773.15	Hi5	VISp	1	1	0
1047	191797	7617.36	10543.2	7221.28	9144.95	3307.25	3801.85	Hi5	MRN	0	0	0
1048	191797	7733.72	10617.4	7345.36	9311.33	3402.97	3813.68	Hi5	MRN	0	0	0
1049	191797	7760.95	10658.4	4342.02	5563.82	2915.6	4092.03	Hi5	CP	0	0	0
1050	191797	7713.9	10578.8	4120.49	5274.93	2914.57	4040.35	Hi5	CP	0	0	0
1051	191797	7669.6	10622.6	4112.9	5261.57	2891.38	4054.65	Hi5	CP	0	0	0
1052	191797	7787.8	10676.3	4184.76	5370.68	2946.43	4093.85	Hi5	CP	0	0	0
1053	191797	7856.48	10729	4295.3	5518.5	2969.43	4127.1	Hi5	CP	0	0	0
1054	191797	7606.19	10665.9	4156.44	5313.57	2854.38	4072.47	Hi5	CP	0	0	0
1055	191797	6540.18	10666.8	8611.43	11108.1	3055.7	3733.57	Hi5	CUL	0	0	0
1056	191797	3379	10513.6	8671.55	11473.6	1310.53	3621.5	Hi5	SIM	0	0	0
1057	191797	7275.65	10495.6	7023.26	8884.38	3068.1	3808.85	Hi5	SCm	0	0	0
1058	191797	14187	10700.3	5406.3	6604.73	6473.82	3840.85	Hi5	MEA	0	0	0
1059	191797	3423.18	10661.1	8650.77	11443.1	1333.65	3690.35	Hi5	SIM	0	0	0
1060	191797	14303.7	10704.5	3968.1	4701.38	6248.57	3785.68	Hi5	ACB	0	0	0
1061	191797	14328.6	10775.5	4012.72	4762.8	6272.9	3814.9	Hi5	ACB	0	0	0
1062	191797	14298.8	10811	3890.54	4595.68	6242.38	3827.78	Hi5	ACB	0	0	0
1063	191797	14273.9	10670.1	3757.28	4404.27	6206.88	3767.18	Hi5	ACB	0	0	0
1064	191797	14192.7	10740.1	3708.39	4345.07	6162.5	3797.8	Hi5	ACB	0	0	0
1065	191797	14289	10490.5	3497.78	4019.07	6193.23	3675.8	Hi5	PIR	0	0	0
1066	191797	14394.8	10572.5	4166.59	4963.48	6320.65	3732.57	Hi5	ACB	0	0	0
1067	191797	4056.71	10631.2	9134.46	12065.8	1740.7	3637.68	Hi5	AN	0	0	0
1068	191797	4041.11	10781.8	9191.87	12152	1733.78	3700.25	Hi5	AN	0	0	0
1069	191797	12087.8	10655.2	3085.4	3557.47	5049.23	3740.15	Hi5	PIR	0	0	0
1070	191797	5169.57	10693.5	7990.14	10365.1	2212.57	3800.5	Hi5	IC	0	0	0
1071	191797	5132.34	10566.2	8114.4	10540.7	2211.47	3734.12	Hi5	IC	0	0	0
1072	191797	5299.43	10654.4	7855.32	10163.5	2255.45	3793.93	Hi5	IC	0	0	0
1073	191797	16208.2	10693.2	4249.54	4918.18	7359.05	3706.45	Hi5	OT	0	0	0
1074	191797	16143.2	10675.5	4294.93	4985.48	7327.4	3702.85	Hi5	OT	0	0	0
1075	191797	16253	10726.8	4261.58	4931.48	7388.88	3719.05	Hi5	OT	0	0	0
1076	191797	16127.5	10787.3	4416.12	5152.88	7345.38	3752.82	Hi5	OT	0	0	0
1077	191797	16129.4	10612.3	4475.56	5233.05	7348.2	3681.47	Hi5	OT	0	0	0
1078	191797	16169.4	10557	4439.46	5180.55	7361.8	3656.35	Hi5	OT	0	0	0
1079	191797	16084.7	10579	4465.94	5223.02	7318.6	3669.18	Hi5	OT	0	0	0
1080	191797	16103.3	10707.1	4490.68	5256.05	7341	3722.1	Hi5	OT	0	0	0
1081	191797	16221	10737.7	4405.47	5131.18	7395.23	3728.6	Hi5	OT	0	0	0
1082	191797	5842.53	10311.4	6232.55	7844.75	2080.28	3763.7	Hi5	DG	1	0	0
1083	191797	5983.84	10398.8	8038.99	10363.2	2652.1	3676.03	Hi5	IC	0	0	0
1084	191797	5975.06	10302.7	8141.25	10503.8	2666.3	3623.15	Hi5	SIM	0	0	0
1085	191797	6016.92	10125.8	8445.09	10910	2743.25	3508.88	Hi5	SIM	0	0	0
1086	191797	15122.1	10224.6	4060.67	4735.62	6686.9	3548	Hi5	SI	0	0	0
1087	191797	15060.2	10456.2	3783.58	4354.68	6636.18	3638.7	Hi5	SI	0	0	0
1088	191797	15079.6	10448.6	3712.8	4250.82	6641.93	3631.55	Hi5	OT	0	0	0
1089	191797	14985.5	10362.5	3811.39	4398.6	6591.55	3605.45	Hi5	SI	0	0	0
1090	191797	15185.7	10166.3	3489.82	3908.4	6681.48	3492.55	Hi5	OT	0	0	0
1091	191797	15157.5	10326	3445.39	3850.47	6673.12	3556.55	Hi5	OT	0	0	0
1092	191797	14973.9	10172.5	3436.4	3850.97	6561.57	3501.95	Hi5	OT	0	0	0
1093	191797	3538.18	10194.3	6287.98	7987.2	978.55	3595.22	Hi5	VISpm	1	1	0
1094	191797	3645.41	10093.8	6226.5	7886.15	1023	3558.97	Hi5	VISpm	1	0	0
1095	191797	14196.3	10544.2	3923.99	4646.45	6174.65	3723.82	Hi5	ACB	0	0	0
1096	191797	14262.2	10440.6	3794.85	4451.35	6191.25	3674.5	Hi5	ACB	0	0	0
1097	191797	14282.8	10667.9	3801.62	4466.77	6215.65	3767.28	Hi5	ACB	0	0	0
1098	191797	7259.79	10192.1	4109.17	5198.1	2676.82	3836.7	Hi5	CP	0	0	0
1099	191797	7262.89	10363.7	9989.25	12982.9	3658.88	3401.8	Hi5	PRM	0	0	0
1100	191797	7354.7	10321.4	10003.8	12994.3	3711.4	3377.95	Hi5	PRM	0	0	0
1101	191797	7380.32	10439.2	10040.4	13042	3729.03	3427.78	Hi5	PRM	0	0	0
1102	191797	7276.43	10380.7	7371.16	9363.92	3172.15	3713.9	Hi5	IC	0	0	0
1103	191797	7315.62	10238.2	9964.33	12943.1	3685.68	3345.1	Hi5	PRM	0	0	0
1104	191797	7388.34	10255.7	9998.7	12984.2	3729.78	3346.95	Hi5	PRM	0	0	0
1105	191797	7090.46	10468.9	9946.61	12940.4	3557.1	3460.55	Hi5	PRM	0	0	0
1106	191797	15409.4	10337.1	3813.74	4362.93	6831.32	3573.25	Hi5	OT	0	0	0
1107	191797	15474.5	10429.3	3836.51	4392.25	6874.68	3609.45	Hi5	OT	0	0	0
1108	191797	15484.2	10440.3	3744.87	4259.77	6874.38	3608.8	Hi5	OT	0	0	0
1109	191797	15482.1	10288.5	3744.1	4254.95	6865.93	3545.97	Hi5	OT	0	0	0
1110	191797	5597.41	10418.2	9497.55	12446.1	2664.8	3508.62	Hi5	AN	0	0	0
1111	191797	5818.44	10293.3	8022.05	10351.5	2557.72	3632.2	Hi5	IC	0	0	0
1112	191797	13046.5	10407.6	3252.88	3751.22	5526.57	3639.18	Hi5	PIR	0	0	0
1113	191797	13082.4	10410.8	3145.49	3578.28	5548.15	3617.07	Hi5	PIR	0	0	0
1114	191797	13124.6	10396.6	3248.12	3737.28	5566.95	3631.5	Hi5	PIR	0	0	0
1115	191797	13169.8	10365.5	3264.39	3757.9	5588.93	3620.28	Hi5	PIR	0	0	0
1116	191797	13122.2	10234.2	3592.65	4263.98	5562.52	3625.9	Hi5	CP	0	0	0
1117	191797	13193.4	10136.8	3553.35	4191.68	5592.82	3575.03	Hi5	CP	0	0	0
1118	191797	13221.1	10205.2	3481.09	4082.35	5608.62	3590.47	Hi5	EPd	0	0	0
1119	191797	13138.4	10334.8	3449.81	4048.72	5571.18	3643.05	Hi5	EPd	0	0	0
1120	191797	13235.4	10419.1	3410.52	3983.68	5624.9	3668.88	Hi5	EPd	0	0	0
1121	191797	11578.8	10228.1	3087.17	3566.8	4784.55	3583.45	Hi5	AIv	0	0	0
1122	191797	11601	10384.7	3106.34	3608.57	4800.3	3654.9	Hi5	AIv	0	0	0
1123	191797	11566.3	10394.6	3086.87	3578.2	4783.6	3654.78	Hi5	AIv	0	0	0
1124	191797	11643.8	10325	3063.46	3528.3	4819.4	3614.07	Hi5	AIv	0	0	0
1125	191797	11700.2	10300.3	3085.78	3561.1	4846.2	3607.65	Hi5	AIv	0	0	0
1126	191797	11722.7	10267.4	3104.83	3589.9	4856.12	3598.28	Hi5	AIv	0	0	0
1127	191797	11815	10186	3133.14	3626.28	4898.77	3567.28	Hi5	AIv	0	0	0
1128	191797	3699.36	10374.1	8582.76	11315.3	1482.12	3572.9	Hi5	SIM	0	0	0
1129	191797	3788.55	10386.1	8563.58	11279.5	1530.3	3581.38	Hi5	SIM	0	0	0
1130	191797	3762.94	10427.8	8571.58	11294.2	1517.22	3599	Hi5	SIM	0	0	0
1131	191797	3843.42	10388.8	8553.39	11259.6	1560.05	3584.3	Hi5	SIM	0	0	0
1132	191797	13862.6	10326	4041.99	4842.62	5998.25	3657.4	Hi5	ACB	0	0	0
1133	191797	14040.6	10410.4	4012.58	4784.35	6094.27	3679.78	Hi5	ACB	0	0	0
1134	191797	13997.5	10325.9	3891.05	4614.1	6049.85	3642.47	Hi5	ACB	0	0	0
1135	191797	14034.9	10341.4	3883.37	4599.55	6070.15	3646.68	Hi5	ACB	0	0	0
1136	191797	14083.2	10203.9	4119.81	4922.05	6121.15	3596.4	Hi5	ACB	0	0	0
1137	191797	14052.1	10240	4240.98	5093.25	6129.88	3620.7	Hi5	FS	0	0	0
1138	191797	14108.2	10273.4	4248.27	5098.2	6163.38	3631.07	Hi5	FS	0	0	0
1139	191797	14136.8	10385.4	4233.54	5078.27	6182.9	3674.35	Hi5	FS	0	0	0
1140	191797	13985.2	10177.4	3991	4751.7	6046.07	3584.68	Hi5	ACB	0	0	0
1141	191797	14139.5	10091.1	3993.38	4734.73	6124.45	3539.4	Hi5	ACB	0	0	0
1142	191797	14196.8	10303.6	3988.59	4729.5	6168.4	3625.45	Hi5	ACB	0	0	0
1143	191797	14118	10238.1	4040.15	4808.38	6128.93	3604.43	Hi5	ACB	0	0	0
1144	191797	14114.1	10267.6	4214.32	5051	6159.48	3626.22	Hi5	FS	0	0	0
1145	191797	14041.5	10393.7	5047.62	6152	6285.52	3728.75	Hi5	MEA	1	0	0
1146	191797	13976	10299.5	3454.62	3978.15	6013.2	3601.25	Hi5	PIR	0	0	0
1147	191797	13931.7	10357	3419.8	3932.5	5991.75	3622.65	Hi5	PIR	0	0	0
1148	191797	13906	10220.6	3463.85	3994.95	5971.85	3570.9	Hi5	PIR	0	0	0
1149	191797	13932.7	10187.2	3488.61	4027.82	5985.07	3558.85	Hi5	PIR	0	0	0
1150	191797	14024.5	10237.6	3452.46	3967.88	6036.75	3572.93	Hi5	PIR	0	0	0
1151	191797	14048.8	10203.5	3480.88	4006.3	6048.68	3561.1	Hi5	PIR	0	0	0
1152	191797	14081.8	10236	3473.05	3993.03	6068	3572.97	Hi5	PIR	0	0	0
1153	191797	10387.8	10289.8	3381.28	4157.18	4222.95	3765.53	Hi5	CP	0	0	0
1154	191797	10271.4	10360	3294.38	4018.53	4162.12	3768.28	Hi5	CP	0	0	0
1155	191797	10430.1	10236.2	7144.38	8966.9	4751.35	3671.85	Hi5	SNr	0	0	0
1156	191797	10380.1	10291.9	6905.3	8646.2	4659	3758.18	Hi5	SNr	0	0	0
1157	191797	10425.3	10274.8	3719.51	4713.38	4262.25	3863.97	Hi5	CP	0	0	0
1158	191797	10295.6	10394.7	3650.48	4621.48	4198.88	3902.38	Hi5	CP	0	0	0
1159	191797	10237.1	10204.7	3922.91	5033.85	4177.55	3890.88	Hi5	CP	0	0	0
1160	191797	10341.9	10123.2	4039.27	5190.88	4228.07	3870.15	Hi5	CP	0	0	0
1161	191797	10110.5	10313.9	2995.57	3499.57	4061.97	3644.38	Hi5	AIv	0	0	0
1162	191797	10184.9	10333.1	3003.91	3512.12	4100.3	3653.8	Hi5	AIv	0	0	0
1163	191797	10269.6	10379.3	3019.79	3538.95	4144.8	3677.07	Hi5	ORBl	0	0	0
1164	191797	10278.8	10330.3	2949.68	3413.22	4144.75	3631.28	Hi5	AIv	0	0	0
1165	191797	14752	10378.8	4010.82	4704.65	6481.35	3628.78	Hi5	ACB	0	0	0
1166	191797	14832.8	10416.8	4124.12	4856.02	6543.48	3643.3	Hi5	SI	0	0	0
1167	191797	14632.1	10252.6	4002.93	4701.7	6406.88	3582.22	Hi5	ACB	0	0	0
1168	191797	14876.5	10367.4	5672.09	6915.07	6916.98	3660.85	Hi5	MEA	0	0	0
1169	191797	14768.6	10438.8	5632.45	6866.77	6848.85	3696.53	Hi5	MEA	0	0	0
1170	191797	14760	10415.2	5582.38	6799.73	6827.48	3688.78	Hi5	MEA	0	0	0
1171	191797	14803.5	10432.4	5625.5	6855.62	6866.55	3692	Hi5	MEA	0	0	0
1172	191797	14798.2	10331.4	5646.28	6883.9	6860.8	3651.95	Hi5	MEA	0	0	0
1173	191797	14668.2	10273.4	3819.68	4437.98	6409.9	3586.7	Hi5	ACB	0	0	0
1174	191797	14588.7	10322.7	3849.6	4490.7	6370.4	3611.38	Hi5	ACB	0	0	0
1175	191797	14686.1	10257.1	3440.18	3887.6	6402.88	3554.7	Hi5	OT	0	0	0
1176	191797	14646	10205	3385.48	3809.53	6378.62	3527.43	Hi5	OT	0	0	0
1177	191797	14603	10355.4	4089.52	4829.2	6408.1	3628.47	Hi5	ACB	0	0	0
1178	191797	14666.8	10378.1	4185.18	4956.07	6459.43	3637.7	Hi5	ACB	0	0	0
1179	191797	14702.4	10334.4	4060.84	4778.48	6457.73	3613.93	Hi5	ACB	0	0	0
1180	191797	14677.2	10434.5	4088.23	4821.98	6453.25	3657.45	Hi5	ACB	0	0	0
1181	191797	14913.7	10328.5	4019.97	4700.38	6570.07	3600.18	Hi5	SI	0	0	0
1182	191797	16237.9	10355.3	4012.44	4581.15	7329.12	3555.7	Hi5	OT	0	0	0
1183	191797	16170.3	10375.9	4482.65	5237.68	7361.75	3581.62	Hi5	OT	0	0	0
1184	191797	16188.1	10404.3	4305.86	4995.25	7341.73	3588.68	Hi5	OT	0	0	0
1185	191797	16266.6	10321.1	4179.37	4814.3	7364.6	3547.35	Hi5	OT	0	0	0
1186	191797	15744.2	10337.2	3667.01	4122.1	7015.4	3548.6	Hi5	OT	0	0	0
1187	191797	15842.6	10406	3704.64	4170.05	7077.35	3575.43	Hi5	OT	0	0	0
1188	191797	15745.4	10476.1	3603.85	4032.68	7020.5	3601.72	Hi5	OT	0	0	0
1189	191797	15674	10403.6	4526.91	5334.05	7085.85	3614.12	Hi5	OT	0	0	0
1190	191797	15739.9	10373.1	4587.97	5411.12	7134.43	3600.25	Hi5	OT	0	0	0
1191	191797	15870.2	10235	3851.36	4376.7	7094.5	3512.57	Hi5	OT	0	0	0
1192	191797	15830.9	10373.8	4282.19	4988.7	7129.35	3588.28	Hi5	OT	0	0	0
1193	191797	6459.46	10429.7	9111.61	11801.1	3093.65	3567.47	Hi5	AN	0	0	0
1194	191797	6342.68	10300.9	9073.08	11754.8	3026.55	3513.38	Hi5	AN	0	0	0
1195	191797	6318.91	10448.5	9133.03	11845.8	3020.85	3573.15	Hi5	AN	0	0	0
1196	191797	6452.71	10297.6	8723.55	11256.6	3028.12	3554.85	Hi5	SIM	0	0	0
1197	191797	6472.34	10272.3	8705.91	11229.9	3035.62	3545.12	Hi5	SIM	0	0	0
1198	191797	5054.45	10241.2	9131.92	11957.3	2318	3474.53	Hi5	AN	0	0	0
1199	191797	5070.46	10131.1	9091.18	11894.8	2323.78	3429.53	Hi5	AN	0	0	0
1200	191797	5112.82	10111.4	9084.79	11881.2	2347.3	3421.68	Hi5	AN	0	0	0
1201	191797	5183.78	10108.1	9101	11897.7	2389.72	3418.45	Hi5	AN	0	0	0
1202	191797	4935.9	10115.3	9066.46	11871.9	2244.4	3424.18	Hi5	AN	0	0	0
1203	191797	4783.18	10355.7	8715.73	11396.9	2110.72	3570.78	Hi5	SIM	0	0	0
1204	191797	4875.02	10225.8	8680.24	11335.8	2156.15	3517.38	Hi5	SIM	0	0	0
1205	191797	4961.25	10346.5	8814.55	11517.2	2223.7	3560.8	Hi5	SIM	0	0	0
1206	191797	5111.71	10289	9552.3	12566.6	2392.75	3443.22	Hi5	AN	0	0	0
1207	191797	5001.59	10196.2	9542.8	12559.8	2329.7	3401.7	Hi5	AN	0	0	0
1208	191797	4956.98	10152.6	9538.85	12556.6	2304.3	3382.07	Hi5	AN	0	0	0
1209	191797	4819.92	10192.6	5619.32	6972.5	1481.7	3652.5	Hi5	SSp-tr	0	0	0
1210	191797	5070.4	10396.8	9368.89	12304.7	2348.68	3515.68	Hi5	AN	0	0	0
1211	191797	5218.38	10556.8	8323.65	10822.7	2294.43	3709.47	Hi5	SIM	0	0	0
1212	191797	7232.8	10351	4438.44	5621.93	2634.03	3924.43	Hi5	CP	0	0	0
1213	191797	7163.89	10324.3	4445.99	5623.6	2597.38	3907.57	Hi5	CP	0	0	0
1214	191797	14893.2	10314.1	3384.23	3786.25	6523	3559.68	Hi5	OT	0	0	0
1215	191797	5025.55	10337.3	8819.4	11517.4	2260.3	3557.53	Hi5	SIM	0	0	0
1216	191797	5003.17	10345.9	8828.03	11531.9	2248.97	3560	Hi5	SIM	0	0	0
1217	191797	4896.8	10386.6	8804.53	11510.5	2186.25	3578.53	Hi5	SIM	0	0	0
1218	191797	4943.09	10407.8	8867.38	11594.6	2220.35	3582.35	Hi5	SIM	0	0	0
1219	191797	4890.43	10435.5	8870.42	11604.8	2191	3593.43	Hi5	SIM	0	0	0
1220	191797	4968.38	10454.3	8901.53	11641.4	2238.68	3599.88	Hi5	SIM	0	0	0
1221	191797	5014.02	10419.4	8904.18	11639.8	2264.93	3584.65	Hi5	SIM	0	0	0
1222	191797	5010.42	10438.2	8917.08	11658.8	2264.43	3591.5	Hi5	SIM	0	0	0
1223	191797	5069.26	10450.1	8884.09	11606.7	2293.25	3601.95	Hi5	SIM	0	0	0
1224	191797	5070.11	10364.2	8891.36	11614.7	2295.03	3562.28	Hi5	SIM	0	0	0
1225	191797	4778.39	10407.6	8753.96	11452	2113.32	3590.43	Hi5	SIM	0	0	0
1226	191797	4776.94	10443.3	8796.79	11512.9	2118.03	3602.22	Hi5	SIM	0	0	0
1227	191797	4816.88	10430.8	8826.71	11550.6	2144.22	3594.43	Hi5	SIM	0	0	0
1228	191797	4857.13	10401.5	8776.07	11475	2160.3	3587.25	Hi5	SIM	0	0	0
1229	191797	8063.93	10403.4	7242.97	9157.33	3545.32	3738.4	Hi5	MRN	0	0	0
1230	191797	7738.64	10494.3	10142.3	13149	3937.4	3429.75	Hi5	PRM	0	0	0
1231	191797	7990.18	10238.5	9654.03	12427.2	3992.7	3388	Hi5	PRM	0	0	0
1232	191797	8035.85	10266.7	9665.44	12439.1	4017.8	3398.57	Hi5	PRM	0	0	0
1233	191797	8122.88	10272.5	9690.41	12466.9	4067.25	3395	Hi5	PRM	0	0	0
1234	191797	8033.99	10193.8	9653.01	12422	4016.18	3366.43	Hi5	PRM	0	0	0
1235	191797	8057.33	10332.3	2578.71	2841.1	2911.32	3594.47	Hi5	MOs	1	0	0
1236	191797	8030.96	10155.4	4154.53	5331.85	3081	3885.03	Hi5	CP	0	0	0
1237	191797	8000.87	10240.6	4268.1	5481.5	3053.82	3931.1	Hi5	CP	0	0	0
1238	191797	7966.16	10175.6	4242.37	5443.32	3039.82	3898.85	Hi5	CP	0	0	0
1239	191797	8074.65	10231.5	3808.77	4841.65	3111.5	3854.5	Hi5	CP	0	0	0
1240	191797	8056.58	10235.6	4435.6	5691.73	3061.82	3939.72	Hi5	CP	0	0	0
1241	191797	8081.06	10227.1	4426.42	5682.45	3075.68	3937.57	Hi5	CP	0	0	0
1242	191797	8046.56	10275.5	4416.15	5668.8	3058.6	3955.35	Hi5	CP	0	0	0
1243	191797	8142.18	10222.1	4411.27	5668.82	3108.82	3938.97	Hi5	CP	0	0	0
1244	191797	8170.19	10244.1	4429.16	5693.02	3120.32	3949.95	Hi5	CP	0	0	0
1245	191797	8173.33	10274.1	4416.7	5679.32	3123.03	3962.43	Hi5	CP	0	0	0
1246	191797	7531.16	10314.6	8406.73	10740	3530.07	3578.28	Hi5	CUL	0	0	0
1247	191797	7408.83	10449.8	10049.2	13051.2	3745.62	3430.88	Hi5	PRM	0	0	0
1248	191797	7482.11	10471.1	10073.1	13077.2	3788.6	3435.7	Hi5	PRM	0	0	0
1249	191797	7316.08	10552.4	10049.7	13060.2	3693.88	3481.18	Hi5	PRM	0	0	0
1250	191797	7661.06	10304.6	4123.44	5263.8	2890.22	3919.07	Hi5	CP	0	0	0
1251	191797	7579.9	10337.3	4138.1	5276.38	2846.15	3928.55	Hi5	CP	0	0	0
1252	191797	7552.32	10246.3	8379.72	10701.4	3536.55	3549.72	Hi5	CUL	0	0	0
1253	191797	7164.16	10432	8754.54	11236.5	3404.57	3606.6	Hi5	SIM	0	0	0
1254	191797	7161.97	10365	8729.2	11200.5	3400.05	3578.65	Hi5	SIM	0	0	0
1255	191797	7058.75	10459.9	8761.64	11256.8	3351	3619.5	Hi5	SIM	0	0	0
1256	191797	7051.6	10346.2	8731.54	11213.3	3343.62	3571.07	Hi5	SIM	0	0	0
1257	191797	6993.92	10401.5	8751.51	11247.4	3316.43	3594.7	Hi5	SIM	0	0	0
1258	191797	6952.7	10466.6	8758.92	11263.3	3295.55	3623.78	Hi5	SIM	0	0	0
1259	191797	6977.45	10495.5	8768.28	11274.5	3309.55	3635.7	Hi5	SIM	0	0	0
1260	191797	6990.19	10319	8724.93	11209.2	3310.93	3560.03	Hi5	SIM	0	0	0
1261	191797	6975.36	10276.9	8713	11193.2	3301.6	3542.28	Hi5	SIM	0	0	0
1262	191797	7014.56	10277.7	8711.52	11187.6	3321.72	3542.4	Hi5	SIM	0	0	0
1263	191797	7029.4	10311	9857.13	12820.6	3513.62	3399.47	Hi5	PRM	0	0	0
1264	191797	6926.2	10343.6	7628.93	9733.08	3056.65	3678.38	Hi5	IC	0	0	0
1265	191797	7047.36	10421	8502.17	10907.6	3301.03	3626.03	Hi5	CUL	0	0	0
1266	191797	7601.13	10247.1	4501.09	5732.6	2818.9	3912.8	Hi5	CP	0	0	0
1267	191797	7659.4	10145.3	4540.82	5783.6	2845.1	3875.53	Hi5	CP	0	0	0
1268	191797	7041.76	10407.2	4005.54	5032.62	2554.47	3897.43	Hi5	MOp	0	0	0
1269	191797	11094.9	10196.7	3414.17	4158.25	4561.18	3702.55	Hi5	CP	0	0	0
1270	191797	16001.6	10248.7	4122.74	4752.95	7199.15	3524.78	Hi5	OT	0	0	0
1271	191797	4253.58	10249.6	9032.51	11893.5	1850.15	3478.18	Hi5	AN	0	0	0
1272	191797	4124.9	10301.1	9025.88	11898.1	1775.3	3499.57	Hi5	AN	0	0	0
1273	191797	4067.97	10206	8992.03	11853.8	1740.7	3458.47	Hi5	AN	0	0	0
1274	191797	3995.02	10232.4	8993.45	11863.6	1698.8	3468.72	Hi5	SIM	0	0	0
1275	191797	4005.05	10309.1	9031.07	11917.4	1707.17	3500.05	Hi5	SIM	0	0	0
1276	191797	4080.41	10326	9047.98	11934.2	1751.62	3507.72	Hi5	AN	0	0	0
1277	191797	3945.55	10205.7	8978.15	11846.3	1669.28	3457.12	Hi5	SIM	0	0	0
1278	191797	4152.44	10332	9051.15	11931.8	1793	3511.68	Hi5	AN	0	0	0
1279	191797	4296.88	10299.4	5160.53	6302.3	1158.47	3677.07	Hi5	SSp-ll	0	0	0
1280	191797	4085.26	10290.2	8513.11	11176.2	1689.65	3546.55	Hi5	SIM	0	0	0
1281	191797	4081.32	10337.7	8514.25	11179	1688.28	3567.85	Hi5	SIM	0	0	0
1282	191797	4084.52	10405.7	8525.15	11195.4	1692.6	3597.4	Hi5	SIM	0	0	0
1283	191797	4236.97	10224.4	8492.68	11131.3	1770.78	3520.85	Hi5	SIM	0	0	0
1284	191797	4638.29	10486.8	8751.84	11464.6	2034.62	3623.12	Hi5	SIM	0	0	0
1285	191797	4569.63	10390.8	8597.2	11251.5	1975	3592.88	Hi5	SIM	0	0	0
1286	191797	4626.76	10323.3	8578.1	11218.2	2003.38	3565.57	Hi5	SIM	0	0	0
1287	191797	4831.43	10436.7	8823.75	11545.1	2152	3597.75	Hi5	SIM	0	0	0
1288	191797	4954.63	10362.5	8813.59	11516.9	2219.85	3567.97	Hi5	SIM	0	0	0
1289	191797	4935.93	10417.8	8867.57	11595.8	2216.32	3586.7	Hi5	SIM	0	0	0
1290	191797	4879.9	10404	8813.41	11525	2177.95	3585.1	Hi5	SIM	0	0	0
1291	191797	4774.97	10216.5	9384.06	12348.6	2183.15	3430.15	Hi5	AN	0	0	0
1292	191797	4702.87	10183.7	9378.77	12346.4	2141.8	3415.4	Hi5	AN	0	0	0
1293	191797	4721.02	10158.6	9375.94	12340	2152.57	3404.2	Hi5	AN	0	0	0
1294	191797	4757.32	10103.1	9361.18	12314	2173.45	3380.45	Hi5	AN	0	0	0
1295	191797	4687.89	10238.4	8550.41	11172.5	2032.15	3531.38	Hi5	SIM	0	0	0
1296	191797	4732.37	10214	8627.58	11275.6	2068.72	3513.78	Hi5	SIM	0	0	0
1297	191797	4774.01	10198.3	8647.67	11299.5	2094.88	3505.7	Hi5	SIM	0	0	0
1298	191797	4704.79	10240.4	8569.02	11197	2044.53	3530.82	Hi5	SIM	0	0	0
1299	191797	4593.44	10279.1	8515.9	11133.3	1974.65	3550.95	Hi5	SIM	0	0	0
1300	191797	4593.2	10197	8480.98	11083.5	1967.6	3517.55	Hi5	SIM	0	0	0
1301	191797	4667.24	10183	8492.56	11093.1	2010.5	3511.75	Hi5	SIM	0	0	0
1302	191797	4789.41	10141.1	8509.72	11105.7	2080.55	3493.88	Hi5	SIM	0	0	0
1303	191797	4748.71	10207.2	5087.29	6225.05	1369.55	3661.07	Hi5	SSp-ll	0	0	0
1304	191797	4773.74	10217.5	9090.86	11924.7	2153.43	3466.05	Hi5	AN	0	0	0
1305	191797	4826.85	10151	9071.11	11889.8	2182.45	3438.62	Hi5	AN	0	0	0
1306	191797	4728.15	10096.7	9028.57	11837.6	2122.03	3417.45	Hi5	AN	0	0	0
1307	191797	4813.17	10096.3	9044.83	11852.4	2172.3	3416.57	Hi5	AN	0	0	0
1308	191797	4870.26	10093.8	9051.49	11856.4	2205.57	3415.4	Hi5	AN	0	0	0
1309	191797	4605.03	10422.1	9142.69	12020	2058.88	3551.28	Hi5	AN	0	0	0
1310	191797	4819.33	10118.3	8504.61	11095.7	2095.93	3484.75	Hi5	SIM	0	0	0
1311	191797	4774.58	10109.1	8600.23	11231.8	2086.95	3469.75	Hi5	SIM	0	0	0
1312	191797	4746.53	10268.1	8663.75	11325.8	2082.45	3535.18	Hi5	SIM	0	0	0
1313	191797	4612.7	10305.3	8547.88	11176.8	1990.72	3560.03	Hi5	SIM	0	0	0
1314	191797	4761.86	10170.2	8632.33	11278.7	2085.53	3494.12	Hi5	SIM	0	0	0
1315	191797	4836.61	10140.5	8656.82	11305.2	2130.7	3479.93	Hi5	SIM	0	0	0
1316	191797	15534.9	10444.8	3812.52	4352.93	6908.23	3611.97	Hi5	OT	0	0	0
1317	191797	15550.4	10472.2	3761.82	4279.15	6914.95	3619.85	Hi5	OT	0	0	0
1318	191797	12097.9	10148.4	3117.94	3579.55	5037.1	3532.88	Hi5	PIR	0	0	0
1319	191797	12129.9	10322.2	3385.56	4032.32	5060.57	3673.72	Hi5	CP	0	0	0
1320	191797	11968.3	10284.9	4189.04	5252.3	5041.18	3826.9	Hi5	CP	0	0	0
1321	191797	8286.85	10230.3	8347.04	10611.8	3898.5	3537.05	Hi5	CUL	0	0	0
1322	191797	8406.8	10139.6	8320.28	10569.2	3955.32	3497.65	Hi5	CUL	0	0	0
1323	191797	8247.05	10340.7	4442.89	5718.2	3155.95	3994.03	Hi5	CP	0	0	0
1324	191797	8275.66	10321.9	4440.58	5717.1	3171.1	3987.82	Hi5	CP	0	0	0
1325	191797	8193.59	10282.6	4428.82	5695.6	3131.6	3967.2	Hi5	CP	0	0	0
1326	191797	8287.04	10377.5	4424.22	5700.55	3178.07	4011.38	Hi5	CP	0	0	0
1327	191797	8309.78	10405.9	4430.1	5710.3	3188.43	4024.12	Hi5	CP	0	0	0
1328	191797	12901.2	10223.6	3311.81	3845.38	5443.2	3576.45	Hi5	EPd	0	0	0
1329	191797	12793.6	10413.1	3192.73	3673.55	5396.82	3636.03	Hi5	PIR	0	0	0
1330	191797	5280.92	10225.8	9171.49	11993	2452.1	3463.35	Hi5	AN	0	0	0
1331	191797	5395.5	10159.3	9249.36	12094.5	2527.28	3422.22	Hi5	AN	0	0	0
1332	191797	5103.09	10300.1	9361.42	12288.5	2368.82	3472.1	Hi5	AN	0	0	0
1333	191797	5007.14	10355.2	9384.1	12331.6	2314.4	3494.55	Hi5	AN	0	0	0
1334	191797	5185.83	10358.3	9315.7	12215.3	2410.82	3504.88	Hi5	AN	0	0	0
1335	191797	5234.07	10338.8	9297.76	12184.1	2437.1	3498.32	Hi5	AN	0	0	0
1336	191797	12308.8	10219	4349.61	5426.45	5228.77	3778.1	Hi5	CP	0	0	0
1337	191797	12358.8	10141.5	4358.62	5428.52	5251.6	3742.47	Hi5	CP	0	0	0
1338	191797	12261.8	10296.3	3155.78	3641.47	5122.8	3597.8	Hi5	PIR	0	0	0
1339	191797	12171.5	10257.2	3548.45	4287.18	5087.07	3684.62	Hi5	CP	0	0	0
1340	191797	4523.05	10385.2	9422.97	12431	2037.25	3502.25	Hi5	AN	0	0	0
1341	191797	4446.6	10431.8	7406.21	9608.4	1699	3694.75	Hi5	RSPd	0	0	0
1342	191797	4386.43	10405.2	7404.76	9611.73	1665.22	3682.18	Hi5	RSPd	0	0	0
1343	191797	4381.35	10424	7350.9	9537.4	1651.25	3690.43	Hi5	RSPd	0	0	0
1344	191797	4516.72	10290.8	9086.87	11945.7	2005.15	3496.22	Hi5	AN	0	0	0
1345	191797	4467.31	10193.1	9037.08	11877.5	1973.3	3456.12	Hi5	AN	0	0	0
1346	191797	4425.02	10290	9074.43	11937	1951.58	3495.6	Hi5	AN	0	0	0
1347	191797	4453.68	10214.4	7418.54	9626.92	1701.9	3601.95	Hi5	RSPd	0	0	0
1348	191797	4530.88	10182.9	7441.18	9651.9	1748.15	3590	Hi5	RSPd	0	0	0
1349	191797	4474.89	10137.2	7365.77	9553.23	1701.97	3570	Hi5	RSPd	0	0	0
1350	191797	4573.23	10304.2	7475.54	9694.05	1780.25	3642.5	Hi5	RSPd	0	0	0
1351	191797	4418	10297.5	8502.8	11130	1874.9	3556.18	Hi5	SIM	0	0	0
1352	191797	9584.97	10270.2	3074.5	3650.97	3801.68	3660.25	Hi5	AId	0	0	0
1353	191797	6212.68	10118.5	8391.87	10821	2839.78	3511.25	Hi5	SIM	0	0	0
1354	191797	6263.85	10141.8	8435.74	10876.7	2875.6	3516.5	Hi5	CUL	0	0	0
1355	191797	6081.14	10108.8	8401.21	10844.6	2770.1	3506.2	Hi5	SIM	0	0	0
1356	191797	6159.38	10433.5	7907.65	10166.5	2718.32	3703.25	Hi5	IC	0	0	0
1357	191797	13842.8	10462.8	3371.56	3871.97	5948.93	3663.78	Hi5	PIR	0	0	0
1358	191797	13804.4	10373.5	3454.42	3996.85	5924.02	3638.38	Hi5	PIR	0	0	0
1359	191797	13744.5	10358.7	3367.05	3869.62	5891.32	3621.2	Hi5	PIR	0	0	0
1360	191797	13642.9	10469.6	3350.81	3858.25	5842.2	3668.97	Hi5	PIR	0	0	0
1361	191797	13664.5	10199.1	3415.01	3942.07	5841.2	3562.38	Hi5	PIR	0	0	0
1362	191797	13599.3	10108.7	3386.21	3899.4	5802.85	3520.8	Hi5	PIR	0	0	0
1363	191797	13744.1	10103.1	3403.75	3913.62	5879.77	3516.85	Hi5	PIR	0	0	0
1364	191797	13599.5	10112.2	3333.77	3819.57	5803.73	3513.32	Hi5	PIR	0	0	0
1365	191797	13804.2	10349.9	3639.28	4270.88	5927.9	3648.45	Hi5	ACB	0	0	0
1366	191797	13750.5	10365.1	3727.21	4406.35	5905.25	3664.18	Hi5	ACB	0	0	0
1367	191797	13821	10315.5	4231.13	5107.45	6010.4	3667.68	Hi5	FS	0	0	0
1368	191797	13853.3	10240.2	5495.76	6744.3	6262.65	3685.95	Hi5	MEA	1	0	0
1369	191797	14652.9	10123.7	3613.83	4137.73	6382.2	3516.8	Hi5	OT	0	0	0
1370	191797	14450.5	10242.5	3576.48	4108.65	6273.1	3572.88	Hi5	PIR	0	0	0
1371	191797	14532.1	10388.7	3548.43	4065.2	6324.02	3627.72	Hi5	SI	0	0	0
1372	191797	14561	10274.3	4806.3	5791.7	6517.48	3635.8	Hi5	AAA	1	0	0
1373	191797	14480.2	10252.6	3900.17	4571.65	6311.1	3588.18	Hi5	ACB	0	0	0
1374	191797	5180.09	10227.1	9538.88	12539.6	2432.5	3415.78	Hi5	AN	0	0	0
1375	191797	5205.9	10335.1	9545.65	12549.9	2445.82	3465.05	Hi5	AN	0	0	0
1376	191797	6095.48	10356.6	9087.66	11800.2	2893.88	3536.97	Hi5	AN	0	0	0
1377	191797	6110.64	10517.3	8801.77	11402.1	2857.28	3647.3	Hi5	SIM	0	0	0
1378	191797	6145.39	10567.9	8811.43	11413.9	2877.53	3668.97	Hi5	SIM	0	0	0
1379	191797	14569.7	10397.9	3947.58	4634.6	6373.73	3644.72	Hi5	ACB	0	0	0
1380	191797	14583.3	10475.5	3953.13	4643.45	6386.23	3676.25	Hi5	ACB	0	0	0
1381	191797	14567.5	10230	5794.97	7096.3	6760.5	3622.93	Hi5	MEA	0	0	0
1382	191797	14587.1	10280.7	5804.9	7108.82	6779.23	3641.25	Hi5	MEA	0	0	0
1383	191797	14619.2	10227.4	5693.92	6957.12	6761.07	3621.3	Hi5	MEA	0	0	0
1384	191797	14660.1	10229.4	5719.63	6989.77	6792.68	3618.65	Hi5	MEA	0	0	0
1385	191797	14685.9	10364.1	5737.6	7012.93	6824.55	3669.62	Hi5	MEA	0	0	0
1386	191797	11305.1	10365.8	3377.97	4093.15	4664.88	3749.72	Hi5	CP	0	0	0
1387	191797	11270.8	10388.9	3451.12	4220.05	4653.27	3784.15	Hi5	CP	0	0	0
1388	191797	11484	10345.2	3074.49	3559.22	4741.8	3633.97	Hi5	AIv	0	0	0
1389	191797	11303.8	10369.1	3137.16	3681.65	4655.57	3673.72	Hi5	AIv	0	0	0
1390	191797	13204.1	10315.6	4197.33	5130.38	5680.38	3718.1	Hi5	CP	0	0	0
1391	191797	13297.8	10436.9	4149.6	5060.05	5728.75	3754.7	Hi5	CP	0	0	0
1392	191797	13165.2	10463.8	3282.42	3791.62	5590.52	3666.15	Hi5	PIR	0	0	0
1393	191797	13072.4	10272	3185.51	3635.35	5536.05	3566.38	Hi5	PIR	0	0	0
1394	191797	9208.87	10252.8	3958.25	5118.62	3676.88	3940.65	Hi5	CP	0	0	0
1395	191797	9263.29	10140.7	3937	5077.07	3703.5	3886.95	Hi5	CP	0	0	0
1396	191797	9146.96	10350.6	3935.19	5092.1	3647.2	3977.95	Hi5	CP	0	0	0
1397	191797	9310.87	10406.7	4363.56	5692.43	3701.82	4053.2	Hi5	CP	0	0	0
1398	191797	9318.36	10309.9	4416.17	5750.85	3701.97	4011.4	Hi5	CP	0	0	0
1399	191797	8820.33	10143.4	8334.21	10564.2	4162.35	3493.93	Hi5	CUL	0	0	0
1400	191797	8693.02	10198.3	8340.06	10579.1	4099.55	3519.38	Hi5	CUL	0	0	0
1401	191797	8659.79	10186.8	8329.81	10567.8	4081.62	3515.43	Hi5	CUL	0	0	0
1402	191797	8646.07	10240.7	8353.97	10599.9	4077.9	3537.75	Hi5	CENT	0	0	0
1403	191797	8789.06	10073.9	8286.64	10505.3	4140.32	3467.25	Hi5	CUL	0	0	0
1404	191797	8694.51	10236.4	8366.28	10612.7	4103.98	3534.25	Hi5	CENT	0	0	0
1405	191797	8652.25	10375.6	6900.19	8673.33	3738.25	3795.8	Hi5	POL	1	0	0
1406	191797	8782.31	10265.2	9875.87	12676.3	4444.93	3333.03	Hi5	PRM	0	0	0
1407	191797	8795.3	10149.6	9826.1	12605.9	4443.77	3289.47	Hi5	PRM	0	0	0
1408	191797	8761.28	10143.3	9812.5	12589.2	4423.52	3290.82	Hi5	PRM	0	0	0
1409	191797	8584.07	10185.5	8327.34	10568.9	4043.75	3515.88	Hi5	CUL	0	0	0
1410	191797	8719.15	10218.7	8371.1	10617.1	4117.27	3525.68	Hi5	CENT	0	0	0
1411	191797	8745.99	10162.3	3150.03	3778.68	3373.97	3640.5	Hi5	MOp	0	0	0
1412	191797	8763.09	10227.4	3062.83	3633.82	3370.8	3642.78	Hi5	MOs	0	0	0
1413	191797	8831.92	10232.1	3045.87	3605.55	3405.12	3639.57	Hi5	MOs	0	0	0
1414	191797	8852.33	10350.2	4364.24	5667.95	3470.72	4022.47	Hi5	CP	0	0	0
1415	191797	8802.54	10295.9	4401.05	5706.8	3442.43	3998.53	Hi5	CP	0	0	0
1416	191797	8897.94	10219.6	4307.93	5591.55	3500.25	3967.28	Hi5	CP	0	0	0
1417	191797	8848.7	10269	4408.88	5717.7	3465.12	3988.53	Hi5	CP	0	0	0
1418	191797	8797.09	10196.9	4463.99	5777.05	3434.18	3956.3	Hi5	CP	0	0	0
1419	191797	8898.99	10331.6	4397.38	5710.27	3491.1	4015.82	Hi5	CP	0	0	0
1420	191797	8719.53	10170.2	4427.01	5726.5	3399.28	3943.62	Hi5	CP	0	0	0
1421	191797	8740.17	10428.3	4238.42	5506.98	3426.4	4047.07	Hi5	CP	0	0	0
1422	191797	8959.7	10320.8	4399.28	5715.45	3521.62	4012.65	Hi5	CP	0	0	0
1423	191797	5553.84	10274.3	6270.84	7906.62	1965.97	3730.62	Hi5	CA1	1	1	0
1424	191797	5262.4	10253.3	8875.25	11570.6	2400.65	3517.22	Hi5	SIM	0	0	0
1425	191797	5211.24	10214.5	8794.84	11462.1	2360.05	3508.07	Hi5	SIM	0	0	0
1426	191797	5329.45	10259.1	8901.23	11601.4	2442.07	3517.05	Hi5	SIM	0	0	0
1427	191797	5413.68	10312.2	8957.98	11675.7	2497.62	3533.72	Hi5	SIM	0	0	0
1428	191797	5418.6	10363	8978.55	11705.8	2503.12	3553.85	Hi5	SIM	0	0	0
1429	191797	5217.95	10298.6	8889.48	11596	2377.85	3535.25	Hi5	SIM	0	0	0
1430	191797	5243.39	10296.3	8896	11602.8	2393.03	3533.7	Hi5	SIM	0	0	0
1431	191797	5292.41	10347.2	8950.1	11676.4	2428.2	3549.85	Hi5	SIM	0	0	0
1432	191797	5547.38	10230	9497.71	12446.8	2640.07	3420.97	Hi5	AN	0	0	0
1433	191797	8446.78	10267.4	3198.66	3861.05	3225.45	3698.43	Hi5	MOp	0	0	0
1434	191797	8513.27	10319.9	3402.3	4207.2	3296.4	3783.12	Hi5	CP	0	0	0
1435	191797	13348.6	10369.5	3524.81	4146.18	5683.8	3662.45	Hi5	CP	0	0	0
1436	191797	13407.4	10355.7	3588.79	4236.5	5716.15	3663.15	Hi5	CP	0	0	0
1437	191797	13543.8	10356.7	3053.34	3400	5793.85	3563.93	Hi5	PIR	0	0	0
1438	191797	13433	10234	3378.99	3908.5	5720.12	3578.32	Hi5	PIR	0	0	0
1439	191797	13449.2	10290.4	3297.59	3784.4	5732.07	3587.55	Hi5	PIR	0	0	0
1440	191797	13466.5	10345.6	3298.58	3787.15	5743.57	3611.05	Hi5	PIR	0	0	0
1441	191797	13443.8	10352.1	3315.33	3815.2	5731.6	3617.47	Hi5	PIR	0	0	0
1442	191797	13396.8	10397.6	3264.81	3742.62	5709.65	3628.68	Hi5	PIR	0	0	0
1443	191797	13364	10259.3	3273.78	3752.5	5686.2	3571.7	Hi5	PIR	0	0	0
1444	191797	13329	10266.3	3265.45	3742.5	5668.27	3573.97	Hi5	PIR	0	0	0
1445	191797	13372.6	10274.6	3274.61	3753.88	5691.4	3578.25	Hi5	PIR	0	0	0
1446	191797	13377.8	10296	3282.19	3766.32	5694.9	3588.78	Hi5	PIR	0	0	0
1447	191797	13381.3	10318.8	3291.49	3781.62	5697.55	3600.28	Hi5	PIR	0	0	0
1448	191797	13343.6	10366.3	3258.41	3735.3	5680.35	3615.25	Hi5	PIR	0	0	0
1449	191797	13422.2	10214.5	3562.14	4187.57	5715.77	3599.3	Hi5	CP	0	0	0
1450	191797	6768.93	10309	7780.86	9948.85	3010.18	3654.57	Hi5	IC	0	0	0
1451	191797	6734	10253	7653.43	9776.02	2960.47	3642.2	Hi5	IC	0	0	0
1452	191797	8903.02	10403.2	3935.91	5091.12	3526.97	3996.32	Hi5	CP	0	0	0
1453	191797	8866.57	10405.4	3351.88	4137.45	3472.3	3809	Hi5	CP	0	0	0
1454	191797	8899.77	10400.9	3015.7	3561.4	3442.05	3700.9	Hi5	MOs	0	0	0
1455	191797	9429	10174.1	3045.72	3598.9	3716.18	3611.28	Hi5	AId	0	0	0
1456	191797	9446.6	10127.3	3086.21	3666.2	3728.57	3604.38	Hi5	AId	0	0	0
1457	191797	9501.18	10238.4	3144.04	3771.78	3765.88	3670.53	Hi5	AId	0	0	0
1458	191797	9511.71	10386.5	3535.73	4456.62	3811.93	3876.07	Hi5	CP	0	0	0
1459	191797	9437.25	10353.8	3551.32	4480.52	3776.38	3867.05	Hi5	CP	0	0	0
1460	191797	9467.2	10240.8	4042.85	5242.82	3801.25	3952.07	Hi5	CP	0	0	0
1461	191797	9940.45	10329.7	2976.76	3474.18	3975.53	3648.03	Hi5	AId	0	0	0
1462	191797	9985.06	10277.5	2998.39	3507.25	3997.88	3632.43	Hi5	AId	0	0	0
1463	191797	7666.98	10396.4	8470.52	10815.9	3608.72	3607.62	Hi5	CUL	0	0	0
1464	191797	7789.79	10341.6	8431.31	10754.6	3663.05	3583.97	Hi5	CUL	0	0	0
1465	191797	7703.91	10363.1	7136.56	9024.08	3327.9	3740.65	Hi5	MRN	0	0	0
1466	191797	7735.5	10336.7	9643.22	12436.1	3856.2	3439.3	Hi5	PRM	0	0	0
1467	191797	7807.74	10282.2	4299.55	5506.15	2950.88	3937.2	Hi5	CP	0	0	0
1468	191797	7792.9	10316.2	4292.02	5496.3	2943.5	3949.97	Hi5	CP	0	0	0
1469	191797	7836.86	10398.2	4260.91	5463.48	2968.2	3985.82	Hi5	CP	0	0	0
1470	191797	7923.29	10390.6	4241.96	5447	3014.65	3987.5	Hi5	CP	0	0	0
1471	191797	8419.07	10231.8	9746.06	12520.7	4231.73	3358	Hi5	PRM	0	0	0
1472	191797	7780.77	10439	4262.74	5461.75	2938.47	3998.97	Hi5	CP	0	0	0
1473	191797	7711.82	10496.7	4241.65	5429.88	2904.15	4016.55	Hi5	CP	0	0	0
1474	191797	7736.31	10137.6	8338.19	10632.4	3622.7	3501.88	Hi5	CUL	0	0	0
1475	191797	7824.36	10184.7	8346.89	10639.1	3667.47	3520.47	Hi5	CUL	0	0	0
1476	191797	14227.8	10285.9	4243.4	5079.18	6227.02	3628.03	Hi5	FS	0	0	0
1477	191797	14346	10294.8	4137.9	4921.65	6271.9	3619.12	Hi5	ACB	0	0	0
1478	191797	14228.4	10297.5	3509.39	4035.03	6151.32	3598.22	Hi5	PIR	0	0	0
1479	191797	13976.7	10371	4039.11	4827.32	6061.57	3668.45	Hi5	ACB	0	0	0
1480	191797	13652.1	10422.8	3296.5	3772.25	5845.88	3639.43	Hi5	PIR	0	0	0
1481	191797	9890.67	10259.7	3036.87	3576.55	3952.53	3639.7	Hi5	CLA	0	0	0
1482	191797	3931.07	10265.8	5445.52	6696.95	1018.83	3644.5	Hi5	SSp-tr	0	0	0
1483	191797	3990.63	10166.2	5391.7	6621.38	1037.7	3606.05	Hi5	SSp-tr	0	0	0
1484	191797	4026.26	10175.1	5528.04	6820.52	1078.58	3610.3	Hi5	SSp-tr	0	0	0
1485	191797	3825.68	10257	7151.58	9298.35	1298.5	3609.8	Hi5	VISp	1	0	0
1486	191797	12458.9	10348.2	3155.7	3631.72	5223.8	3611.5	Hi5	PIR	0	0	0
1487	191797	12408.8	10301.4	3206.6	3715.68	5196	3605.57	Hi5	EPd	0	0	0
1488	191797	12458.7	10278.4	3139.59	3601.07	5221.7	3577.97	Hi5	PIR	0	0	0
1489	191797	12598.7	10298.2	3140.27	3594.65	5293.65	3581.45	Hi5	PIR	0	0	0
1490	191797	12471.4	10151.7	3155.66	3618.7	5223.52	3527.32	Hi5	PIR	0	0	0
1491	191797	7871.6	22206.5	4155.36	5478.12	3473.43	8384.38	Hi5	CP	0	0	0
1492	191797	8078.52	22399.6	3825.28	4986.85	3550.12	8487.98	Hi5	CP	0	0	0
1493	191797	8054.81	22308.8	3768.27	4904.62	3529.93	8450.7	Hi5	CP	0	0	0
1494	191797	8156.21	22198.6	4790.27	6313.15	3643.95	8368.6	Hi5	CP	0	0	0
1495	191797	8359.27	22386	4110.4	5424.25	3716.78	8459.55	Hi5	CP	0	0	0
1496	191797	8407.73	22501.2	4070.45	5358.88	3739.6	8515.27	Hi5	CP	0	0	0
1497	191797	14519.9	10381.2	3975.93	4679.32	6348.6	3640.82	Hi5	ACB	0	0	0
1498	191797	5711.78	22250.4	4470.7	5704.38	2279.88	8567.12	Hi5	SSp-n	1	0	0
1499	191797	5121.71	22408.3	8630.54	11427.2	2468.15	8877.48	Hi5	AN	0	0	0
1500	191797	5142.66	22431.6	8624.91	11417.4	2480.03	8888.2	Hi5	AN	0	0	0
1501	191797	5002.44	22500.3	8583.98	11371	2399.5	8920	Hi5	AN	0	0	0
1502	191797	5130.47	22370.2	9214.93	12294.8	2535.03	8905.12	Hi5	AN	0	0	0
1503	191797	5255.87	22269.5	9250.36	12334.2	2602	8860.55	Hi5	AN	0	0	0
1504	191797	6738.18	22419.9	5240.2	6796.52	2961.25	8578.38	Hi5	CP	0	0	0
1505	191797	6688.98	22396.3	5228.93	6779.4	2929.82	8572.8	Hi5	CP	0	0	0
1506	191797	6793.57	22460.3	5234.35	6792.68	2993.1	8589.15	Hi5	CP	0	0	0
1507	191797	6760.08	22196.7	9535.91	12611.4	3445.4	8825.4	Hi5	AN	0	0	0
1508	191797	6822.89	22381.4	9268.51	12216.1	3473.78	8890.5	Hi5	AN	0	0	0
1509	191797	4082.7	22268.4	7268.56	9518.27	1718.12	8725.3	Hi5	VISp	1	0	0
1510	191797	4196.96	22348.5	8499.09	11317.7	1947.88	8856.25	Hi5	AN	1	0	0
1511	191797	13359.2	22233.1	4592.3	5678.7	6395.35	8680.65	Hi5	PIR	0	0	0
1512	191797	6403.82	22303	5279.64	6819.6	2768.15	8563.92	Hi5	CP	0	0	0
1513	191797	6470.8	22251.3	8980.6	11815.4	3257.28	8816.92	Hi5	AN	0	0	0
1514	191797	6451.3	22123.8	4792.93	6215.62	2733.6	8456.08	Hi5	CP	0	0	0
1515	191797	12787.7	22322.3	4108.46	5126.3	5979.6	8671.35	Hi5	PIR	0	0	0
1516	191797	12680.6	22248.1	4070.32	5098.52	5908	8626.83	Hi5	PIR	0	0	0
1517	191797	12807.7	22208.4	4220.89	5287.25	6001.82	8616.48	Hi5	EPv	0	0	0
1518	191797	12953.3	22308.1	4320.73	5387.07	6108.9	8678.27	Hi5	PIR	0	0	0
1519	191797	12890.5	22410.6	4728.43	5905.65	6140.7	8726.65	Hi5	EPv	0	0	0
1520	191797	12872.1	22395	4730.72	5912.18	6129	8716.98	Hi5	EPv	0	0	0
1521	191797	12937.6	22514	4614.33	5749.07	6157.1	8784.12	Hi5	EPv	0	0	0
1522	191797	12802.4	22529	4602.53	5752.65	6073.82	8779.45	Hi5	EPv	0	0	0
1523	191797	12687.3	22164.3	5568.08	6961.73	6123.05	8571.48	Hi5	BMA	0	0	0
1524	191797	12539.8	22230.8	5438.41	6811.48	6020.32	8589.38	Hi5	BLA	0	0	0
1525	191797	12460.8	22341.2	5398.31	6764.82	5971.82	8633.7	Hi5	BLA	0	0	0
1526	191797	12385.2	22317.9	4882.71	6166.02	5858.32	8626.42	Hi5	CEA	0	0	0
1527	191797	12381.1	22283.6	3811.3	4773.38	5703.12	8624.3	Hi5	EPd	0	0	0
1528	191797	12524.9	22460.9	4048.32	5071.88	5826.85	8721.05	Hi5	PIR	0	0	0
1529	191797	9162.54	22386.6	3336.97	4211.23	3987.43	8560.55	Hi5	GU	0	0	0
1530	191797	9143.61	22398.9	5623.52	7200.25	4244.95	8452.75	Hi5	RT	1	0	0
1531	191797	9186.76	22265.5	3729.75	4884.45	4067.78	8455.4	Hi5	CP	0	0	0
1532	191797	9103.91	22224	4843.95	6353.68	4122.82	8388.98	Hi5	GPe	0	0	0
1533	191797	9021.31	22264.5	4802.35	6307.27	4080.05	8404.23	Hi5	CP	0	0	0
1534	191797	9160.72	22121.1	4842.59	6354.25	4147	8348.27	Hi5	GPe	0	0	0
1535	191797	9214.82	22197.9	9235.59	11991.6	4729.68	8723.55	Hi5	PRM	0	0	0
1536	191797	9295.89	22299.5	4478.47	5913.77	4195.43	8433.17	Hi5	CP	0	0	0
1537	191797	9615.53	22167.8	2848.65	3340.15	4138.6	8516.1	Hi5	AId	1	0	0
1538	191797	10211.8	22253.5	2986.08	3565.43	4466.18	8558.3	Hi5	AId	0	0	0
1539	191797	10227.2	22211.7	4356.91	5736.75	4647.32	8447.12	Hi5	CP	0	0	0
1540	191797	10229.9	22222.1	4637.05	6069.07	4672.48	8435.98	Hi5	CP	0	0	0
1541	191797	10177	22348.1	4627.88	6052.25	4648.68	8489.2	Hi5	CP	0	0	0
1542	191797	10290.3	22397.4	4062.69	5336.07	4651.18	8547.75	Hi5	CP	0	0	0
1543	191797	10234	22399.3	4056.12	5329.73	4622.5	8545.23	Hi5	CP	0	0	0
1544	191797	12138.6	22240.2	4206.07	5368.02	5623	8586.5	Hi5	CP	0	0	0
1545	191797	12166.4	22181.1	5218.58	6583.85	5769.75	8529.58	Hi5	CEA	0	0	0
1546	191797	12208.4	22085	5123.95	6476.52	5779.68	8490.4	Hi5	CEA	0	0	0
1547	191797	12279.4	22119.5	5115.85	6458.55	5821.43	8514.12	Hi5	CEA	0	0	0
1548	191797	12258.8	22222.7	5149.71	6494.15	5817.18	8560.52	Hi5	CEA	0	0	0
1549	191797	12128.9	22312.2	5062.5	6401.23	5733.55	8592.7	Hi5	CEA	0	0	0
1550	191797	12056.5	22295.8	4869.5	6190.6	5665.75	8582.95	Hi5	CP	0	0	0
1551	191797	12261	22297.4	4917.26	6222.18	5790.12	8602.7	Hi5	CEA	0	0	0
1552	191797	12325.5	22178.9	4898.09	6201	5820.35	8551.1	Hi5	CEA	0	0	0
1553	191797	12181.5	22181.8	4957.04	6284.45	5745.35	8537.1	Hi5	CEA	0	0	0
1554	191797	12215.5	22407.8	4938.59	6243.62	5771.18	8652.45	Hi5	CEA	0	0	0
1555	191797	12342.9	22189.6	4331.95	5508.73	5751.07	8571.33	Hi5	CP	0	0	0
1556	191797	12351.8	22257.1	4367.18	5546.45	5764.02	8604.48	Hi5	CP	0	0	0
1557	191797	12232.7	22153.3	4242.92	5411.8	5676.07	8549	Hi5	CP	0	0	0
1558	191797	12259.2	22235.2	5435.59	6826.95	5851.3	8560.65	Hi5	CEA	0	0	0
1559	191797	12219.5	22265.7	3710.76	4650.05	5598.95	8607	Hi5	EPd	0	0	0
1560	191797	12134	22286.4	3728.85	4688.93	5554.77	8612.55	Hi5	EPd	0	0	0
1561	191797	6281.68	22387.4	8989.82	11852.2	3156.85	8883.5	Hi5	AN	1	0	0
1562	191797	12072.7	22353.7	3693.01	4636.5	5519.1	8641.67	Hi5	EPd	0	0	0
1563	191797	12023.2	22209.5	4591.9	5875.5	5608.32	8549.98	Hi5	CP	0	0	0
1564	191797	11962.3	22271.3	4660.36	5959.55	5585.1	8571.75	Hi5	CP	0	0	0
1565	191797	11933.8	22303	4490.09	5752.48	5550.35	8594.02	Hi5	CP	0	0	0
1566	191797	11929.3	22298.6	4589.75	5875.65	5559.55	8586.48	Hi5	CP	0	0	0
1567	191797	11876.7	22335.5	5203.41	6582.2	5605.3	8574.5	Hi5	CEA	0	0	0
1568	191797	12020.6	22167	3078.86	3633.78	5435.73	8564.38	Hi5	PIR	1	0	0
1569	191797	12061.4	22085.4	3023.16	3540.7	5453.88	8527.92	Hi5	PIR	1	0	0
1570	191797	12209.2	22288.9	4982.79	6303.55	5768.9	8591.62	Hi5	CEA	0	0	0
1571	191797	11913.7	22276.2	3827.21	4870.3	5447.38	8595.8	Hi5	CP	0	0	0
1572	191797	12104.5	22240.3	6777.6	8541.33	5906.45	8549.2	Hi5	CA1	1	0	0
1573	191797	11403.7	22333.2	8148.99	10402.6	5691.98	8639.05	Hi5	VCO	0	0	0
1574	191797	11604.7	22170.7	3891.55	5014.73	5288.57	8529.17	Hi5	CP	0	0	0
1575	191797	11630.6	22192.9	4670.89	6013.12	5402.85	8506.73	Hi5	CP	0	0	0
1576	191797	11596	22209.8	4284.14	5541	5340.9	8537.35	Hi5	CP	0	0	0
1577	191797	11686.8	22140.5	4314.66	5576.35	5390.57	8508.67	Hi5	CP	0	0	0
1578	191797	11556.5	22204.7	5321.43	6744.9	5434.7	8482.27	Hi5	CEA	0	0	0
1579	191797	14481	22174.2	4779.07	5792.57	7110.4	8732.95	Hi5	PIR	0	0	0
1580	191797	14540.3	22144.2	4813.97	5833.68	7150.93	8722.02	Hi5	PIR	0	0	0
1581	191797	14563	22204.3	4904.26	5949.77	7184.25	8754.67	Hi5	PIR	0	0	0
1582	191797	14598.6	22284.7	4886.68	5921.93	7207.02	8795.05	Hi5	PIR	0	0	0
1583	191797	14377.2	22121	4656.44	5642.12	7022.2	8698.55	Hi5	PIR	0	0	0
1584	191797	7063.03	22125.2	4031.59	5231.32	3043.12	8404.5	Hi5	CP	0	0	0
1585	191797	6976.65	22050.7	4734.7	6195.75	3020.32	8370.75	Hi5	CP	0	0	0
1586	191797	7015.46	22163.5	4707.73	6161.32	3045.15	8414.77	Hi5	CP	0	0	0
1587	191797	7109.05	22218.8	4735.79	6202.8	3099.32	8430.48	Hi5	CP	0	0	0
1588	191797	6977.04	22400.1	8888.75	11639.8	3530.28	8873.67	Hi5	AN	1	0	0
1589	191797	5508.63	22254.8	9312.5	12402.2	2743.78	8855.95	Hi5	AN	0	0	0
1590	191797	5425.34	22365	9257.39	12331.1	2699.25	8902.8	Hi5	AN	0	0	0
1591	191797	5394.84	22142.3	9322.3	12424.9	2676.78	8806.92	Hi5	AN	0	0	0
1592	191797	5341.95	22406.7	8894.14	11801.4	2625.65	8892.27	Hi5	AN	0	0	0
1593	191797	5339.94	22239.7	4718.87	5991.73	2070.85	8598.62	Hi5	SSp-bfd	1	0	0
1594	191797	6817.3	22511.2	9593.85	12700.5	3491.65	8972.42	Hi5	AN	0	0	0
1595	191797	6813.77	22470.1	9577.02	12675.3	3487.2	8952.6	Hi5	AN	0	0	0
1596	191797	6836.69	22500.7	9543.83	12626.6	3498.97	8964.12	Hi5	AN	0	0	0
1597	191797	6790.18	22418.9	9566.45	12660.5	3471.7	8928.95	Hi5	AN	0	0	0
1598	191797	6787.06	22463.6	9604.75	12717.1	3473.9	8951.88	Hi5	AN	0	0	0
1599	191797	10056	22207.1	8182.49	10494.5	4974.43	8630.65	Hi5	FL	1	0	0
1600	191797	9945.47	22355.3	3545.36	4565.45	4405.98	8545.35	Hi5	CP	0	0	0
1601	191797	9879.28	22314.2	4835.23	6307.05	4513.25	8446.75	Hi5	CP	0	0	0
1602	191797	9965.28	22390.9	4768.44	6222.38	4553.88	8487.62	Hi5	CP	0	0	0
1603	191797	8819.68	22354.7	4724.98	6219.07	3977.97	8437.77	Hi5	CP	0	0	0
1604	191797	8779.09	22307.6	4706.66	6200.95	3954.55	8417.02	Hi5	CP	0	0	0
1605	191797	8841.28	22386.9	4931.33	6456.48	4006.43	8450.12	Hi5	CP	0	0	0
1606	191797	8902.23	22459.2	4895.06	6409.7	4036.3	8481.2	Hi5	CP	0	0	0
1607	191797	8867.03	22326.6	4831.7	6343.68	4008.28	8426.3	Hi5	CP	0	0	0
1608	191797	8940.27	22461.5	5010.08	6539.2	4065.78	8480.75	Hi5	GPe	0	0	0
1609	191797	8747.99	22354.9	3341.26	4216.25	3785.78	8539.5	Hi5	MOp	0	0	0
1610	191797	8628.25	22387.9	3400.02	4312.55	3739.3	8545.05	Hi5	SSp-m	0	0	0
1611	191797	8922.39	22187.5	4812.21	6325.45	4028.45	8370.05	Hi5	CP	0	0	0
1612	191797	9004.84	22354.5	4894.82	6410.02	4082.97	8439.62	Hi5	CP	0	0	0
1613	191797	9113.13	22141.7	4836.89	6348.75	4123.6	8355.6	Hi5	GPe	0	0	0
1614	191797	8896.07	22200.3	3611.27	4695.68	3908.78	8431.75	Hi5	CP	0	0	0
1615	191797	10936.4	22251.2	4393.21	5733.75	5011.8	8508.45	Hi5	CP	0	0	0
1616	191797	11112.6	22421.2	4829.49	6222.05	5148.4	8559.88	Hi5	CP	0	0	0
1617	191797	11226.1	22349.5	4834.91	6225.18	5206.62	8534.27	Hi5	CP	0	0	0
1618	191797	11350.4	22325.8	3934.82	5088.02	5167.05	8587.17	Hi5	CP	0	0	0
1619	191797	11286.1	22463.4	4947.18	6339.07	5252.73	8583.83	Hi5	CP	0	0	0
1620	191797	11265.7	22241	3461.61	4363.3	5054.4	8558.15	Hi5	CLA	0	0	0
1621	191797	11311.9	22141	3425.03	4306.77	5071.23	8515.7	Hi5	CLA	0	0	0
1622	191797	11260.9	22136.1	3499.89	4440.4	5052.8	8507.48	Hi5	CLA	0	0	0
1623	191797	11145.1	22187.5	3417.49	4302.73	4984.95	8530.58	Hi5	CLA	0	0	0
1624	191797	13439.7	22201.6	5566.9	6907.7	6591.57	8668.05	Hi5	BMA	0	0	0
1625	191797	13437.6	22252.8	5474.42	6788.73	6580.88	8694.8	Hi5	BMA	0	0	0
1626	191797	13541.6	22215.1	4689.35	5778.23	6522.73	8688.35	Hi5	PIR	0	0	0
1627	191797	7689.2	22370.2	4485.44	5909.55	3399.3	8456.05	Hi5	CP	0	0	0
1628	191797	7773.36	22486.2	4531.16	5967.32	3448.95	8502.1	Hi5	CP	0	0	0
1629	191797	7665.41	22454	4458.77	5867.55	3388.78	8495.7	Hi5	CP	0	0	0
1630	191797	7723.83	22391.2	4858.92	6382.98	3438.93	8462.4	Hi5	CP	0	0	0
1631	191797	7627.6	22270.2	3042.61	3666.68	3145.55	8539.73	Hi5	MOp	1	0	0
1632	191797	8508.88	22175.2	2914.86	3468.4	3581.7	8502.73	Hi5	MOp	1	1	0
1633	191797	8328.67	22272.7	4841.51	6370.02	3738.22	8399.42	Hi5	CP	0	0	0
1634	191797	8587.3	22195.3	4112.27	5450.02	3823.05	8374.2	Hi5	CP	0	0	0
1635	191797	8507.69	22246.6	4105.24	5433.65	3785.32	8396.83	Hi5	CP	0	0	0
1636	191797	8411.82	22314.5	4488.44	5937.68	3760.15	8415.12	Hi5	CP	0	0	0
1637	191797	14290.4	22340.9	4789.86	5821.12	7006.4	8805.25	Hi5	PIR	0	0	0
1638	191797	3708.57	22380.1	6136.03	7885.93	1298.92	8765.8	Hi5	VISrl	1	0	0
1639	191797	11849.7	22243.8	5850.25	7344.8	5660.95	8512.88	Hi5	CEA	0	0	0
1640	191797	11666.8	22423.3	5412.1	6826.6	5512.55	8596.62	Hi5	CEA	0	0	0
1641	191797	11957	22203.2	4819.98	6152.43	5599.8	8529.6	Hi5	CP	0	0	0
1642	191797	11729	22277	4883.84	6241.62	5482.9	8541.62	Hi5	CEA	0	0	0
1643	191797	11742.7	22334.9	5050.36	6422.02	5512.25	8565.45	Hi5	CEA	0	0	0
1644	191797	11773.6	22420.7	4929.22	6277	5518.32	8614.5	Hi5	CEA	0	0	0
1645	191797	11771.1	22386.7	5022.48	6384.57	5526.8	8594.4	Hi5	CEA	0	0	0
1646	191797	11850	22281	4926.41	6277.3	5555.88	8553.67	Hi5	CEA	0	0	0
1647	191797	4425.52	22387.2	7449.53	9758.23	1937.42	8786.23	Hi5	VISp	1	0	0
1648	191797	7347.18	22391	4697.91	6165.68	3232.28	8483.6	Hi5	CP	0	0	0
1649	191797	7419.59	22364.8	4810.72	6312.9	3275.68	8467.65	Hi5	CP	0	0	0
1650	191797	4656.62	22380.9	8468.21	11227.6	2193.55	8862.67	Hi5	AN	0	0	0
1651	191797	4763.8	22288.3	8952.51	11940.2	2307.47	8848.98	Hi5	AN	0	0	0
1652	191797	4831.56	22319.8	8938	11912.9	2344.38	8861.23	Hi5	AN	0	0	0
1653	191797	4881.51	22407.6	8914.46	11874.7	2372.25	8899.42	Hi5	AN	0	0	0
1654	191797	4752.27	22419.6	8949.01	11937.9	2305.28	8909.88	Hi5	AN	0	0	0
1655	191797	4906.03	22213.4	9253.14	12367.4	2407.05	8839.75	Hi5	AN	0	0	0
1656	191797	12929.6	22376.7	4418.29	5512.2	6114	8711.23	Hi5	EPv	0	0	0
1657	191797	13039.5	22226.9	5036.61	6277.25	6271.95	8645.38	Hi5	IA	0	0	0
1658	191797	12995.2	22193.2	4542.84	5674.5	6162.95	8626.6	Hi5	EPv	0	0	0
1659	191797	10776	22282.8	4788.6	6208.6	4965.52	8478.27	Hi5	CP	0	0	0
1660	191797	10776.9	22264.7	3386.07	4263.7	4795.8	8552.83	Hi5	CLA	0	0	0
1661	191797	10684.5	22271.5	3377.74	4253.4	4748.38	8552.75	Hi5	CLA	0	0	0
1662	191797	10744.6	22263.3	3381.59	4257.8	4778.95	8551.15	Hi5	CLA	0	0	0
1663	191797	7187.57	22181.5	4652.29	6103.93	3136.28	8406.15	Hi5	CP	0	0	0
1664	191797	7214.06	22111.1	4662.72	6122	3147.6	8373.7	Hi5	CP	0	0	0
1665	191797	7165.61	22303.2	4592.25	6019.05	3127.05	8461.25	Hi5	CP	0	0	0
1666	191797	11844.1	22157.6	4916.61	6275.95	5547.25	8493.9	Hi5	CEA	0	0	0
1667	191797	7110.89	22244.2	4870.34	6370.7	3109.32	8444.67	Hi5	CP	0	0	0
1668	191797	7202.63	22187.1	5161.12	6728.3	3189.78	8434.85	Hi5	CP	0	0	0
1669	191797	5794.02	22284.2	9358.36	12443.5	2905.15	8869.3	Hi5	AN	0	0	0
1670	191797	5951.61	22307.7	9373.37	12451.5	2994.07	8878.98	Hi5	AN	0	0	0
1671	191797	5865.18	22375.2	4105.98	5211.18	2339.38	8616.73	Hi5	SSp-m	1	1	0
1672	191797	10583	22371	3740.45	4852.52	4750.38	8569.75	Hi5	CP	0	0	0
1673	191797	10483.3	22357.1	2923.54	3432.32	4605.52	8615.05	Hi5	AId	1	1	0
1674	191797	10372	22042.2	3312.04	4175.95	4579.32	8441.15	Hi5	CLA	0	0	0
1675	191797	10441.4	21959.5	3260.17	4087.25	4606.85	8410.48	Hi5	CLA	0	0	0
1676	191797	10372.1	22142.1	3408.09	4336.27	4593.1	8478.33	Hi5	AId	0	0	0
1677	191797	10419	21893.4	4591.11	6028.48	4756.02	8305.95	Hi5	CP	0	0	0
1678	191797	10297	22012.6	4672.97	6120.7	4703.45	8346.05	Hi5	CP	0	0	0
1679	191797	10268.8	21992.8	3576.58	4645.05	4563.62	8391.77	Hi5	CP	0	0	0
1680	191797	10341.5	21896.5	3602.57	4695	4601.55	8349.7	Hi5	CP	0	0	0
1681	191797	8986.93	21990.6	4795.78	6312.75	4051.1	8290.9	Hi5	GPe	0	0	0
1682	191797	9022.12	21890.4	4738.58	6250.77	4060.15	8250.35	Hi5	GPe	0	0	0
1683	191797	8901	22027.8	4770.21	6284.8	4007.7	8303.7	Hi5	CP	0	0	0
1684	191797	9111.75	21928.5	4852.33	6374.48	4115.75	8269.05	Hi5	GPe	0	0	0
1685	191797	14153.1	21980.2	5834.39	7206.38	7059.38	8612.8	Hi5	COAp	0	0	0
1686	191797	9373.8	21974.6	5809.25	7400.95	4365.05	8287.02	Hi5	RT	1	0	0
1687	191797	9457.4	21904.5	5833.86	7426	4406.23	8259.25	Hi5	RT	1	0	0
1688	191797	9447.18	22089.5	5841.1	7429.98	4409.8	8330.95	Hi5	RT	0	0	0
1689	191797	9363.09	21996.5	3176.5	3960.32	4056.22	8406.2	Hi5	MOp	0	0	0
1690	191797	9529.86	22156	3495.45	4510.55	4192	8443.7	Hi5	CP	0	0	0
1691	191797	9457.02	22130.5	4727.61	6211.52	4286.55	8362.9	Hi5	CP	0	0	0
1692	191797	8531.21	21918.9	4765.63	6292.75	3816.55	8252.52	Hi5	CP	0	0	0
1693	191797	8485.73	21841.2	3638.58	4762.23	3712.3	8255.8	Hi5	CP	0	0	0
1694	191797	8399.86	21881.4	3744.63	4924.93	3688.6	8258.62	Hi5	CP	0	0	0
1695	191797	8442.36	21908.5	3697.67	4849.62	3702.43	8277.42	Hi5	CP	0	0	0
1696	191797	10790.5	22067.7	3530.88	4534.05	4815.9	8453.42	Hi5	CP	0	0	0
1697	191797	10630	22100.2	4683.2	6109.15	4876.77	8399.33	Hi5	CP	0	0	0
1698	191797	10655.6	22220.5	4696.92	6115.07	4894.3	8452.6	Hi5	CP	0	0	0
1699	191797	10798.1	21965.7	3310.93	4160.6	4790.95	8422.12	Hi5	CLA	0	0	0
1700	191797	10700.4	22057.8	3352.28	4230.57	4748.25	8457.38	Hi5	CLA	0	0	0
1701	191797	11630	22017.7	3705.29	4750.57	5269.2	8461.83	Hi5	CP	0	0	0
1702	191797	11761.9	21915.6	3420.04	4272.6	5303.9	8430.15	Hi5	EPd	0	0	0
1703	191797	11704.5	21928.8	4367.83	5660.32	5400.35	8408.33	Hi5	CP	0	0	0
1704	191797	11049.6	21969.6	3741.2	4865.12	4974.82	8411.08	Hi5	CP	0	0	0
1705	191797	12522.5	21884.7	3671.27	4578.25	5746.6	8439.98	Hi5	EPd	0	0	0
1706	191797	12604.9	21886	3728.79	4652.38	5799.68	8444.55	Hi5	EPd	0	0	0
1707	191797	12882.9	22020.7	4133.8	5173.75	6021.9	8530.02	Hi5	PIR	0	0	0
1708	191797	12810.4	21977.1	3936.71	4914.18	5948.3	8502.12	Hi5	PIR	0	0	0
1709	191797	12586.5	22165.9	3917.32	4905.98	5827.9	8579.75	Hi5	PIR	0	0	0
1710	191797	3550.72	21926.9	6949.22	9081.48	1351.97	8567.35	Hi5	VISp	1	1	0
1711	191797	7065.41	22108.1	4845.24	6339.12	3076.65	8391.12	Hi5	CP	0	0	0
1712	191797	7109.87	22029.8	4735.43	6208.32	3091	8349.88	Hi5	CP	0	0	0
1713	191797	6940.82	21958.5	4799.42	6275.88	2999.57	8338.05	Hi5	CP	0	0	0
1714	191797	6994.55	21977.8	5046.32	6580.35	3050.43	8358.85	Hi5	CP	0	0	0
1715	191797	6905.32	22072.3	4938.69	6442.18	2995.45	8397.23	Hi5	CP	0	0	0
1716	191797	6825.42	21913.4	4826.32	6299.98	2936.12	8331.55	Hi5	CP	0	0	0
1717	191797	6897.88	22019.8	8222.84	10679	3369.03	8668.98	Hi5	SIM	0	0	0
1718	191797	5171.19	22094.5	9286.98	12392.6	2549.78	8785	Hi5	AN	0	0	0
1719	191797	5301.01	22013.1	9341.13	12458.8	2620.1	8751.05	Hi5	AN	0	0	0
1720	191797	11374.2	21915.7	8350.85	10659	5679.57	8459.1	Hi5	VCO	0	0	0
1721	191797	11352.1	21855.4	8348.49	10654.6	5662.52	8432.48	Hi5	VCO	0	0	0
1722	191797	11482.6	21915.1	8300.19	10587.8	5731.15	8454.52	Hi5	VCO	0	0	0
1723	191797	11472.6	22036.8	8126.47	10360.4	5706.45	8503.38	Hi5	VCO	0	0	0
1724	191797	11528.8	22012.1	3424.74	4297.93	5181.98	8465.27	Hi5	AIv	0	0	0
1725	191797	11488.5	21902.6	3434.19	4329.05	5157.85	8413	Hi5	AIv	0	0	0
1726	191797	12562.2	21934.8	5538.33	6939.43	6035.82	8452.38	Hi5	IA	0	0	0
1727	191797	12482.6	21959.6	5480.68	6874.75	5981.82	8456.17	Hi5	CEA	0	0	0
1728	191797	12302.4	22154.8	4795.05	6087.45	5790.8	8538.85	Hi5	CP	0	0	0
1729	191797	12510.4	21946.5	4154.35	5270.48	5808.93	8468.17	Hi5	CP	0	0	0
1730	191797	12550.4	21931.9	4195.42	5320.73	5836.4	8462.88	Hi5	CP	0	0	0
1731	191797	12618.9	21914.7	4189.57	5303.32	5873.4	8459.25	Hi5	CP	0	0	0
1732	191797	12713.9	22241.2	4263.87	5357.07	5955.4	8624.85	Hi5	EPv	0	0	0
1733	191797	12387.2	21906.9	3575.6	4447.45	5661.6	8445.25	Hi5	EPd	0	0	0
1734	191797	12414.7	22192.6	4599.76	5834.82	5828.88	8573.8	Hi5	CP	0	0	0
1735	191797	12529.6	22030.1	4712.34	5966.68	5905.73	8501.35	Hi5	FS	0	0	0
1736	191797	12513.5	22109.7	5641.25	7063.25	6023.68	8524.83	Hi5	IA	0	0	0
1737	191797	6470.94	22084.9	3314.86	4074.28	2552.8	8470.35	Hi5	MOp	1	1	0
1738	191797	6594.2	22054.4	4458.76	5801.85	2803.5	8395.85	Hi5	CP	0	0	0
1739	191797	8282.38	22023.8	2887.3	3425.93	3457.97	8434.77	Hi5	MOp	1	0	0
1740	191797	8138.46	22156.8	3887.05	5106.25	3584.97	8368.73	Hi5	CP	0	0	0
1741	191797	8264.39	21833.7	4654.61	6168.07	3670.03	8211.23	Hi5	CP	0	0	0
1742	191797	8343.44	21878.5	4711.97	6233.77	3715.9	8232.48	Hi5	CP	0	0	0
1743	191797	8270.98	21905.8	4720.33	6242.48	3681.35	8244.1	Hi5	CP	0	0	0
1744	191797	6053.9	22088.5	6285.02	8088.3	2751.95	8521.83	Hi5	DG	1	0	0
1745	191797	6027.15	22015.9	9414.27	12496.5	3027.3	8747.17	Hi5	AN	0	0	0
1746	191797	6038.57	21953.4	9418.82	12500.4	3031.47	8718.67	Hi5	AN	0	0	0
1747	191797	6071.8	21911.7	9418.61	12495.8	3048.38	8698.92	Hi5	AN	0	0	0
1748	191797	5934.43	22052.3	9415.16	12507.5	2977.12	8765.48	Hi5	AN	0	0	0
1749	191797	6081.14	22025.1	9409.04	12484	3057.45	8750.02	Hi5	AN	0	0	0
1750	191797	14164.6	22227.7	4883.81	5959.88	6939.38	8743.85	Hi5	PIR	0	0	0
1751	191797	7106.99	22034.5	9192.73	12064.6	3614.72	8714.65	Hi5	AN	0	0	0
1752	191797	14742.8	21919.4	4907.94	5942.1	7278.9	8624.5	Hi5	PAA	0	0	0
1753	191797	14868.1	21913.8	4920.24	5947.07	7356.9	8627.27	Hi5	PAA	0	0	0
1754	191797	14804.2	21852.8	4905.71	5934.23	7312.32	8594.85	Hi5	PAA	0	0	0
1755	191797	14795.7	21970.4	4873.59	5891.45	7307.23	8650.27	Hi5	PAA	0	0	0
1756	191797	14775.6	21863.8	4823.55	5828.65	7279.85	8596.3	Hi5	PAA	0	0	0
1757	191797	14866.5	21968.4	4992.58	6042.3	7371.62	8655.45	Hi5	PAA	0	0	0
1758	191797	14731.2	21995.8	4836.65	5848.27	7262.65	8658.85	Hi5	PIR	0	0	0
1759	191797	14777	22001.8	4956.18	6001.8	7312.68	8667.05	Hi5	PAA	0	0	0
1760	191797	14829.1	21941.3	4892.7	5913.98	7329.52	8638.15	Hi5	PAA	0	0	0
1761	191797	9962.31	21966.5	4631.33	6090.75	4529	8314.92	Hi5	CP	0	0	0
1762	191797	7265.24	21936.4	4338.9	5705.9	3161.55	8292.73	Hi5	CP	0	0	0
1763	191797	7307.6	22056.7	8213.8	10645.8	3585.22	8678.95	Hi5	SIM	0	0	0
1764	191797	7262.5	22054.4	3067.2	3706.05	2949.22	8444.5	Hi5	MOp	1	0	0
1765	191797	7257.28	22084.4	5109.64	6670.95	3204.75	8384.15	Hi5	CP	0	0	0
1766	191797	7192.04	22083.4	5112.07	6670.55	3170.62	8389.52	Hi5	CP	0	0	0
1767	191797	7246.66	22106.6	5105.95	6665.98	3199.85	8393.4	Hi5	CP	0	0	0
1768	191797	7277.49	22114.1	5128.19	6693.68	3219.78	8396.15	Hi5	CP	0	0	0
1769	191797	7262.11	21965	5070.11	6624.6	3195.15	8332.62	Hi5	CP	0	0	0
1770	191797	11948.3	22029.5	4901.77	6257.7	5600	8442.9	Hi5	CEA	0	0	0
1771	191797	11915.7	22037.5	5006.63	6376.5	5595.1	8441.5	Hi5	CEA	0	0	0
1772	191797	7055.03	22186.1	4917.85	6426.38	3080.2	8428.08	Hi5	CP	0	0	0
1773	191797	11996.1	22136.1	5796.97	7276.98	5735.68	8479.1	Hi5	IA	0	0	0
1774	191797	12110.1	21856	3462.54	4306.38	5495.75	8413.65	Hi5	EPd	0	0	0
1775	191797	12090.9	22141.3	3861.12	4906.8	5543.85	8541	Hi5	CP	0	0	0
1776	191797	9642.75	22062.4	9506.36	12323.1	4992.18	8651.77	Hi5	PRM	0	0	0
1777	191797	9777.72	22094	8167.05	10483.4	4824.9	8593.2	Hi5	FL	1	0	0
1778	191797	9732.02	21926.5	3207.32	4018.62	4244.12	8378.95	Hi5	AId	0	0	0
1779	191797	6649.38	22005.2	8980.31	11790.6	3349.03	8698.15	Hi5	AN	0	0	0
1780	191797	6763.51	22093.5	8952.62	11741.4	3411.85	8736.23	Hi5	AN	0	0	0
1781	191797	6943.88	22114.4	8289.13	10771.3	3408.7	8716.9	Hi5	SIM	0	0	0
1782	191797	6754.11	22073.5	5112.58	6642.62	2932.62	8426.02	Hi5	CP	0	0	0
1783	191797	6660.86	22016.2	5021.36	6523.55	2866.18	8404.1	Hi5	CP	0	0	0
1784	191797	6729.21	21956.9	9303.35	12263	3409.72	8696.92	Hi5	AN	0	0	0
1785	191797	4506.36	22047.6	8626.74	11474.1	2116.15	8715.12	Hi5	AN	0	0	0
1786	191797	4378.79	21986.5	8610.52	11462	2044.1	8688.5	Hi5	AN	0	0	0
1787	191797	4539.81	22054.3	5457.4	6915.18	1667.67	8586.17	Hi5	SSp-bfd	0	0	0
1788	191797	13430.2	22070.5	4377.16	5402	6391.93	8603.17	Hi5	PIR	0	0	0
1789	191797	13630.6	22120.5	5585.94	6919.2	6710.05	8646.45	Hi5	BMA	0	0	0
1790	191797	8726.25	21953.2	9182.43	11935.4	4453.93	8621.7	Hi5	PRM	0	0	0
1791	191797	8834.18	22118.7	9636.46	12568.5	4579.12	8726.77	Hi5	PRM	0	0	0
1792	191797	8719.24	21939.2	4042.54	5377.82	3874.55	8264.9	Hi5	CP	0	0	0
1793	191797	8770.47	22133.2	4709.92	6213.77	3942.8	8343.6	Hi5	CP	0	0	0
1794	191797	8788.53	22022.3	4689.97	6195.38	3945.4	8297.52	Hi5	CP	0	0	0
1795	191797	11173.6	22102.8	8403.08	10741.7	5590.18	8550	Hi5	VCO	0	0	0
1796	191797	11187.4	22063.9	8465.14	10823.8	5606.48	8534.58	Hi5	VCO	0	0	0
1797	191797	11329.4	22053.9	3446.72	4351.77	5079.8	8475.2	Hi5	CLA	0	0	0
1798	191797	11184	21918.2	4568.15	5951.8	5148.75	8360.15	Hi5	CP	0	0	0
1799	191797	11446	22051	3324.01	4125.8	5130.5	8484.77	Hi5	AIv	0	0	0
1800	191797	11415.4	22143.7	3451.15	4341.95	5128.7	8520	Hi5	CLA	0	0	0
1801	191797	7479.95	21905.8	8450.3	10965	3715.4	8616.75	Hi5	AN	0	0	0
1802	191797	7438.75	22089.5	4822.96	6336.2	3272.07	8351.67	Hi5	CP	0	0	0
1803	191797	7535.51	21957.9	4161.55	5478.9	3297.28	8288.15	Hi5	CP	0	0	0
1804	191797	7463.94	21902	8190.35	10601.2	3658.7	8602.65	Hi5	SIM	0	0	0
1805	191797	7465.65	21985.8	8205.27	10624.6	3664.32	8642.02	Hi5	SIM	0	0	0
1806	191797	7667.62	21974.1	8429.41	10930.5	3809.03	8642.5	Hi5	AN	0	0	0
1807	191797	7570.18	22081.7	8392.42	10885.7	3755.57	8694	Hi5	AN	0	0	0
1808	191797	7495.08	22142.7	4374.91	5761.75	3287.82	8368.92	Hi5	CP	0	0	0
1809	191797	13232.1	22115.2	5148.07	6398.18	6402.05	8611.88	Hi5	IA	0	0	0
1810	191797	13324.8	21927.3	4841.17	6009.43	6399.62	8527.8	Hi5	EPv	0	0	0
1811	191797	13304.4	21976.6	5752.04	7156.75	6520.6	8544.15	Hi5	BMA	1	0	0
1812	191797	4660.49	21905.7	6628.09	8583.65	1966.6	8515.5	Hi5	CA1	1	1	0
1813	191797	4566.54	21873	6526.89	8437.62	1893.3	8501.45	Hi5	CA1	1	1	0
1814	191797	4640.13	21931.5	9022.82	12051.2	2231.97	8692.75	Hi5	AN	0	0	0
1815	191797	4568.58	22055.6	5294.85	6694.18	1662.1	8581.2	Hi5	SSp-bfd	0	0	0
1816	191797	4595.85	22014.4	8330.43	11018.9	2134.75	8686.15	Hi5	AN	1	0	0
1817	191797	13076.3	21957.2	4346.6	5429.77	6165.88	8515.4	Hi5	EPv	0	0	0
1818	191797	12984.5	22011.1	4335.68	5427.02	6112.48	8533.52	Hi5	EPv	0	0	0
1819	191797	12965	21890.5	4309.28	5405.8	6089.93	8472.92	Hi5	EPv	0	0	0
1820	191797	12926.6	22150.7	4218.72	5269.77	6067.85	8597.55	Hi5	PIR	0	0	0
1821	191797	13051.3	21932.5	4725.52	5905.73	6213.65	8503.3	Hi5	FS	0	0	0
1822	191797	14037.1	22008.3	5671.47	7000.77	6970.2	8623.4	Hi5	COAp	1	1	0
1823	191797	14043.3	21956.5	4386.6	5330.65	6761.6	8591.23	Hi5	PIR	1	0	0
1824	191797	12866.5	21984.4	4297.26	5399.12	6035.38	8510.35	Hi5	EPv	0	0	0
1825	191797	4978.52	21978	8994.24	11977.3	2419.07	8705.6	Hi5	AN	0	0	0
1826	191797	4938.58	22081.5	8972.92	11951	2398.7	8752.1	Hi5	AN	0	0	0
1827	191797	5003.44	22191.5	8948.16	11909.8	2436.07	8799.95	Hi5	AN	0	0	0
1828	191797	5053.98	22172.2	8950.62	11908.3	2463.72	8790.48	Hi5	AN	0	0	0
1829	191797	12212.6	22030.6	3002.65	3497.22	5536.07	8506.12	Hi5	PIR	1	0	0
1830	191797	12336.8	22073.3	5826.34	7301.55	5937.9	8484.38	Hi5	IA	0	0	0
1831	191797	12291.1	22062.3	5700.85	7148.8	5895.48	8477.52	Hi5	IA	0	0	0
1832	191797	12333.7	22024.8	4955.74	6275.27	5828.05	8476.5	Hi5	CEA	0	0	0
1833	191797	12235.4	21911	4803.8	6124.75	5745.75	8412.7	Hi5	CP	0	0	0
1834	191797	12190	21914.8	4738	6054.07	5711	8412.83	Hi5	CP	0	0	0
1835	191797	12158.3	21912.4	4745.35	6066.7	5694.05	8408.77	Hi5	CP	0	0	0
1836	191797	12050.8	21816.6	4754.77	6095.93	5632.35	8355.45	Hi5	CP	0	0	0
1837	191797	12163	21937.7	4463.7	5723.98	5659.62	8433.7	Hi5	CP	0	0	0
1838	191797	12045.1	21900.8	4442.79	5716.25	5591.25	8410.15	Hi5	CP	0	0	0
1839	191797	12375.2	22007.5	3639.72	4541.18	5666.02	8491.75	Hi5	EPd	0	0	0
1840	191797	12184	22045.6	5278.36	6657.25	5782.98	8466.9	Hi5	CEA	0	0	0
1841	191797	7849.73	22075.4	8404.12	10892.4	3898.93	8682.52	Hi5	AN	0	0	0
1842	191797	9264.05	21917.6	4764.69	6270.77	4184.73	8268.83	Hi5	GPe	0	0	0
1843	191797	9152.94	21992	2902.19	3458.75	3906.62	8426.25	Hi5	MOp	0	0	0
1844	191797	9466.94	16537.1	2688.95	3134.22	3915.75	6071.4	Hi5	ORBm	1	0	0
1845	191797	9473.49	16634.6	2590.04	2946.05	3921.97	6101.05	Hi5	ORBm	1	0	0
1846	191797	3573.1	16339.5	9168.77	12276.5	1443.55	6203.85	Hi5	DEC	0	0	0
1847	191797	3462.76	16420.6	9130.91	12234.4	1378.08	6240.25	Hi5	DEC	0	0	0
1848	191797	3370.78	16390.1	9126.35	12234.8	1324.2	6226.2	Hi5	DEC	0	0	0
1849	191797	3469.09	16337.6	8484.32	11323.1	1396.3	6189.55	Hi5	CUL	0	0	0
1850	191797	3588.43	16380.4	8436.77	11244.6	1468.4	6207.65	Hi5	CUL	0	0	0
1851	191797	3521.43	16447.2	8515.49	11365.8	1427.2	6238.52	Hi5	CUL	0	0	0
1852	191797	3443.2	16420.1	8384.64	11178.1	1385.78	6225.38	Hi5	CUL	0	0	0
1853	191797	3555.92	16537.2	8413.92	11214	1451.9	6276.9	Hi5	CUL	0	0	0
1854	191797	3404.87	16565.5	8452.04	11281.4	1362.42	6290.68	Hi5	CUL	0	0	0
1855	191797	3362.7	16492.7	8460.15	11296	1336.3	6258.62	Hi5	CUL	0	0	0
1856	191797	3318.66	16480.1	8369.14	11164.3	1314.2	6252.38	Hi5	CUL	0	0	0
1857	191797	3351.3	16689.5	8362.57	11153.3	1336.45	6344.85	Hi5	CUL	0	0	0
1858	191797	3414.79	16532.7	8226.45	10945	1375.7	6274.3	Hi5	IC	0	0	0
1859	191797	3460.93	16599.8	8126.07	10792	1403.28	6302.85	Hi5	IC	0	0	0
1860	191797	3345.8	16443.6	8296.63	11054.1	1332.58	6235.73	Hi5	CUL	0	0	0
1861	191797	3362.5	16571	8064.48	10706.7	1345.85	6290.65	Hi5	IC	0	0	0
1862	191797	3248.97	16496.3	8011.89	10635.6	1277.53	6258.27	Hi5	IC	0	0	0
1863	191797	3427.49	16555.6	7999.63	10605	1378.25	6282.77	Hi5	IC	0	0	0
1864	191797	5465.61	16337.4	9987.69	13143.5	2571.53	6203.85	Hi5	FOTU	0	0	0
1865	191797	5519.88	16440.4	2754.65	3039.25	1758.75	6109.15	Hi5	MOs	0	0	0
1866	191797	5449.38	16381.5	5745.74	7318.65	2037.58	6161.5	Hi5	CA1	0	0	0
1867	191797	2746.73	16345.3	8251.83	11027.9	979.225	6193.62	Hi5	CUL	0	0	0
1868	191797	7594.38	16326.4	3952.75	5169.15	3019.03	6077.52	Hi5	LSc	0	0	0
1869	191797	7526.86	16234	4004.8	5221.45	2980.55	6046.82	Hi5	LSc	0	0	0
1870	191797	7432.6	16532.1	4381.45	5715.8	2953.15	6170.43	Hi5	LSc	0	0	0
1871	191797	7475.35	16422	9581.35	12361.6	3638.1	6201.3	Hi5	UVU	0	0	0
1872	191797	7538.03	16371.9	4178.7	5467.45	2999.97	6102.65	Hi5	LSc	0	0	0
1873	191797	7590.23	16315.2	4180.31	5476.07	3024.62	6081.9	Hi5	LSc	0	0	0
1874	191797	7469.72	16466.3	4224.9	5520.3	2969.7	6139.27	Hi5	LSc	0	0	0
1875	191797	7527.71	16478.1	4306.41	5635.77	3001.12	6146.5	Hi5	LSc	0	0	0
1876	191797	12725	16544.6	3044.24	3448.95	5737.12	6078.52	Hi5	AON	0	0	0
1877	191797	12611.1	16428	3052.5	3469.78	5668.3	6032.05	Hi5	AON	0	0	0
1878	191797	10388.2	16504.9	3581.59	4832.3	4483.3	6088.65	Hi5	LSr	1	0	0
1879	191797	10361.1	16429.2	3254.74	4234.02	4425.68	6052.95	Hi5	LSr	1	0	0
1880	191797	10508	16452.1	5595.52	7186.32	4699.32	6179.45	Hi5	VPMpc	1	1	0
1881	191797	10446.7	16434.8	5625.07	7221.7	4667.18	6174.1	Hi5	PCN	1	0	0
1882	191797	6241.42	16558.6	5594.22	7175.23	2465.62	6230.57	Hi5	DG	0	0	0
1883	191797	6262.72	16588.5	5580.14	7155.85	2474.7	6242.38	Hi5	DG	0	0	0
1884	191797	6134.33	16654.9	5526.3	7069.23	2390.6	6268.15	Hi5	DG	0	0	0
1885	191797	6288.77	16318.9	5320.65	6775.18	2391.88	6126.4	Hi5	DG	0	0	0
1886	191797	6358.5	16217.6	5391.35	6883.8	2439.97	6088.55	Hi5	DG	0	0	0
1887	191797	6359.14	16343.2	5437.85	6953.4	2464.2	6139.9	Hi5	DG	0	0	0
1888	191797	6148.64	16437.5	9943.13	12978	2945.68	6241.52	Hi5	FOTU	0	0	0
1889	191797	6221.52	16552.8	9976.85	13012.3	2990	6294.02	Hi5	FOTU	0	0	0
1890	191797	4661.92	16501.9	8142.73	10727.9	2065.05	6252.23	Hi5	IC	0	0	0
1891	191797	4744.84	16514.9	8140.26	10718.1	2109.8	6257.38	Hi5	IC	0	0	0
1892	191797	4683.42	16610	8134.24	10714.3	2077.28	6298.93	Hi5	IC	0	0	0
1893	191797	4540.19	16605.9	8671.62	11506.5	2012.53	6303.57	Hi5	CUL	0	0	0
1894	191797	4597.18	16532.7	8672.3	11501	2044.4	6270.82	Hi5	CUL	0	0	0
1895	191797	4747.35	16489.6	8672.07	11485.4	2129.53	6250.23	Hi5	CUL	0	0	0
1896	191797	7772.81	22045	4757.94	6273.25	3438.68	8313.48	Hi5	CP	0	0	0
1897	191797	9257.22	22071.8	3678.63	4823.38	4090.8	8374.85	Hi5	CP	0	0	0
1898	191797	4619.64	16287	8282.83	10935.5	2048.65	6159.07	Hi5	CENT	0	0	0
1899	191797	4547.71	16334	8369.08	11067.6	2012.72	6180.3	Hi5	CENT	0	0	0
1900	191797	4500.13	16567.4	8136.41	10731.1	1977.55	6281.6	Hi5	IC	0	0	0
1901	191797	4602.57	16503.8	8162.2	10761	2034.4	6253.35	Hi5	IC	0	0	0
1902	191797	4809.79	16428.3	9731.66	12908	2187.28	6254	Hi5	DEC	0	0	0
1903	191797	4800.67	16311.6	9743.15	12921.2	2181.47	6199.45	Hi5	DEC	0	0	0
1904	191797	6445.96	16450.1	5400.93	6905.02	2506.88	6182.62	Hi5	DG	0	0	0
1905	191797	6426.26	16445.5	5210.38	6631.02	2449.7	6175.48	Hi5	DG	0	0	0
1906	191797	14377	16325.2	3637.08	4129.98	6695.98	6070.25	Hi5	OT	0	0	0
1907	191797	14309.1	16256.5	3561.32	4020.35	6651.3	6031.27	Hi5	OT	0	0	0
1908	191797	14449.5	16256.2	3592.29	4051.03	6734.62	6033.18	Hi5	OT	0	0	0
1909	191797	14397.4	16389.3	3445.31	3851.07	6701.02	6073.93	Hi5	OT	0	0	0
1910	191797	14366.5	16481.3	3474.62	3904.28	6686.5	6118.77	Hi5	OT	0	0	0
1911	191797	14326.1	16301	3363.37	3731.47	6654.18	6024.3	Hi5	OT	0	0	0
1912	191797	3787.18	16574.6	7938.81	10488.6	1571.75	6288.4	Hi5	IC	0	0	0
1913	191797	3618.9	16386.7	8112.35	10758.3	1488.33	6208.4	Hi5	IC	0	0	0
1914	191797	3737.34	16370.2	8204.39	10887.4	1556.7	6200.75	Hi5	IC	0	0	0
1915	191797	3496.96	16473.7	8138.69	10807.3	1421.83	6247.43	Hi5	IC	0	0	0
1916	191797	3607.41	16473.8	9163.36	12268.2	1464.33	6265.18	Hi5	DEC	0	0	0
1917	191797	3485.37	16564.1	9189.62	12314.8	1395.08	6307.4	Hi5	DEC	0	0	0
1918	191797	3851.71	16282.8	8164.05	10818	1618.7	6161.75	Hi5	IC	0	0	0
1919	191797	3821.04	16323.6	8204.15	10880.5	1603.12	6179.85	Hi5	IC	0	0	0
1920	191797	3670.73	16386.8	8233.7	10936.2	1519.5	6208.55	Hi5	IC	0	0	0
1921	191797	3668.28	16327.9	8373.85	11145	1515.75	6183.48	Hi5	CUL	0	0	0
1922	191797	3787.05	16417.1	8485.6	11301.9	1582.92	6223.57	Hi5	CUL	0	0	0
1923	191797	3833.1	16475.7	8429.53	11216	1611.1	6248.35	Hi5	CUL	0	0	0
1924	191797	3624.72	16314.1	9183.72	12292.4	1474.15	6192.52	Hi5	DEC	0	0	0
1925	191797	3549.78	16275	9170.76	12280.3	1429.67	6174.35	Hi5	DEC	0	0	0
1926	191797	3611.61	16432.4	9167.25	12272.6	1466.6	6246.32	Hi5	DEC	0	0	0
1927	191797	12657.7	16355	3081.39	3498.07	5694.23	6003.32	Hi5	TT	0	0	0
1928	191797	2974.33	16377	8554.2	11460.1	1098.62	6208.45	Hi5	CUL	0	0	0
1929	191797	2913.65	16291.7	8512.76	11403.4	1062.72	6169.6	Hi5	CUL	0	0	0
1930	191797	2989.66	16291.4	8538.44	11435.7	1107.12	6169.75	Hi5	CUL	0	0	0
1931	191797	3004.91	16486.9	6602.72	8548.95	779.45	6218.07	Hi5	RSPv	1	0	0
1932	191797	2881.49	16563.1	6216.65	7952	631.075	6240.62	Hi5	RSPd	1	0	0
1933	191797	7160.77	16560.2	4964.96	6383.77	2803.65	6215	Hi5	DG	1	0	0
1934	191797	7119.06	16282.5	8932.41	11590.9	3406.32	6136.98	Hi5	CUL	0	0	0
1935	191797	7081.8	16435.8	8893.85	11548.4	3386.12	6203.05	Hi5	CENT	0	0	0
1936	191797	7170.53	16367.7	4260.56	5502.95	2806.3	6106.75	Hi5	LSc	0	0	0
1937	191797	7213.26	16414.2	4365.96	5650.38	2831.22	6127.85	Hi5	LSc	0	0	0
1938	191797	4757.83	16576.1	8295.39	10944	2128.4	6283.38	Hi5	CENT	0	0	0
1939	191797	4856.64	16510.5	8168.05	10750.2	2172.43	6254.65	Hi5	IC	0	0	0
1940	191797	14259.7	16368	3283.31	3625.6	6614.88	6040.1	Hi5	OT	0	0	0
1941	191797	14189.2	16284	3298.23	3644.95	6573.5	6005.52	Hi5	OT	0	0	0
1942	191797	7161.87	16395.1	4477.85	5781.85	2800.75	6125.8	Hi5	LSc	0	0	0
1943	191797	7043.02	16347.1	4309.63	5541.93	2738.62	6101.45	Hi5	LSc	0	0	0
1944	191797	7322.48	16450.5	2056.84	2008.28	2747.03	6034.65	Hi5	FRP	1	0	0
1945	191797	8252.09	16497.4	3745.24	5014.62	3364.93	6117.93	Hi5	LSc	0	0	0
1946	191797	8254.6	16548.7	3861.16	5190.1	3380.18	6139.9	Hi5	LSr	0	0	0
1947	191797	8335.79	16592.2	3860.04	5206.77	3426.38	6152.82	Hi5	LSr	0	0	0
1948	191797	8305.64	16639.8	3875.14	5227.07	3413.82	6170.73	Hi5	LSr	0	0	0
1949	191797	8265.43	16344.2	3953.48	5302.4	3381.75	6073.23	Hi5	LSr	0	0	0
1950	191797	8240.29	16431.3	3886.85	5213.4	3368.25	6100.7	Hi5	LSr	0	0	0
1951	191797	8177.56	16376	10077.7	12896	4074.8	6139.9	Hi5	UVU	0	0	0
1952	191797	12412	16411.7	3082.19	3555.03	5553.8	6036.25	Hi5	AON	0	0	0
1953	191797	5197.21	16373.4	9740.4	12867.1	2403.18	6224.85	Hi5	FOTU	0	0	0
1954	191797	5180.62	16431.5	6750.71	8670.55	2089.45	6216.82	Hi5	SCm	1	0	0
1955	191797	5110.9	16666.9	8254.51	10855.7	2318.93	6319.75	Hi5	CENT	0	0	0
1956	191797	5050.07	16553.7	8273.58	10887.8	2286.1	6271.23	Hi5	CENT	0	0	0
1957	191797	5037.91	16546.4	8291.38	10914.4	2280.75	6268.07	Hi5	CENT	0	0	0
1958	191797	5011.36	16531.7	8315.85	10951.8	2267.82	6261.88	Hi5	CENT	0	0	0
1959	191797	11385.9	16380.9	9071.61	11479.2	5519.2	6041.88	Hi5	GRN	1	1	0
1960	191797	14671.1	16473.9	5756.18	7086.1	7155.38	6157.05	Hi5	ARH	1	0	0
1961	191797	8788.17	16627.2	3628.34	4934.75	3647.78	6145.52	Hi5	LSr	0	0	0
1962	191797	8756.82	16569.4	3666.17	4983.82	3632.88	6127.5	Hi5	LSr	0	0	0
1963	191797	7846.78	16415.3	3909.89	5168.35	3156.75	6103.85	Hi5	LSc	0	0	0
1964	191797	7955.39	16483.6	3862.46	5128.35	3215.25	6124.15	Hi5	LSc	0	0	0
1965	191797	7726.64	16400.4	4156.8	5477.07	3102.03	6110.02	Hi5	LSc	0	0	0
1966	191797	7703.81	16422.9	4128.69	5437.65	3090.5	6117.18	Hi5	LSc	0	0	0
1967	191797	7807.56	16543	4158.03	5503.5	3153.47	6159.98	Hi5	LSr	0	0	0
1968	191797	7685.33	16542.4	4219.29	5558.73	3088.8	6164.12	Hi5	LSc	0	0	0
1969	191797	7671.95	16340.1	4260.94	5596.15	3069.97	6093.48	Hi5	LSc	0	0	0
1970	191797	7665.91	16424.8	3143.96	3858.38	2973.05	6092.5	Hi5	PL	1	0	0
1971	191797	6827.76	16481.7	4521.76	5784.6	2632.45	6160.6	Hi5	LSc	0	0	0
1972	191797	6797.28	16397.7	5141.43	6567.6	2625.1	6157.38	Hi5	DG	0	0	0
1973	191797	6734.43	16404.5	5160.98	6588.68	2596.7	6160.25	Hi5	DG	0	0	0
1974	191797	3305.65	16433.6	8274.03	11023.1	1309.92	6231.43	Hi5	CUL	0	0	0
1975	191797	3204.79	16550.6	6124.32	7789.32	808.725	6231.8	Hi5	RSPv	1	0	0
1976	191797	3276.69	16459.3	8054.78	10697.4	1294.83	6242.23	Hi5	IC	0	0	0
1977	191797	3190.12	16433	8094.98	10763.4	1246.17	6231.52	Hi5	IC	0	0	0
1978	191797	3207.76	16596.7	7907.41	10484	1246.2	6300.95	Hi5	IC	0	0	0
1979	191797	3275.95	16556.8	7979.5	10586	1291.6	6284.18	Hi5	IC	0	0	0
1980	191797	4868.19	16390	8336.91	10993.8	2189.05	6201.82	Hi5	CENT	0	0	0
1981	191797	4772.39	16278.3	8334.22	10997.5	2135	6154.23	Hi5	CENT	0	0	0
1982	191797	8984.93	16322.2	5111.39	6673.82	3786.38	6128.75	Hi5	MD	1	0	0
1983	191797	8063.49	16538.7	4117.52	5497.23	3290.07	6152.5	Hi5	LSr	0	0	0
1984	191797	8117.6	16647.5	4087.28	5476.27	3324.45	6188.32	Hi5	LSr	0	0	0
1985	191797	7942.19	16240.5	3801.96	5016.75	3190.43	6036.62	Hi5	LSc	0	0	0
1986	191797	7975.96	16199.1	3814.8	5039.6	3207.68	6022.02	Hi5	LSc	0	0	0
1987	191797	11593.3	16392.6	3250.8	4021.22	5091.15	6057.85	Hi5	LSr	0	0	0
1988	191797	3941.45	16461.9	8156.23	10801.2	1670.65	6239.32	Hi5	IC	0	0	0
1989	191797	4046.41	16350.9	8079.09	10677.6	1722.95	6190.27	Hi5	IC	0	0	0
1990	191797	4076.4	16381.6	8105.95	10715.8	1741.6	6203.48	Hi5	IC	0	0	0
1991	191797	4022	16349.9	8052.26	10639.3	1707.58	6190	Hi5	IC	0	0	0
1992	191797	3814.66	16434.5	7855.62	10361.4	1573.78	6227.5	Hi5	IC	0	0	0
1993	191797	3946.78	16597.3	8182.34	10840.8	1676.12	6298.38	Hi5	IC	0	0	0
1994	191797	3930.78	16516.8	7062.91	9174.7	1441.95	6251.45	Hi5	SCs	1	0	0
1995	191797	14593.5	16487.9	3533	3966.6	6822.05	6126.48	Hi5	OT	0	0	0
1996	191797	14613.7	16510.9	3696.74	4205.07	6841.98	6156.57	Hi5	OT	0	0	0
1997	191797	14365.3	16589.2	3297.08	3653	6681.88	6138.2	Hi5	OT	0	0	0
1998	191797	14007.8	16433.2	3256.84	3612.3	6474.38	6061.73	Hi5	OT	0	0	0
1999	191797	13988.5	16481.7	3215.07	3557.8	6462.8	6075.02	Hi5	OT	0	0	0
[truncated: 180,498 more rows]
