# Supplementary material for: Neuronal diversity and stereotypy at multiple scales through whole brain morphometry
Source: Nat Commun. 2024 Nov 26;15:10269. doi: 10.1038/s41467-024-54745-6 (PMC11599929; doi:10.1038/s41467-024-54745-6)
Supplement: Supplementary file 6 — Supplementary Data 4 [file 41467_2024_54745_MOESM6_ESM.xlsx]

## Sheet: Sheet1
Region	Type	AvgCorrelation	CorrelatedRegions	Correlations
TMv	intra-CA	0.604	PMv;TU;LM;MM;PMd	0.804;0.580;0.547;0.547;0.541
PVpo	intra-CA	0.627	PVa;PVi;OV;SBPV;SCH;AVPV;MPN;VMPO;RCH	0.751;0.681;0.645;0.639;0.621;0.605;0.590;0.568;0.546
SCH	intra-CA	0.584	RCH;ARH;SBPV;PVpo;MPN;PVa;PVi;MPO;AVPV;DMH;AVP;VMPO;AHN	0.723;0.660;0.634;0.621;0.601;0.593;0.560;0.559;0.547;0.543;0.535;0.516;0.507
SFO	intra-CA	0.507	ME	0.507
SSp-n	intra-CA	0.62	SSp-m;SSp-ul;SSs;SSp-bfd;VISrl;SSp-un;SSp-ll;AUDv;MOs;RSPagl;ACAd;VISC;RSPd;GU;VISp;SSp-tr;VISli;MOp;VISl;VISpm;VISal;VISam;AId;VISa;AUDd;ACAv;AUDp;ORBl;RSPv	0.843;0.807;0.792;0.754;0.701;0.696;0.662;0.659;0.613;0.613;0.610;0.609;0.602;0.602;0.599;0.593;0.589;0.585;0.579;0.574;0.570;0.570;0.567;0.562;0.547;0.525;0.519;0.518;0.517
MOB	intra-CA	0.622	AOB	0.622
TU	intra-CA	0.577	PMv;VMH;AHN;TMv;MPN;DMH;PMd;PVp;SBPV	0.701;0.637;0.607;0.580;0.578;0.544;0.526;0.515;0.503
OV	intra-CA	0.591	AVPV;PVpo;PD;VMPO;PVi;PVa;ASO;MPN;AVP;MPO	0.757;0.645;0.626;0.621;0.579;0.574;0.537;0.533;0.526;0.512
PAS	intra-CA	0.542	CU;GR;NTS	0.580;0.541;0.504
FC	intra-CA	0.504	DG	0.504
ME	intra-CA	0.553	ARH;SFO	0.598;0.507
IC	cross-CA	0.576	NB;NLL;CENT;SCm;CUL;SIM;POL;NTB;PoT;SOC;AN;PG;TRN;PRM;CUN	0.691;0.666;0.642;0.593;0.590;0.583;0.582;0.573;0.566;0.563;0.530;0.526;0.516;0.510;0.504
PSV	cross-CA	0.598	SPVI;SPVC;SPVO;MDRNd;GRN;V;PARN;MDRNv;AMB;LIN;I5;PGRNl;IRN;Acs5;PC5;P5;SOC;GR;VCO;XII;NTB;VII;RO;LRN;NR;NLL;VI;MARN;CU;x;PRNc;RM;Pa5;ACVII;MV;NB;PB;ECU;NTS	0.816;0.757;0.749;0.722;0.697;0.689;0.685;0.685;0.667;0.653;0.637;0.627;0.624;0.621;0.595;0.595;0.590;0.578;0.575;0.570;0.565;0.558;0.557;0.556;0.547;0.543;0.542;0.541;0.540;0.537;0.536;0.535;0.531;0.530;0.526;0.515;0.515;0.511;0.505
IF	cross-CA	0.546	RL;IPN;CLI;RN;EW;LDT;AMB;RPO;DR;IO;CS;Pa4;PN;V;Acs5;RO;DTN;PRNr;AT;VTA	0.676;0.637;0.588;0.581;0.562;0.548;0.542;0.536;0.535;0.534;0.534;0.533;0.528;0.528;0.514;0.514;0.511;0.510;0.503;0.501
PT	cross-CA	0.573	PVT;IAD;MPN;PVa;PVH;RE;SBPV;SLD;CM;MD;NI;IMD;AM;ASO	0.739;0.640;0.629;0.599;0.576;0.569;0.559;0.555;0.551;0.548;0.521;0.516;0.508;0.508
IG	cross-CA	0.563	ACAv;LSr;LSc;PBG;SF;SH;ILA;ORBvl;DP;FRP;ACB;ORBm;MOs;ORBl	0.649;0.616;0.614;0.599;0.597;0.585;0.561;0.547;0.538;0.524;0.522;0.514;0.510;0.506
AAA	cross-CA	0.606	MA;ACB;FS;SI;EPv;IA;OT;BLA;AON;NDB;CEA;PIR;BMA;LPO;LSr;TT;LHA	0.815;0.703;0.697;0.676;0.672;0.636;0.598;0.590;0.584;0.570;0.565;0.562;0.554;0.534;0.526;0.509;0.506
IGL	cross-CA	0.654	LGv;LGd;IntG;OP;NOT;SCs;SubG;PPT;SCm;MG;LP;APN;LT;MPT;SUB	0.840;0.783;0.762;0.725;0.692;0.684;0.677;0.658;0.622;0.598;0.574;0.573;0.547;0.542;0.540
PVa	cross-CA	0.612	PVi;PVpo;SBPV;MPN;RCH;VMPO;PVT;PT;SCH;AVPV;PVH;AHN;OV;ASO;ARH;SO;PD;MPO	0.767;0.751;0.708;0.663;0.653;0.627;0.603;0.599;0.593;0.591;0.588;0.579;0.574;0.573;0.570;0.527;0.526;0.521
III	cross-CA	0.586	DT;VI;RN;EW;AMB;VPLpc;PC5;PVHd;RL;SLC;RO;NPC;Acs5;IO;MDRNv;VTN;SubG;PAG;PoT;CLI;PeF;MRN;MA3;PRNc;ZI;LT;PF;IV;VPMpc;PDTg;GR;I5;MT;LIN;LRN;CM;RPA;IPN;DR;VTA;LP;AT;PN;LD;PO	0.728;0.721;0.721;0.717;0.716;0.706;0.699;0.667;0.634;0.633;0.624;0.622;0.606;0.603;0.597;0.596;0.594;0.590;0.586;0.576;0.570;0.565;0.563;0.562;0.561;0.558;0.557;0.553;0.552;0.546;0.545;0.544;0.543;0.538;0.532;0.528;0.528;0.521;0.515;0.515;0.514;0.513;0.508;0.505;0.503
PVH	cross-CA	0.575	VMH;MPN;PVHd;AHN;PVT;AT;VMPO;PVa;PT;RE;ASO;AVPV;IMD;SPA;SBPV;PVi;PD;RCH;PH;TMd;DMH	0.700;0.686;0.655;0.629;0.615;0.598;0.588;0.588;0.576;0.575;0.564;0.559;0.537;0.536;0.531;0.527;0.526;0.525;0.524;0.520;0.502
ACAd	cross-CA	0.628	ACAv;MOs;PL;FRP;RSPd;AUDv;RSPagl;VISam;RSPv;SSp-ll;ENTm;VISli;SSp-tr;VISa;SSp-ul;VISl;TEa;AIv;MOp;SSs;AId;ORBvl;AIp;AUDp;ORBl;SSp-bfd;SSp-un;VISpor;VISC;ENTl;SSp-n;ORBm;VISpm;VISal;GU;SSp-m;PAR;AUDd;PRE;VISp;PERI;SUB;VISrl;TR;AUDpo;ProS;ECT;PA;CA1;VISpl;POST;HATA;PIR;COAp;ILA	0.880;0.872;0.808;0.806;0.791;0.751;0.748;0.713;0.689;0.689;0.679;0.665;0.664;0.660;0.658;0.649;0.644;0.639;0.639;0.637;0.637;0.637;0.634;0.633;0.633;0.629;0.627;0.625;0.621;0.617;0.610;0.605;0.604;0.603;0.598;0.595;0.586;0.582;0.580;0.566;0.565;0.564;0.559;0.557;0.555;0.550;0.533;0.528;0.525;0.523;0.523;0.522;0.506;0.505;0.504
ILA	cross-CA	0.583	ORBm;ORBvl;FRP;PL;DP;MOs;MOp;AIv;AId;CL;ACAv;VISC;PBG;IG;HATA;IAM;SSp-tr;MD;AIp;AM;LD;ORBl;PO;VAL;VPMpc;LSv;PCN;ENTl;LSr;TEa;SSp-ll;ACAd;AV	0.787;0.776;0.766;0.740;0.698;0.634;0.631;0.612;0.608;0.604;0.580;0.574;0.563;0.561;0.558;0.558;0.555;0.551;0.547;0.547;0.545;0.543;0.541;0.539;0.529;0.522;0.520;0.518;0.517;0.513;0.509;0.504;0.503
ACAv	cross-CA	0.61	ACAd;MOs;FRP;PL;RSPd;ORBvl;SSp-ll;RSPv;SSp-tr;SSp-un;SSp-ul;RSPagl;IG;AUDv;ENTm;ORBl;PRE;AIv;MOp;VISC;ORBm;VISa;GU;AUDp;TEa;VISam;HATA;ILA;SSp-m;SSp-bfd;SUB;POST;AId;VISpor;AIp;PAR;TR;VISli;ProS;ENTl;VISl;SSs;PA;SSp-n;CA1;COAp;VISpl;PIR;AUDpo	0.880;0.807;0.771;0.742;0.739;0.688;0.686;0.671;0.657;0.652;0.652;0.650;0.649;0.648;0.645;0.640;0.631;0.620;0.619;0.614;0.613;0.612;0.592;0.590;0.589;0.586;0.584;0.580;0.577;0.571;0.570;0.570;0.569;0.568;0.564;0.563;0.558;0.558;0.550;0.549;0.547;0.540;0.530;0.525;0.523;0.520;0.519;0.511;0.506
ACB	cross-CA	0.6	SI;FS;OT;AAA;CEA;MA;AON;IA;BST;LSr;PIR;TT;LPO;CP;BLA;EPv;CLA;IG;ORBl;EPd;LHA	0.830;0.816;0.707;0.703;0.666;0.627;0.618;0.592;0.578;0.573;0.569;0.556;0.548;0.545;0.542;0.541;0.524;0.522;0.518;0.513;0.510
MT	cross-CA	0.657	SNc;VTA;SNr;RR;MRN;PSTN;STN;EW;LHA;RN;GPi;PPN;III;GPe;ZI	0.868;0.818;0.800;0.700;0.678;0.674;0.645;0.633;0.632;0.630;0.602;0.598;0.543;0.517;0.512
IMD	cross-CA	0.57	SPA;MD;Xi;PVT;CM;RE;PF;SPFm;PVHd;CL;PVH;LH;PCG;TMd;SLD;PT;RPO;LDT;RL	0.708;0.700;0.628;0.628;0.620;0.611;0.592;0.566;0.559;0.539;0.537;0.529;0.526;0.525;0.522;0.516;0.516;0.506;0.504
PVHd	cross-CA	0.585	III;PVH;DT;AT;EW;DR;SubG;VMH;VPMpc;IMD;PAG;VTN;RPO;PH;CLI;IV;PeF	0.667;0.655;0.654;0.645;0.614;0.607;0.600;0.580;0.574;0.559;0.558;0.558;0.554;0.549;0.529;0.528;0.510
AD	cross-CA	0.569	AV;EW;LD;IAM;RPO;DR;VAL	0.699;0.637;0.598;0.519;0.518;0.509;0.506
LT	cross-CA	0.518	III;IGL;SCm;SubG;LP;LGv;SGN;ZI;MG;MPT;PP	0.558;0.547;0.521;0.521;0.513;0.512;0.509;0.508;0.506;0.502;0.500
ADP	cross-CA	0.578	PS;MPO;BST;LPO;AVP;SBPV	0.676;0.645;0.568;0.565;0.508;0.506
DT	cross-CA	0.598	III;PVHd;SGN;CLI;EW;VPLpc;DR;PeF;RN;PAG;AT	0.728;0.654;0.638;0.610;0.604;0.593;0.591;0.561;0.550;0.526;0.524
IO	cross-CA	0.595	RO;MARN;MDRNv;PGRNl;RPA;AMB;CLI;LIN;AT;ACVII;LRN;GRN;VI;MDRNd;TRN;III;CS;RM;PPY;XII;GR;IRN;Pa4;VII;DTN;PRNc;PCG;SLC;RPO;EW;LDT;P5;IF;PRNr;VTN;NI;RL;PARN;IPN;V;Acs5;NR	0.798;0.774;0.719;0.712;0.706;0.700;0.679;0.673;0.655;0.653;0.649;0.644;0.637;0.613;0.610;0.603;0.596;0.591;0.589;0.582;0.580;0.571;0.570;0.556;0.555;0.551;0.550;0.546;0.545;0.541;0.540;0.536;0.534;0.530;0.524;0.514;0.512;0.510;0.509;0.505;0.505;0.504
AHN	cross-CA	0.614	MPN;VMH;ASO;DMH;MPO;RCH;SBPV;PH;VMPO;PD;PVH;BAC;TU;PeF;BST;PVa;PMv;AVP;AVPV;PVi;SO;LPO;VLPO;LHA;PMd;SCH	0.786;0.783;0.742;0.725;0.710;0.680;0.672;0.658;0.632;0.631;0.629;0.622;0.607;0.589;0.580;0.579;0.576;0.570;0.550;0.542;0.538;0.521;0.514;0.509;0.507;0.507
IP	cross-CA	0.657	COPY;ICB;DN;VeCB;y;FN;PRM;SUV;DCO;LAV;AN;UVU;PYR;PFL;CUL;SPIV;DEC;NOD;SIM;FOTU;FL;CENT;MV;VCO;LING;x	0.814;0.799;0.764;0.760;0.756;0.721;0.717;0.702;0.700;0.695;0.682;0.673;0.670;0.662;0.659;0.654;0.639;0.636;0.608;0.591;0.564;0.540;0.528;0.526;0.516;0.510
DCO	cross-CA	0.651	y;COPY;DN;SPIV;UVU;AN;x;IP;PYR;VCO;CUL;LAV;DEC;PRM;SUV;PFL;FN;ICB;FOTU;VeCB;NOD;CENT;MV;LING;ECU;SPVO;SIM;FL;SPVI;PRP	0.760;0.730;0.728;0.721;0.717;0.711;0.705;0.700;0.699;0.699;0.688;0.676;0.675;0.675;0.670;0.663;0.650;0.647;0.634;0.631;0.614;0.612;0.610;0.603;0.602;0.562;0.553;0.547;0.524;0.520
IPN	cross-CA	0.556	IF;RL;PN;CLI;AT;CS;EW;RO;Acs5;RN;MDRNv;LDT;PRNr;VTN;III;V;IO;GRN	0.637;0.614;0.600;0.580;0.578;0.575;0.573;0.560;0.546;0.545;0.543;0.543;0.537;0.533;0.521;0.513;0.509;0.506
VCO	cross-CA	0.59	DCO;SPVO;NOD;SPIV;x;CUL;y;SPVI;ECU;SPVC;FL;COPY;PFL;MV;PSV;CU;NTS;DN;UVU;PRM;LAV;CENT;PRP;AN;IP;PYR	0.699;0.682;0.670;0.659;0.633;0.619;0.609;0.609;0.607;0.603;0.592;0.578;0.577;0.577;0.575;0.572;0.571;0.559;0.558;0.558;0.555;0.550;0.548;0.542;0.526;0.512
AId	cross-CA	0.633	AIv;GU;AIp;CLA;VISC;MOs;MOp;ORBl;FRP;SSs;SSp-m;PL;ORBvl;ACAd;PIR;ILA;EPd;ACAv;SSp-n;AUDv;ENTl;ORBm;CP;AV;RSPagl;PERI;RSPd;CA2	0.849;0.797;0.786;0.763;0.746;0.715;0.692;0.689;0.680;0.673;0.672;0.660;0.647;0.637;0.632;0.608;0.587;0.569;0.567;0.560;0.559;0.546;0.535;0.530;0.517;0.516;0.502;0.501
AIp	cross-CA	0.61	GU;VISC;AId;AIv;PIR;CLA;SSs;ORBl;ACAd;TEa;SSp-m;AUDv;EPd;MOs;FRP;ECT;ENTl;PERI;ORBm;CP;MOp;ACAv;AUDd;VISpm;ILA;PAA;ORBvl;VISli;VISam;PAR;PL;VISpor;VISa;PRE;TR	0.838;0.799;0.786;0.769;0.720;0.711;0.710;0.636;0.634;0.632;0.632;0.629;0.627;0.621;0.619;0.607;0.597;0.581;0.576;0.575;0.571;0.564;0.560;0.552;0.547;0.544;0.540;0.537;0.535;0.535;0.524;0.518;0.511;0.509;0.502
IV	cross-CA	0.551	NI;Pa4;VI;DR;III;PVHd;PR;LDT;VAL	0.600;0.590;0.588;0.577;0.553;0.528;0.513;0.508;0.505
PVi	cross-CA	0.594	PVa;RCH;PVpo;SBPV;ASO;ARH;VMPO;MPN;DMH;PVp;PMd;SO;OV;BAC;SCH;PVT;AHN;TMd;PVH;VMH;LM;AVPV;MPO	0.767;0.724;0.681;0.680;0.643;0.628;0.625;0.620;0.605;0.599;0.598;0.590;0.579;0.566;0.560;0.555;0.542;0.531;0.527;0.527;0.515;0.507;0.501
AIv	cross-CA	0.613	AId;AIp;VISC;MOs;CLA;FRP;MOp;GU;ORBl;ORBvl;PL;ACAd;PIR;ACAv;ILA;SSs;EPd;ORBm;SSp-m;CA2;SSp-ul;RSPagl;TEa;RSPd;ENTl;PERI;PAA;ECT;SSp-un;AUDv	0.849;0.769;0.738;0.725;0.705;0.700;0.693;0.693;0.682;0.662;0.647;0.639;0.634;0.620;0.612;0.585;0.575;0.567;0.561;0.556;0.532;0.532;0.530;0.523;0.521;0.520;0.515;0.509;0.503;0.501
PVp	cross-CA	0.574	ARH;TMd;PMv;ASO;PVi;RCH;LM;SPA;MPN;PVT;PD;NR;TU;PMd;SBPV;VMH	0.754;0.672;0.621;0.600;0.599;0.596;0.594;0.580;0.549;0.532;0.531;0.526;0.515;0.510;0.509;0.501
AM	cross-CA	0.587	IAD;VAL;RE;CM;MD;AV;IAM;PCN;CL;ORBvl;PR;MOp;ILA;PO;RT;VM;PL;ORBm;VPL;LD;PT;VPM	0.823;0.690;0.656;0.652;0.631;0.625;0.622;0.615;0.588;0.585;0.578;0.551;0.547;0.546;0.541;0.533;0.533;0.533;0.526;0.521;0.508;0.504
MRN	cross-CA	0.605	PPN;RN;RR;PRNr;MT;VTA;STN;SNc;SNr;ZI;NB;PP;PSTN;III;PAG;RM;RL;CUN;SPFp;PeF;P5;POL;NTB	0.754;0.747;0.734;0.698;0.678;0.676;0.658;0.642;0.629;0.616;0.612;0.582;0.573;0.565;0.555;0.551;0.533;0.532;0.532;0.526;0.521;0.504;0.504
LA	cross-CA	0.564	BLA;BMA;OT	0.663;0.520;0.508
AMB	cross-CA	0.645	LIN;PGRNl;GRN;MDRNv;PC5;LRN;MDRNd;VII;IRN;XII;Acs5;III;PARN;V;RO;VI;I5;IO;P5;NR;SLC;RPA;SUT;PSV;ACVII;MARN;SPVI;SOC;SPVC;PGRNd;DMX;GR;SPVO;PPY;PRNc;RM;EW;RL;IF;NTS;NTB;CU;PRP;RN;SG;TRN;NPC;B;LDT;AT	0.823;0.797;0.786;0.777;0.776;0.768;0.756;0.733;0.732;0.732;0.727;0.716;0.715;0.714;0.713;0.703;0.703;0.700;0.695;0.687;0.686;0.680;0.680;0.667;0.659;0.656;0.649;0.628;0.626;0.621;0.614;0.609;0.603;0.602;0.597;0.595;0.594;0.574;0.542;0.535;0.522;0.515;0.512;0.510;0.509;0.509;0.503;0.503;0.501;0.500
IRN	cross-CA	0.65	PARN;XII;MDRNd;NR;GRN;LIN;PGRNl;NTS;MDRNv;AMB;SPVI;LRN;MARN;PGRNd;SPVO;V;Acs5;DMX;RO;P5;PRP;ACVII;SPVC;VII;PSV;SUT;CU;RM;MV;PC5;IO;PPY;VI;SLC;SOC;I5;ECU;PRNc;PB;NTB;RPA	0.859;0.789;0.779;0.760;0.756;0.749;0.740;0.739;0.738;0.732;0.731;0.701;0.700;0.696;0.696;0.687;0.676;0.676;0.669;0.666;0.665;0.646;0.638;0.626;0.624;0.615;0.599;0.598;0.595;0.589;0.571;0.565;0.561;0.557;0.548;0.535;0.527;0.520;0.516;0.512;0.509
PRNr	cross-CA	0.595	PRNc;TRN;CS;MRN;RM;RN;PG;LDT;NTB;SPFp;P5;RPO;PPN;VTN;RR;GRN;V;PC5;NLL;SOC;NB;VI;PCG;CUN;RO;MARN;DTN;NI;IPN;PAG;IO;Acs5;PDTg;IF;RL	0.766;0.746;0.709;0.698;0.690;0.681;0.665;0.663;0.642;0.634;0.622;0.617;0.603;0.591;0.588;0.583;0.573;0.570;0.560;0.558;0.558;0.556;0.554;0.552;0.548;0.548;0.546;0.542;0.537;0.536;0.530;0.514;0.513;0.510;0.507
LC	cross-CA	0.6	MEV;B;SLC;PCG;LDT;DTN;SLD;Acs5;Pa4;VI;RO;LIN	0.808;0.751;0.678;0.614;0.610;0.591;0.566;0.536;0.520;0.519;0.502;0.501
PVT	cross-CA	0.576	PT;IMD;MPN;PVH;SPA;PVa;SBPV;MD;ARH;PVi;IAD;PD;RE;PVp;TMd;RCH;BAC	0.739;0.628;0.622;0.615;0.605;0.603;0.575;0.561;0.559;0.555;0.545;0.543;0.533;0.532;0.529;0.527;0.521
AOB	cross-CA	0.545	MOB;LP;SCs;SCm;LGd	0.622;0.590;0.506;0.504;0.501
LD	cross-CA	0.59	LP;PO;VAL;CL;SubG;PCN;VPL;RT;MD;ProS;PF;LGv;ORBvl;VPM;AV;CM;AD;IAD;SUB;ENTl;VPMpc;IntG;VPLpc;ILA;IAM;FRP;PR;APN;HATA;AM;MPT;CA3;PBG;RSPagl;PL;RPO;SCs;III;NI	0.780;0.771;0.738;0.725;0.684;0.678;0.677;0.659;0.658;0.645;0.631;0.627;0.618;0.603;0.601;0.600;0.598;0.585;0.565;0.556;0.554;0.547;0.547;0.545;0.545;0.544;0.542;0.540;0.538;0.521;0.518;0.515;0.515;0.514;0.511;0.508;0.506;0.505;0.504
AON	cross-CA	0.585	TT;ACB;FS;AAA;ORBl;SI;PIR	0.725;0.618;0.596;0.584;0.531;0.524;0.516
LDT	cross-CA	0.611	PCG;RPO;DTN;CS;DR;NI;B;PAG;VTN;Pa4;PDTg;SLD;PRNr;AT;CLI;PRNc;MEV;LC;RM;PF;P5;VI;SPA;RL;TRN;RO;IF;SLC;IPN;IO;MM;LM;PC5;SPFm;IV;IMD;SG;RN;AMB;MDRNv;GRN	0.809;0.800;0.794;0.771;0.748;0.743;0.727;0.725;0.713;0.706;0.676;0.665;0.663;0.658;0.638;0.630;0.617;0.610;0.609;0.592;0.579;0.570;0.568;0.568;0.561;0.550;0.548;0.546;0.543;0.540;0.521;0.521;0.517;0.514;0.508;0.506;0.504;0.502;0.501;0.501;0.500
PRP	cross-CA	0.597	MV;PGRNd;IRN;NTS;SPIV;XII;DMX;GRN;ECU;SPVI;MDRNd;CU;PARN;x;NOD;VCO;SPVO;PGRNl;DCO;AMB;SPVC;MDRNv	0.761;0.758;0.665;0.658;0.656;0.623;0.622;0.614;0.611;0.608;0.593;0.593;0.588;0.567;0.564;0.548;0.536;0.529;0.520;0.512;0.512;0.503
LGd	cross-CA	0.633	LGv;IGL;SubG;SCs;IntG;NOT;PPT;OP;LP;RSPv;SUB;SCm;MPT;CA3;MG;RSPd;APN;VPM;AOB	0.842;0.783;0.703;0.696;0.679;0.676;0.671;0.647;0.635;0.632;0.629;0.602;0.578;0.575;0.574;0.560;0.531;0.506;0.501
RCH	cross-CA	0.622	PVi;SCH;VMPO;SBPV;MPN;AHN;ASO;DMH;MPO;SO;AVPV;PVa;ARH;AVP;PMd;PVp;VMH;VLPO;TMd;PVpo;LPO;PVT;PVH;LM;PD	0.724;0.723;0.710;0.708;0.699;0.680;0.669;0.668;0.666;0.665;0.653;0.653;0.639;0.619;0.598;0.596;0.592;0.569;0.560;0.546;0.538;0.527;0.525;0.510;0.501
NR	cross-CA	0.607	XII;IRN;PARN;MDRNv;AMB;MDRNd;LIN;GRN;Acs5;DMX;PGRNl;LRN;SPVI;P5;SPVC;V;VII;RO;VI;SPVO;I5;Pa4;NTS;PC5;PSV;CU;ACVII;PGRNd;PVp;GR;RM;IO	0.820;0.760;0.736;0.708;0.687;0.685;0.649;0.646;0.641;0.639;0.620;0.618;0.614;0.598;0.595;0.593;0.584;0.584;0.583;0.581;0.574;0.567;0.557;0.550;0.547;0.542;0.541;0.528;0.526;0.516;0.515;0.504
LGv	cross-CA	0.629	LGd;IGL;SubG;LP;OP;SCs;IntG;PPT;MPT;SCm;LD;NOT;SUB;RSPv;APN;PO;MG;ProS;RSPd;CA3;VISp;VPL;RSPagl;LT;HATA	0.842;0.840;0.815;0.725;0.721;0.711;0.710;0.694;0.633;0.633;0.627;0.626;0.603;0.599;0.588;0.585;0.551;0.544;0.538;0.534;0.530;0.530;0.528;0.512;0.502
RE	cross-CA	0.559	MD;AM;IAD;IMD;PVH;CM;PT;FRP;Xi;ORBm;PL;PR;CL;PVT;ORBvl;NI;RH;LH;SPA;PF;VAL;PCN	0.725;0.656;0.628;0.611;0.575;0.573;0.569;0.560;0.558;0.556;0.551;0.546;0.539;0.533;0.529;0.523;0.517;0.514;0.512;0.512;0.511;0.510
FRP	cross-CA	0.601	PL;MOs;ORBvl;ACAd;ORBm;ACAv;ILA;AUDv;ORBl;AIv;AId;MOp;RSPd;TEa;ENTl;SSp-ll;RSPagl;AIp;VISC;GU;ProS;SSs;ECT;SSp-tr;ENTm;MD;RE;VISam;VISpor;SSp-ul;TR;LD;VISa;AUDp;PERI;CL;SSp-un;VISli;RSPv;DP;CA1;IG;AUDd;PAR;HATA;PRE;VISl;VAL;SUB;SSp-m;VISpm;AV	0.834;0.825;0.806;0.806;0.779;0.771;0.766;0.712;0.706;0.700;0.680;0.670;0.649;0.632;0.630;0.628;0.622;0.619;0.603;0.582;0.582;0.581;0.579;0.577;0.569;0.562;0.560;0.559;0.554;0.552;0.546;0.544;0.542;0.541;0.536;0.535;0.532;0.532;0.527;0.527;0.525;0.524;0.522;0.522;0.520;0.518;0.518;0.517;0.516;0.505;0.504;0.503
LH	cross-CA	0.572	MD;CL;IAD;MH;PCN;PF;IMD;LP;RE;RL	0.715;0.683;0.589;0.583;0.540;0.529;0.529;0.529;0.514;0.509
RH	cross-CA	0.572	PCN;CM;SMT;CL;VAL;MD;Acs5;SLC;VPM;PO;IAD;VM;RE;VPMpc	0.664;0.649;0.621;0.600;0.596;0.584;0.571;0.564;0.549;0.531;0.529;0.520;0.517;0.515
LHA	cross-CA	0.596	PSTN;VTA;PeF;PPN;MT;RR;SNc;PH;BST;SNr;SI;ACB;AHN;AAA	0.751;0.740;0.708;0.635;0.632;0.614;0.597;0.583;0.520;0.519;0.516;0.510;0.509;0.506
RL	cross-CA	0.57	EW;RM;IF;RO;RPO;III;SPFm;MA3;IPN;PC5;MDRNv;DTN;V;SPA;RN;AMB;LDT;VTN;PDTg;GRN;CLI;DR;PPY;Acs5;CS;PF;NI;CL;MRN;XII;SCO;ZI;VII;IO;GR;LH;PRNr;IMD;LRN;LM	0.721;0.705;0.676;0.644;0.636;0.634;0.632;0.626;0.614;0.610;0.598;0.588;0.587;0.586;0.581;0.574;0.568;0.565;0.562;0.552;0.548;0.547;0.545;0.542;0.539;0.539;0.538;0.537;0.533;0.532;0.528;0.527;0.526;0.512;0.512;0.509;0.507;0.504;0.502;0.500
MV	cross-CA	0.6	SPIV;PRP;x;NTS;LAV;y;PGRNd;PARN;SUV;NOD;ECU;DCO;SPVO;IRN;SPVI;VCO;CENT;CU;VeCB;COPY;DMX;PYR;XII;UVU;IP;LING;PSV;GRN;MDRNd;CUL	0.800;0.761;0.727;0.712;0.668;0.656;0.642;0.635;0.618;0.617;0.612;0.610;0.607;0.595;0.593;0.577;0.576;0.566;0.562;0.561;0.558;0.553;0.549;0.539;0.528;0.527;0.526;0.524;0.512;0.501
LIN	cross-CA	0.653	AMB;GRN;PGRNl;MARN;VI;VII;IRN;LRN;SLC;MDRNv;RO;ACVII;V;MDRNd;PARN;PC5;IO;RPA;I5;XII;Acs5;PSV;NR;PPY;SPVI;SUT;PRNc;P5;GR;PGRNd;SPVC;SG;RM;SOC;III;DTN;TRN;SPVO;LC	0.823;0.807;0.795;0.785;0.762;0.749;0.749;0.745;0.735;0.717;0.694;0.692;0.686;0.686;0.682;0.681;0.673;0.671;0.671;0.666;0.656;0.653;0.649;0.639;0.636;0.626;0.592;0.580;0.580;0.577;0.563;0.546;0.545;0.539;0.538;0.534;0.523;0.513;0.501
RM	cross-CA	0.58	GRN;TRN;RL;PRNr;RO;PRNc;MARN;NTB;NI;PC5;RPA;LDT;P5;PF;VII;IRN;AMB;MDRNv;DTN;IO;RPO;VI;VTN;XII;PG;V;MRN;PDTg;PGRNl;LIN;ACVII;MDRNd;LRN;PCG;PSV;PPY;CS;SPVI;NLL;SPVO;SLC;NR;PGRNd;NB;RN;SPFp;PARN	0.753;0.732;0.705;0.690;0.679;0.666;0.637;0.637;0.619;0.617;0.614;0.609;0.608;0.599;0.598;0.598;0.595;0.593;0.592;0.591;0.588;0.577;0.576;0.569;0.568;0.553;0.551;0.550;0.548;0.545;0.537;0.537;0.537;0.536;0.535;0.532;0.528;0.527;0.523;0.521;0.516;0.515;0.512;0.511;0.508;0.507;0.504
AP	cross-CA	0.608	GR;Acs5	0.631;0.585
LAV	cross-CA	0.647	y;ICB;SUV;SPIV;VeCB;IP;x;CUL;DCO;FN;MV;UVU;DEC;PYR;DN;CENT;COPY;LING;NOD;VCO;FOTU;ECU;AN	0.787;0.755;0.747;0.739;0.723;0.695;0.685;0.682;0.676;0.675;0.668;0.667;0.640;0.636;0.608;0.605;0.603;0.579;0.569;0.555;0.547;0.521;0.511
LM	cross-CA	0.561	MM;SUM;PMd;PH;SPA;PVp;PMv;RPO;CS;PDTg;TMv;PCG;VTN;DTN;TMd;LDT;NI;PF;PVi;ARH;RCH;PD;SPFm;MPN;RL	0.771;0.685;0.652;0.637;0.601;0.594;0.593;0.588;0.564;0.552;0.547;0.539;0.537;0.535;0.528;0.521;0.517;0.515;0.515;0.515;0.510;0.506;0.503;0.502;0.500
RN	cross-CA	0.586	MRN;III;VTA;EW;PRNr;ZI;SPFp;MT;PSTN;VPLpc;PRNc;SNc;NTB;VTN;PC5;IF;RL;PPN;RR;STN;MA3;DT;CLI;IPN;PAG;VI;SNr;TRN;CS;PN;AMB;PoT;RM;LDT;MDRNv	0.747;0.721;0.716;0.694;0.681;0.679;0.662;0.630;0.621;0.620;0.619;0.606;0.588;0.588;0.583;0.581;0.581;0.570;0.566;0.566;0.556;0.550;0.549;0.545;0.541;0.536;0.534;0.533;0.525;0.510;0.510;0.508;0.508;0.502;0.501
APN	cross-CA	0.623	PPT;OP;LP;SCm;SubG;SCs;POL;MPT;NOT;PoT;LGv;PG;IntG;IGL;PF;LD;PO;LGd;HATA	0.764;0.740;0.727;0.720;0.712;0.671;0.651;0.639;0.617;0.597;0.588;0.582;0.577;0.573;0.553;0.540;0.538;0.531;0.516
SUV	cross-CA	0.628	VeCB;y;ICB;LAV;IP;DCO;CUL;SPIV;FN;MV;CENT;x;PYR;DEC;COPY;UVU;DN;LING;PRM	0.790;0.764;0.760;0.747;0.702;0.670;0.654;0.649;0.619;0.618;0.611;0.592;0.570;0.560;0.541;0.533;0.527;0.524;0.502
LP	cross-CA	0.612	LD;PO;SubG;APN;LGv;SCs;CL;PPT;VAL;VPL;VPM;LGd;MD;MPT;RT;PF;IntG;OP;PCN;AOB;IGL;ORBvl;ProS;VPMpc;SUB;IAD;VPLpc;LH;HATA;III;LT;NOT;CM	0.780;0.778;0.748;0.727;0.725;0.675;0.672;0.659;0.652;0.646;0.638;0.635;0.628;0.626;0.624;0.622;0.622;0.613;0.613;0.590;0.574;0.551;0.545;0.542;0.540;0.538;0.535;0.529;0.528;0.514;0.513;0.512;0.510
RO	cross-CA	0.612	MDRNv;IO;RPA;GRN;PGRNl;VI;AMB;LRN;MDRNd;LIN;RM;IRN;VII;MARN;RL;Acs5;SLC;III;V;ACVII;GR;P5;PARN;NR;XII;TRN;PRNc;I5;B;PC5;PCG;IPN;SG;PSV;PPY;LDT;PRNr;Pa4;SPVC;PGRNd;PR;RPO;NI;IF;PDTg;SPVI;LC	0.799;0.798;0.774;0.751;0.731;0.728;0.713;0.706;0.706;0.694;0.679;0.669;0.659;0.650;0.644;0.644;0.630;0.624;0.624;0.623;0.614;0.605;0.592;0.584;0.578;0.575;0.575;0.574;0.568;0.568;0.565;0.560;0.558;0.557;0.557;0.550;0.548;0.539;0.530;0.526;0.518;0.517;0.514;0.514;0.513;0.508;0.502
ARH	cross-CA	0.577	PVp;SCH;RCH;PVi;DMH;ME;VMH;PVa;PVT;PD;ASO;PA;LM;MPN;PMv;VMPO	0.754;0.660;0.639;0.628;0.609;0.598;0.593;0.570;0.559;0.537;0.535;0.523;0.515;0.510;0.505;0.501
SPIV	cross-CA	0.632	MV;x;y;LAV;DCO;PYR;UVU;COPY;NOD;VCO;PRP;IP;SUV;CUL;FN;VeCB;CENT;ICB;SPVO;SPVI;ECU;NTS;PRM;DEC;LING;SPVC;PGRNd;CU;SIM;DN;AN;PFL;PARN	0.800;0.774;0.745;0.739;0.721;0.710;0.705;0.682;0.674;0.659;0.656;0.654;0.649;0.645;0.644;0.637;0.634;0.632;0.631;0.622;0.617;0.605;0.589;0.588;0.564;0.561;0.556;0.543;0.538;0.535;0.531;0.513;0.511
LPO	cross-CA	0.598	BST;MPO;NDB;PS;AVP;LSv;IA;ADP;SO;ACB;VLPO;RCH;AAA;TMd;AHN	0.725;0.720;0.666;0.664;0.657;0.654;0.568;0.565;0.548;0.548;0.543;0.538;0.534;0.522;0.521
RPA	cross-CA	0.592	RO;IO;PGRNl;AMB;LRN;LIN;MDRNv;VI;MDRNd;ACVII;RM;SLC;MARN;TRN;VTN;VII;III;Acs5;SPVC;SPVI;P5;PG;IRN;GRN;V;PPY	0.774;0.706;0.697;0.680;0.677;0.671;0.670;0.645;0.638;0.633;0.614;0.599;0.599;0.591;0.536;0.535;0.528;0.521;0.519;0.517;0.512;0.511;0.509;0.507;0.506;0.504
AT	cross-CA	0.607	CLI;DR;PAG;Pa4;VTN;CS;RPO;LDT;IO;PVHd;PCG;PVH;IPN;B;AVPV;PDTg;SPA;PH;BA;DT;DTN;NPC;III;VMH;IF;AMB	0.773;0.741;0.738;0.738;0.723;0.702;0.693;0.658;0.655;0.645;0.640;0.598;0.578;0.574;0.569;0.562;0.552;0.526;0.525;0.524;0.519;0.514;0.513;0.512;0.503;0.500
LRN	cross-CA	0.627	PGRNl;MDRNv;AMB;LIN;VI;Acs5;MDRNd;RO;MARN;IRN;VII;ACVII;RPA;GRN;SLC;IO;XII;PPY;NR;PARN;SPVI;V;PRNc;GR;SPVC;P5;PSV;RM;I5;III;SUT;SG;TRN;PC5;DMX;SOC;RL	0.816;0.785;0.768;0.745;0.738;0.714;0.708;0.706;0.706;0.701;0.691;0.687;0.677;0.672;0.671;0.649;0.638;0.626;0.618;0.617;0.598;0.594;0.592;0.568;0.566;0.558;0.556;0.537;0.535;0.532;0.526;0.524;0.521;0.521;0.520;0.503;0.502
RPO	cross-CA	0.619	CS;NI;LDT;DR;DTN;PCG;AT;PAG;PDTg;PF;VTN;MM;RL;Pa4;PRNr;SLD;CLI;LM;RM;PMd;SPA;SPFm;B;PRNc;TRN;PVHd;IO;IF;CL;EW;CM;AD;RO;IMD;LD;MD	0.856;0.844;0.800;0.784;0.765;0.700;0.693;0.690;0.682;0.668;0.664;0.641;0.636;0.617;0.617;0.617;0.608;0.588;0.588;0.586;0.579;0.577;0.572;0.569;0.567;0.554;0.545;0.536;0.533;0.529;0.526;0.518;0.517;0.516;0.508;0.501
RR	cross-CA	0.61	PPN;MRN;MT;SNc;PSTN;SNr;LHA;VTA;PRNr;RN;STN;NTB;CUN;PST;NB	0.789;0.734;0.700;0.646;0.639;0.618;0.614;0.614;0.588;0.566;0.563;0.544;0.523;0.507;0.505
LSc	cross-CA	0.717	LSr;SH;SF;IG	0.786;0.752;0.715;0.614
AV	cross-CA	0.559	AD;AM;IAD;IAM;LD;MOs;VAL;VPMpc;MOp;EW;PL;ORBvl;AId;ENTm;CM;PCN;CL;CA2;FRP;ILA;RSPagl	0.699;0.625;0.620;0.607;0.601;0.596;0.587;0.558;0.554;0.553;0.552;0.541;0.530;0.528;0.523;0.522;0.520;0.513;0.503;0.503;0.501
LSr	cross-CA	0.601	SH;LSc;LSv;SF;MS;IG;ACB;DP;AAA;CA1;ILA;TRS;TT;FS	0.787;0.786;0.693;0.673;0.639;0.616;0.573;0.557;0.526;0.520;0.517;0.515;0.503;0.503
RT	cross-CA	0.63	VPL;VPM;PO;VAL;LD;CL;PCN;LP;MD;IntG;AM;IAD;MOp;ORBvl	0.865;0.706;0.705;0.701;0.659;0.658;0.656;0.624;0.574;0.562;0.541;0.534;0.532;0.510
AVP	cross-CA	0.584	MPO;LPO;AVPV;MPN;PS;RCH;VLPO;VMPO;AHN;NDB;SBPV;DMH;SCH;LSv;OV;SO;TMd;ADP;BST	0.826;0.657;0.651;0.644;0.621;0.619;0.603;0.584;0.570;0.565;0.561;0.557;0.535;0.529;0.526;0.523;0.517;0.508;0.501
LSv	cross-CA	0.563	LSr;LPO;MS;DP;BMA;MPO;SH;BST;AVP;ILA;BAC;NLOT	0.693;0.654;0.616;0.566;0.544;0.535;0.534;0.533;0.529;0.522;0.516;0.515
SAG	cross-CA	0.616	PBG;NB;Acs5	0.773;0.563;0.512
AVPV	cross-CA	0.596	OV;VMPO;MPO;MPN;RCH;AVP;SBPV;VLPO;PVpo;PVa;SO;AT;PD;TMd;PVH;AHN;SCH;NDB;VMH;DMH;PVi;PMd	0.757;0.708;0.701;0.682;0.653;0.651;0.629;0.611;0.605;0.591;0.574;0.569;0.569;0.560;0.559;0.550;0.547;0.534;0.518;0.518;0.507;0.506
B	cross-CA	0.601	SLD;LC;MEV;LDT;PCG;DTN;SLC;PDTg;NI;AT;ACVII;RPO;RO;VI;Pa4;VTN;PD;DR;PPY;PBG;PAG;Acs5;PERI;AMB	0.758;0.751;0.729;0.727;0.718;0.678;0.673;0.636;0.619;0.574;0.572;0.572;0.568;0.561;0.559;0.555;0.553;0.536;0.526;0.523;0.517;0.512;0.503;0.503
BAC	cross-CA	0.557	VTN;AHN;MPO;ASO;PD;PVi;VMH;SBPV;BST;PDTg;MPN;DMH;MEV;PVT;LSv;Xi	0.630;0.622;0.590;0.588;0.567;0.566;0.564;0.552;0.545;0.544;0.539;0.532;0.523;0.521;0.516;0.511
BA	cross-CA	0.554	NLOT;COAa;ENTm;PA;COAp;TR;ECT;PAA;ENTl;AT;VMPO;PERI;PAR;VMH;PL	0.650;0.638;0.605;0.587;0.578;0.556;0.541;0.539;0.534;0.525;0.520;0.517;0.507;0.506;0.500
SCm	cross-CA	0.603	PPT;SCs;NOT;APN;SubG;OP;LGv;IGL;POL;LGd;IntG;IC;SGN;HATA;MPT;MG;SUB;PG;LT;RSPv;PoT;COAp;VPMpc;POST;AOB	0.809;0.806;0.729;0.720;0.715;0.672;0.633;0.622;0.619;0.602;0.597;0.593;0.575;0.571;0.570;0.555;0.553;0.535;0.521;0.519;0.517;0.514;0.509;0.507;0.504
BLA	cross-CA	0.601	EPv;IA;LA;FS;BMA;AAA;CEA;ACB;PIR;SI	0.790;0.674;0.663;0.600;0.595;0.590;0.547;0.542;0.505;0.502
MA	cross-CA	0.619	AAA;OT;SI;ACB;SH;PIR;NLOT;NDB;BMA;FS	0.815;0.694;0.664;0.627;0.586;0.575;0.571;0.563;0.552;0.544
SCs	cross-CA	0.61	SCm;PPT;LGv;LGd;NOT;IGL;LP;APN;OP;MPT;SubG;RSPv;IntG;SUB;COAp;PA;MG;RSPd;HATA;POST;AOB;LD;SGN	0.806;0.735;0.711;0.696;0.688;0.684;0.675;0.671;0.656;0.611;0.608;0.605;0.601;0.588;0.576;0.551;0.520;0.518;0.513;0.510;0.506;0.506;0.501
MARN	cross-CA	0.627	GRN;LIN;PGRNl;IO;ACVII;PPY;LRN;IRN;VII;MDRNv;TRN;AMB;RO;MDRNd;RM;PRNc;VI;PARN;V;Acs5;RPA;SPVI;P5;XII;SUT;PRNr;SOC;SLC;PSV;I5;PG;PGRNd;DTN;PC5	0.793;0.785;0.778;0.774;0.727;0.716;0.706;0.700;0.689;0.677;0.659;0.656;0.650;0.644;0.637;0.615;0.610;0.606;0.605;0.604;0.599;0.595;0.594;0.580;0.558;0.548;0.544;0.541;0.541;0.527;0.518;0.516;0.508;0.503
SF	cross-CA	0.669	TRS;LSc;LSr;IG;SH	0.811;0.715;0.673;0.597;0.548
SG	cross-CA	0.556	VI;I5;SLC;PCG;GRN;PRNc;PDTg;RO;LIN;Acs5;SLD;MDRNv;TRN;PGRNl;LRN;GR;AMB;NI;PC5;DTN;LDT	0.713;0.697;0.605;0.591;0.583;0.559;0.559;0.558;0.546;0.543;0.542;0.540;0.537;0.536;0.524;0.520;0.509;0.509;0.505;0.504;0.504
BMA	cross-CA	0.55	NLOT;BLA;PA;AAA;MA;LSv;COAp;COAa;LA;MEA;IA	0.596;0.595;0.572;0.554;0.552;0.544;0.541;0.539;0.520;0.517;0.517
SubG	cross-CA	0.606	LGv;LP;SCm;APN;LGd;HATA;PPT;IntG;LD;IGL;NOT;OP;SUB;SCs;RSPv;PVHd;III;VISp;MPT;VI;ZI;VPLpc;VPMpc;NPC;PO;LT;ProS;PA;RSPd;COAp;PoT;VTN	0.815;0.748;0.715;0.712;0.703;0.695;0.695;0.692;0.684;0.677;0.660;0.633;0.626;0.608;0.608;0.600;0.594;0.586;0.561;0.546;0.543;0.534;0.532;0.529;0.526;0.521;0.518;0.515;0.514;0.508;0.505;0.503
SGN	cross-CA	0.543	DT;SCm;MG;IntG;PoT;POL;LT;NB;SCs	0.638;0.575;0.568;0.563;0.516;0.514;0.509;0.504;0.501
SSp-bfd	cross-CA	0.657	SSp-un;VISrl;SSp-ul;VISa;VISp;SSs;SSp-n;VISl;SSp-tr;VISal;SSp-ll;AUDd;VISam;AUDp;SSp-m;AUDv;VISpm;AUDpo;RSPd;RSPagl;RSPv;VISpor;VISpl;VISli;ACAd;TEa;ENTm;MOs;ACAv;SUB;GU;POST;VISC;ENTl;ORBl;PRE;APr;PL;CA1	0.865;0.820;0.804;0.798;0.784;0.778;0.754;0.752;0.751;0.750;0.723;0.713;0.705;0.701;0.692;0.691;0.689;0.679;0.664;0.657;0.646;0.642;0.636;0.635;0.629;0.598;0.579;0.576;0.571;0.563;0.562;0.559;0.550;0.543;0.525;0.513;0.510;0.501;0.500
ASO	cross-CA	0.584	AHN;RCH;PVi;MPN;VMH;DMH;MPO;PVp;SBPV;BAC;PVa;VMPO;PVH;OV;ARH;PMd;PD;MM;PT;VLPO	0.742;0.669;0.643;0.633;0.632;0.618;0.610;0.600;0.599;0.588;0.573;0.569;0.564;0.537;0.535;0.534;0.521;0.512;0.508;0.500
SH	cross-CA	0.631	LSr;LSc;MS;MA;DP;IG;SF;LSv	0.787;0.752;0.672;0.586;0.585;0.585;0.548;0.534
SSp-ll	cross-CA	0.624	SSp-tr;SSp-ul;SSp-un;MOs;MOp;SSp-bfd;RSPagl;ORBvl;RSPd;VISa;ACAd;ACAv;PL;AUDv;SSp-n;VISrl;ENTm;FRP;RSPv;SSp-m;VISam;TEa;VISp;VISal;VISpor;SSs;ENTl;AUDp;ORBm;VISl;VISpm;VISC;PAR;ORBl;AUDpo;PAA;SUB;ProS;ILA;POST;TR;PRE	0.852;0.847;0.781;0.762;0.751;0.723;0.704;0.702;0.699;0.697;0.689;0.686;0.670;0.667;0.662;0.660;0.660;0.628;0.628;0.619;0.614;0.605;0.596;0.594;0.591;0.584;0.576;0.574;0.573;0.568;0.561;0.548;0.537;0.526;0.525;0.518;0.515;0.509;0.509;0.502;0.502;0.501
SI	cross-CA	0.623	ACB;FS;CEA;OT;AAA;MA;GPi;SNr;SNc;CP;AON;LHA;CLA;GPe;BLA	0.830;0.770;0.748;0.738;0.676;0.664;0.635;0.616;0.556;0.553;0.524;0.516;0.515;0.506;0.502
SSp-m	cross-CA	0.609	SSp-n;SSs;SSp-ul;GU;SSp-un;SSp-bfd;AId;VISC;CLA;ORBl;MOp;MOs;AIp;SSp-ll;VISrl;AUDv;SSp-tr;ACAd;ACAv;AIv;RSPd;AUDd;ORBvl;VISa;VISpm;SMT;PIR;VISli;VISal;RSPagl;VISam;VPM;VISl;FRP;CP	0.843;0.811;0.768;0.750;0.722;0.692;0.672;0.666;0.664;0.656;0.654;0.640;0.632;0.619;0.611;0.606;0.595;0.595;0.577;0.561;0.561;0.556;0.554;0.551;0.546;0.541;0.540;0.531;0.527;0.523;0.521;0.517;0.512;0.505;0.500
SBPV	cross-CA	0.594	MPN;RCH;PVa;PVi;AHN;MPO;PVpo;SCH;AVPV;VMPO;ASO;DMH;PD;PVT;TMd;AVP;PT;VLPO;BAC;SO;PVH;PS;PVp;ADP;TU;VMH	0.760;0.708;0.708;0.680;0.672;0.659;0.639;0.634;0.629;0.609;0.599;0.598;0.583;0.575;0.561;0.561;0.559;0.554;0.552;0.537;0.531;0.527;0.509;0.506;0.503;0.500
SLC	cross-CA	0.599	LIN;Acs5;P5;VI;AMB;LC;B;LRN;SLD;III;RO;XII;PC5;SG;PPY;RPA;V;PRNc;PGRNl;PCG;MDRNv;DTN;GRN;RH;IRN;ACVII;PDTg;VII;IO;LDT;GR;MARN;EW;PGRNd;I5;VTN;RM	0.735;0.721;0.697;0.697;0.686;0.678;0.673;0.671;0.642;0.633;0.630;0.625;0.619;0.605;0.601;0.599;0.598;0.589;0.589;0.583;0.580;0.578;0.566;0.564;0.557;0.551;0.549;0.546;0.546;0.546;0.543;0.541;0.534;0.523;0.519;0.518;0.516
BST	cross-CA	0.581	LPO;MPO;PS;PD;IA;MEA;AHN;ACB;ADP;BAC;NDB;CEA;PH;LSv;LHA;MPN;AVP	0.725;0.713;0.705;0.603;0.593;0.590;0.580;0.578;0.568;0.545;0.543;0.543;0.534;0.533;0.520;0.504;0.501
PST	cross-CA	0.521	PSTN;RR	0.534;0.507
SLD	cross-CA	0.586	B;NI;DTN;PCG;LDT;SLC;RPO;VI;PDTg;Acs5;P5;PRNc;LC;TMd;VTN;IAD;PT;PF;MD;SG;PC5;CS;MEV;IMD;DR;Xi;MM	0.758;0.723;0.702;0.699;0.665;0.642;0.617;0.610;0.592;0.580;0.568;0.567;0.566;0.564;0.560;0.558;0.555;0.551;0.550;0.542;0.536;0.535;0.531;0.522;0.513;0.512;0.501
SSp-tr	cross-CA	0.629	SSp-ll;VISa;SSp-ul;RSPagl;SSp-bfd;RSPd;SSp-un;VISrl;MOp;MOs;VISam;ENTm;ORBvl;RSPv;ACAd;VISal;ACAv;AUDv;VISpor;VISp;ENTl;CA1;VISl;AUDpo;ProS;PL;SUB;TEa;VISpm;SSp-m;ORBm;SSp-n;VISpl;POST;FRP;AUDp;PRE;PAR;ILA;PERI;CA2;SSs;HATA;VISli;ORBl;AUDd;TR;VISC;CA3	0.852;0.791;0.773;0.758;0.751;0.744;0.739;0.717;0.713;0.707;0.701;0.697;0.693;0.666;0.664;0.661;0.657;0.649;0.647;0.639;0.635;0.628;0.622;0.615;0.614;0.613;0.604;0.603;0.602;0.595;0.594;0.593;0.581;0.579;0.577;0.574;0.571;0.565;0.555;0.551;0.547;0.546;0.536;0.533;0.526;0.521;0.509;0.507;0.500
MD	cross-CA	0.624	CL;PCN;IAD;RE;CM;LH;PF;IMD;VAL;PO;LD;VPL;VPM;AM;LP;VPMpc;PR;NI;RH;ORBvl;RT;FRP;SMT;PVT;VM;ILA;SLD;PT;PL;PCG;DTN;RPO	0.837;0.796;0.784;0.725;0.718;0.715;0.713;0.700;0.690;0.681;0.658;0.648;0.643;0.631;0.628;0.589;0.588;0.585;0.584;0.582;0.574;0.562;0.562;0.561;0.559;0.551;0.550;0.548;0.510;0.508;0.503;0.501
PSTN	cross-CA	0.638	VTA;LHA;EW;MT;PPN;STN;RR;SNc;PeF;RN;MRN;SNr;PST;PH	0.839;0.751;0.677;0.674;0.640;0.639;0.639;0.638;0.636;0.621;0.573;0.552;0.534;0.519
SMT	cross-CA	0.583	VM;PR;VPMpc;PCN;RH;VAL;MD;PRNc;CL;SSp-m;VPM;ZI;PO;CM;PL;PBG;ORBvl	0.825;0.759;0.646;0.643;0.621;0.601;0.562;0.555;0.550;0.541;0.523;0.523;0.516;0.514;0.512;0.512;0.502
SSp-ul	cross-CA	0.64	SSp-un;SSp-ll;SSp-n;SSp-bfd;SSp-tr;SSp-m;MOp;MOs;SSs;VISrl;VISa;AUDv;ACAd;AUDp;VISam;VISp;ACAv;RSPd;RSPagl;VISl;AUDd;VISC;PL;ORBvl;VISal;VISpm;RSPv;ORBl;ENTm;TEa;AUDpo;VISli;FRP;AIv;ORBm;VISpor;SUB;VISpl;GU;ENTl	0.876;0.847;0.807;0.804;0.773;0.768;0.733;0.723;0.715;0.714;0.689;0.666;0.658;0.657;0.654;0.654;0.652;0.651;0.647;0.620;0.620;0.619;0.615;0.614;0.610;0.599;0.583;0.583;0.574;0.573;0.572;0.563;0.552;0.532;0.530;0.516;0.513;0.509;0.504;0.502
ICB	cross-CA	0.651	VeCB;IP;SUV;LAV;FN;DN;y;DEC;DCO;CUL;SPIV;UVU;PYR;COPY;CENT;x;FOTU;LING;NOD;PFL	0.871;0.799;0.760;0.755;0.731;0.713;0.701;0.650;0.647;0.641;0.632;0.627;0.624;0.610;0.581;0.579;0.555;0.530;0.509;0.502
SNc	cross-CA	0.644	SNr;MT;GPi;VTA;STN;RR;MRN;PSTN;RN;LHA;ZI;CEA;PPN;GPe;SI;EW;FS	0.909;0.868;0.751;0.745;0.648;0.646;0.642;0.638;0.606;0.597;0.588;0.578;0.578;0.573;0.556;0.519;0.510
SSs	cross-CA	0.63	SSp-m;SSp-n;SSp-bfd;AUDd;GU;VISC;SSp-un;AUDv;SSp-ul;AIp;VISal;VISli;VISrl;AId;VISl;AUDp;ACAd;VISam;VISpm;TEa;AUDpo;CLA;MOs;VISpor;VISpl;VISp;VISa;AIv;SSp-ll;FRP;ORBl;RSPd;EPd;ENTl;RSPagl;SSp-tr;ACAv;MOp;PIR;RSPv;ECT;PL;PRE	0.811;0.792;0.778;0.768;0.756;0.746;0.737;0.725;0.715;0.710;0.687;0.687;0.679;0.673;0.663;0.660;0.637;0.630;0.619;0.616;0.614;0.613;0.612;0.608;0.599;0.595;0.592;0.585;0.584;0.581;0.580;0.569;0.552;0.549;0.546;0.546;0.540;0.537;0.530;0.518;0.516;0.515;0.508
SNr	cross-CA	0.637	SNc;MT;GPi;VTA;GPe;STN;MRN;RR;SI;CEA;ZI;PSTN;RN;LHA;PPN	0.909;0.800;0.753;0.671;0.642;0.638;0.629;0.618;0.616;0.597;0.565;0.552;0.534;0.519;0.509
CA1	cross-CA	0.609	ProS;CA2;SUB;PRE;DG;CA3;POST;ENTm;ENTl;PAR;SSp-tr;RSPd;PERI;HATA;RSPv;RSPagl;VISpor;TEa;VISa;ECT;VISp;APr;ORBvl;ACAd;VISpl;FRP;ACAv;LSr;PBG;VISam;PL;AUDv;ORBm;SSp-bfd	0.878;0.837;0.818;0.765;0.759;0.706;0.692;0.686;0.684;0.661;0.628;0.610;0.606;0.602;0.601;0.598;0.598;0.584;0.564;0.544;0.539;0.539;0.528;0.525;0.525;0.525;0.523;0.520;0.520;0.518;0.514;0.507;0.501;0.500
VISp	cross-CA	0.679	VISl;VISrl;VISal;VISpm;AUDpo;VISpor;VISpl;SSp-bfd;VISa;VISam;VISli;RSPagl;AUDp;AUDd;SSp-un;RSPd;SUB;TEa;AUDv;RSPv;ENTm;SSp-ul;SSp-tr;POST;HATA;ProS;APr;PAR;SSp-n;SSp-ll;SSs;ENTl;SubG;ACAd;PRE;CA1;LGv;ECT;MOs;PA	0.896;0.867;0.841;0.827;0.824;0.811;0.809;0.784;0.780;0.767;0.759;0.749;0.743;0.724;0.715;0.713;0.708;0.704;0.702;0.676;0.667;0.654;0.639;0.635;0.622;0.617;0.610;0.606;0.599;0.596;0.595;0.592;0.586;0.566;0.551;0.539;0.530;0.529;0.515;0.510
SO	cross-CA	0.56	RCH;NDB;VLPO;PVi;MPO;AVPV;LPO;VMPO;AHN;SBPV;PVa;PMd;AVP;MPN;PS	0.665;0.636;0.594;0.590;0.576;0.574;0.548;0.548;0.538;0.537;0.527;0.523;0.523;0.510;0.505
VISam	cross-CA	0.644	VISpm;RSPagl;VISl;VISa;VISp;VISrl;AUDpo;AUDd;AUDv;VISal;ACAd;SSp-bfd;RSPd;SSp-tr;VISli;AUDp;VISpor;MOs;TEa;SSp-un;SSp-ul;VISpl;SSs;RSPv;ENTm;SSp-ll;PL;ENTl;SUB;ACAv;SSp-n;POST;APr;FRP;ORBm;MOp;HATA;PAR;AIp;ProS;SSp-m;CA1;PRE;PERI	0.856;0.800;0.799;0.789;0.767;0.746;0.740;0.734;0.725;0.719;0.713;0.705;0.704;0.701;0.700;0.694;0.679;0.677;0.676;0.658;0.654;0.651;0.630;0.624;0.615;0.614;0.614;0.610;0.590;0.586;0.570;0.563;0.559;0.559;0.557;0.556;0.554;0.543;0.535;0.521;0.521;0.518;0.510;0.506
SOC	cross-CA	0.585	NLL;NTB;GRN;PRNc;VII;V;AMB;MDRNv;PC5;PGRNl;PARN;PSV;Acs5;SUT;P5;TRN;IC;PRNr;IRN;MARN;CUN;LIN;MDRNd;PGRNd;SPVI;x;PG;I5;LRN	0.724;0.712;0.672;0.664;0.660;0.646;0.628;0.626;0.612;0.595;0.593;0.590;0.585;0.572;0.572;0.567;0.563;0.558;0.548;0.544;0.543;0.539;0.537;0.533;0.531;0.527;0.515;0.505;0.503
VISal	cross-CA	0.667	AUDpo;VISl;VISrl;VISp;VISli;VISa;AUDd;VISpor;AUDp;VISpm;SSp-bfd;TEa;VISpl;AUDv;SSp-un;VISam;SSs;SSp-tr;RSPagl;ECT;PERI;SSp-ul;ENTl;ACAd;SSp-ll;RSPd;MOs;VISC;RSPv;SSp-n;ENTm;ORBm;APr;MOp;PAR;ProS;SSp-m;SUB;POST	0.888;0.874;0.870;0.841;0.812;0.811;0.792;0.790;0.769;0.752;0.750;0.750;0.725;0.722;0.719;0.719;0.687;0.661;0.642;0.638;0.616;0.610;0.606;0.603;0.594;0.590;0.588;0.585;0.572;0.570;0.570;0.561;0.552;0.549;0.548;0.530;0.527;0.520;0.511
MEA	cross-CA	0.551	CEA;BST;IA;OT;BMA	0.601;0.590;0.525;0.521;0.517
VISl	cross-CA	0.668	VISp;AUDpo;VISal;VISli;VISpor;VISrl;VISpl;AUDp;VISa;VISam;VISpm;AUDd;TEa;AUDv;SSp-bfd;RSPagl;SSp-un;ENTm;SSs;RSPd;ACAd;APr;POST;SSp-tr;SSp-ul;SUB;MOs;RSPv;ENTl;PAR;HATA;SSp-n;SSp-ll;ECT;ProS;PRE;ACAv;VISC;ORBm;PA;PL;FRP;SSp-m;MOp;COAp	0.896;0.886;0.874;0.872;0.865;0.832;0.828;0.818;0.817;0.799;0.797;0.793;0.769;0.762;0.752;0.720;0.708;0.665;0.663;0.652;0.649;0.631;0.624;0.622;0.620;0.618;0.609;0.606;0.598;0.583;0.581;0.579;0.568;0.568;0.564;0.549;0.547;0.545;0.544;0.539;0.527;0.518;0.512;0.506;0.505
SPFm	cross-CA	0.559	SPA;RL;PF;NPC;RPO;IMD;PH;MM;SPFp;PMd;LDT;PG;VTN;LM;DTN	0.737;0.632;0.630;0.589;0.577;0.566;0.537;0.535;0.529;0.518;0.514;0.513;0.504;0.503;0.501
VISrl	cross-CA	0.667	VISal;VISp;VISa;VISl;SSp-bfd;AUDpo;VISli;VISpm;VISam;SSp-un;VISpor;SSp-tr;SSp-ul;VISpl;RSPagl;SSp-n;AUDv;SSs;AUDd;RSPd;SSp-ll;RSPv;AUDp;TEa;SSp-m;SUB;ENTm;MOp;MOs;ENTl;ACAd;POST;VISC;PAR;APr;ProS;ORBvl;PRE	0.870;0.867;0.850;0.832;0.820;0.770;0.760;0.757;0.746;0.737;0.731;0.717;0.714;0.709;0.704;0.701;0.679;0.679;0.672;0.670;0.660;0.654;0.639;0.632;0.611;0.591;0.586;0.581;0.580;0.578;0.559;0.551;0.543;0.536;0.529;0.525;0.503;0.500
SPFp	cross-CA	0.595	POL;PoT;RN;PG;PRNr;NB;TRN;ZI;PIL;PF;MRN;SPFm;VPLpc;RM	0.702;0.666;0.662;0.660;0.634;0.608;0.590;0.589;0.578;0.572;0.532;0.529;0.509;0.507
CA2	cross-CA	0.599	CA1;CA3;ProS;DG;SUB;PRE;ENTl;ENTm;AIv;SSp-tr;PAR;POST;PIR;PERI;TEa;AV;PBG;ORBvl;AId	0.837;0.784;0.741;0.712;0.662;0.652;0.613;0.575;0.556;0.547;0.546;0.544;0.542;0.539;0.513;0.513;0.505;0.504;0.501
VISpl	cross-CA	0.645	VISpor;VISl;VISp;APr;AUDpo;PAR;TEa;AUDp;ENTm;VISli;VISal;VISrl;POST;AUDv;AUDd;VISa;RSPagl;VISpm;PRE;VISam;HATA;RSPd;SSp-bfd;ENTl;PA;SSp-un;SSs;SUB;ProS;SSp-tr;ECT;COAp;RSPv;PERI;CA1;ACAd;ACAv;TR;SSp-ul;VISC;ORBm;MOs	0.854;0.828;0.809;0.796;0.762;0.755;0.731;0.730;0.726;0.725;0.725;0.709;0.705;0.700;0.699;0.693;0.675;0.673;0.672;0.651;0.641;0.638;0.636;0.633;0.610;0.603;0.599;0.588;0.581;0.581;0.580;0.578;0.566;0.526;0.525;0.523;0.519;0.516;0.509;0.504;0.504;0.501
SPVC	cross-CA	0.62	SPVI;MDRNd;SPVO;PSV;Pa5;CU;PARN;MDRNv;IRN;XII;AMB;NTS;GRN;VCO;PGRNl;NR;DMX;LRN;LIN;SPIV;RO;GR;x;RPA;PRP;NB;NTB	0.877;0.808;0.783;0.757;0.722;0.676;0.659;0.659;0.638;0.636;0.626;0.616;0.606;0.603;0.601;0.595;0.574;0.566;0.563;0.561;0.530;0.529;0.526;0.519;0.512;0.504;0.504
SPVI	cross-CA	0.614	SPVC;SPVO;PSV;MDRNd;PARN;IRN;XII;Pa5;MDRNv;NTS;GRN;PGRNl;AMB;LIN;SPIV;NR;CU;VCO;PRP;x;LRN;MARN;MV;DMX;V;PGRNd;P5;I5;NTB;ECU;NB;SOC;RM;NLL;DCO;VI;ACVII;RPA;PC5;Acs5;RO	0.877;0.848;0.816;0.793;0.736;0.731;0.703;0.678;0.675;0.665;0.657;0.649;0.649;0.636;0.622;0.614;0.612;0.609;0.608;0.607;0.598;0.595;0.593;0.578;0.570;0.550;0.549;0.546;0.540;0.534;0.531;0.531;0.527;0.525;0.524;0.523;0.519;0.517;0.517;0.517;0.508
SPVO	cross-CA	0.612	SPVI;SPVC;PARN;PSV;IRN;x;VCO;NTS;MDRNd;CU;SPIV;ECU;MV;AMB;GRN;V;NR;MDRNv;XII;NTB;DMX;DCO;PRP;Pa5;PGRNl;RM;PGRNd;P5;NLL;LIN;y	0.848;0.783;0.778;0.749;0.696;0.684;0.682;0.676;0.672;0.638;0.631;0.626;0.607;0.603;0.594;0.585;0.581;0.578;0.578;0.573;0.563;0.562;0.536;0.536;0.535;0.521;0.518;0.516;0.513;0.513;0.506
MEPO	cross-CA	0.513	MS	0.513
MEV	cross-CA	0.626	LC;B;DTN;LDT;PCG;SLD;BAC;ACVII	0.808;0.729;0.673;0.617;0.610;0.531;0.523;0.518
CA3	cross-CA	0.595	CA2;CA1;DG;SUB;ProS;LGd;RSPv;ENTm;PRE;RSPd;POST;ENTl;LGv;RSPagl;LD;SSp-tr	0.784;0.706;0.700;0.685;0.647;0.575;0.573;0.559;0.559;0.557;0.554;0.535;0.534;0.533;0.515;0.500
STN	cross-CA	0.602	MRN;SNc;MT;GPi;PSTN;SNr;PPN;VTA;RN;RR;ZI;GPe;FS	0.658;0.648;0.645;0.645;0.639;0.638;0.606;0.600;0.566;0.563;0.557;0.551;0.511
MG	cross-CA	0.56	IntG;PoT;IGL;NOT;LGd;SGN;POL;VPM;SCm;LGv;PPT;SCs;LT;PIL	0.628;0.609;0.598;0.574;0.574;0.568;0.564;0.559;0.555;0.551;0.524;0.520;0.506;0.504
MH	cross-CA	0.541	LH;MA3;NPC;SCO	0.583;0.551;0.519;0.510
MM	cross-CA	0.599	PMd;LM;SUM;PH;CS;RPO;NI;SPA;PMv;PG;VTN;DTN;TMd;TMv;PDTg;Xi;SPFm;PCG;LDT;PF;ASO;SLD	0.836;0.771;0.750;0.669;0.648;0.641;0.638;0.605;0.593;0.581;0.576;0.568;0.561;0.547;0.546;0.541;0.535;0.525;0.521;0.514;0.512;0.501
SUB	cross-CA	0.61	ProS;CA1;POST;RSPv;PRE;HATA;DG;RSPd;VISp;ENTm;CA3;PAR;ENTl;CA2;RSPagl;VISpor;LGd;SubG;NOT;COAp;VISl;APr;SSp-tr;LGv;VISa;TEa;VISrl;VISam;SCs;VISpl;PL;VISpm;PA;TR;IntG;ACAv;LD;ACAd;SSp-bfd;SCm;PPT;ECT;AUDv;IGL;LP;ORBvl;PERI;VISal;ORBm;FRP;SSp-ll;SSp-ul;AUDp;AUDpo;PAA;SSp-un	0.880;0.818;0.796;0.776;0.754;0.734;0.730;0.729;0.708;0.706;0.685;0.666;0.666;0.662;0.655;0.643;0.629;0.626;0.622;0.618;0.618;0.618;0.604;0.603;0.597;0.594;0.591;0.590;0.588;0.588;0.587;0.581;0.580;0.580;0.579;0.570;0.565;0.564;0.563;0.553;0.550;0.543;0.542;0.540;0.540;0.523;0.522;0.520;0.519;0.516;0.515;0.513;0.507;0.506;0.506;0.500
MPN	cross-CA	0.618	MPO;AHN;SBPV;VMPO;RCH;PVH;AVPV;PD;DMH;VMH;PVa;AVP;ASO;PT;PVT;PVi;TMd;SCH;PVpo;TU;PS;PVp;PMv;BAC;OV;PMd;SPA;SO;ARH;BST;LM	0.786;0.786;0.760;0.720;0.699;0.686;0.682;0.680;0.678;0.677;0.663;0.644;0.633;0.629;0.622;0.620;0.619;0.601;0.590;0.578;0.568;0.549;0.542;0.539;0.533;0.528;0.523;0.510;0.510;0.504;0.502
MPO	cross-CA	0.624	AVP;MPN;PS;LPO;BST;AHN;AVPV;RCH;SBPV;VMPO;ADP;NDB;PD;ASO;VLPO;DMH;TMd;BAC;SO;SCH;PH;LSv;VMH;PVa;PMd;OV;PVi	0.826;0.786;0.722;0.720;0.713;0.710;0.701;0.666;0.659;0.653;0.645;0.640;0.618;0.610;0.603;0.599;0.594;0.590;0.576;0.559;0.557;0.535;0.529;0.521;0.512;0.512;0.501
SUM	cross-CA	0.58	MM;LM;PMd;PH;PeF;PAG;VTN;CS;PG;MS	0.750;0.685;0.654;0.625;0.527;0.527;0.511;0.508;0.507;0.504
MPT	cross-CA	0.611	OP;PPT;NOT;APN;LGv;LP;SCs;LGd;SCm;SubG;IGL;LD;LT	0.741;0.726;0.701;0.639;0.633;0.626;0.611;0.578;0.570;0.561;0.542;0.518;0.502
VISpm	cross-CA	0.634	VISam;VISp;VISl;RSPagl;AUDpo;VISrl;VISal;VISa;AUDd;VISli;TEa;VISpor;AUDv;AUDp;SSp-bfd;RSPd;VISpl;SSp-un;SSs;ACAd;SSp-tr;MOs;SSp-ul;RSPv;SUB;ENTl;SSp-n;ENTm;SSp-ll;AIp;SSp-m;POST;PAR;ECT;VISC;ProS;PL;ORBm;APr;FRP;PERI	0.856;0.827;0.797;0.775;0.766;0.757;0.752;0.741;0.732;0.710;0.695;0.692;0.691;0.689;0.689;0.686;0.673;0.654;0.619;0.604;0.602;0.602;0.599;0.589;0.581;0.580;0.574;0.572;0.561;0.552;0.546;0.539;0.535;0.534;0.523;0.522;0.522;0.520;0.511;0.504;0.503
SUT	cross-CA	0.588	AMB;ACVII;PB;P5;LIN;PARN;Acs5;IRN;VII;V;PGRNl;SOC;GRN;MDRNd;MARN;MDRNv;PPN;LRN;PRNc;CUN;NB	0.680;0.674;0.640;0.634;0.626;0.626;0.618;0.615;0.610;0.605;0.586;0.572;0.572;0.559;0.558;0.551;0.532;0.526;0.523;0.518;0.512
CEA	cross-CA	0.604	SI;FS;ACB;IA;GPi;MEA;SNr;SNc;OT;AAA;CP;BLA;BST;GPe	0.748;0.704;0.666;0.656;0.606;0.601;0.597;0.578;0.574;0.565;0.555;0.547;0.543;0.519
TEa	cross-CA	0.646	VISpor;AUDv;ECT;AUDpo;VISl;PERI;AUDp;VISli;ENTl;VISal;VISpl;ENTm;AUDd;VISp;VISpm;RSPagl;PAR;VISam;VISC;PRE;ACAd;VISa;RSPd;MOs;FRP;VISrl;AIp;PA;PL;ProS;SSs;SSp-un;SSp-ll;SSp-tr;TR;SSp-bfd;POST;SUB;COAp;ORBvl;ACAv;HATA;CA1;ORBm;SSp-ul;PAA;APr;GU;RSPv;MOp;AIv;PIR;CA2;ILA	0.859;0.833;0.789;0.787;0.769;0.769;0.767;0.765;0.764;0.750;0.731;0.724;0.719;0.704;0.695;0.692;0.689;0.676;0.659;0.650;0.644;0.642;0.641;0.634;0.632;0.632;0.632;0.624;0.621;0.618;0.616;0.608;0.605;0.603;0.599;0.598;0.596;0.594;0.593;0.593;0.589;0.588;0.584;0.577;0.573;0.564;0.564;0.561;0.560;0.548;0.530;0.519;0.513;0.513
MS	cross-CA	0.591	SH;LSr;LSv;DP;NDB;MEPO;SUM	0.672;0.639;0.616;0.615;0.578;0.513;0.504
TR	cross-CA	0.599	COAp;PAA;ENTl;ENTm;PERI;PA;HATA;RSPd;ProS;VISpor;AUDv;PRE;TEa;PAR;PL;RSPv;ECT;SUB;PIR;ORBvl;ACAv;ACAd;BA;COAa;RSPagl;FRP;MOs;NLOT;VISpl;SSp-tr;AIp;SSp-ll	0.793;0.739;0.726;0.686;0.680;0.672;0.653;0.649;0.635;0.625;0.621;0.608;0.599;0.591;0.590;0.587;0.585;0.580;0.565;0.564;0.558;0.557;0.556;0.555;0.552;0.546;0.534;0.532;0.516;0.509;0.502;0.502
TRN	cross-CA	0.592	PG;PRNr;RM;PRNc;NTB;NLL;MARN;GRN;VI;PF;CS;VTN;IO;RPA;SPFp;NI;PGRNl;RO;RPO;SOC;LDT;MDRNv;PDTg;P5;POL;DTN;PCG;PC5;SG;RN;V;LIN;LRN;IC;NB;AMB;CL	0.821;0.746;0.732;0.720;0.703;0.659;0.659;0.642;0.638;0.620;0.611;0.611;0.610;0.591;0.590;0.587;0.576;0.575;0.567;0.567;0.561;0.559;0.557;0.554;0.553;0.546;0.545;0.538;0.537;0.533;0.533;0.523;0.521;0.516;0.511;0.509;0.500
CL	cross-CA	0.624	PCN;MD;PO;VAL;LD;PF;IAD;CM;LH;VPMpc;VPL;LP;RT;VPM;NI;ILA;RH;AM;VM;ORBvl;PR;SMT;IMD;RE;RL;VPLpc;FRP;RPO;IAM;AV;PC5;TRN	0.850;0.837;0.749;0.732;0.725;0.714;0.713;0.686;0.683;0.679;0.678;0.672;0.658;0.644;0.606;0.604;0.600;0.588;0.584;0.578;0.559;0.550;0.539;0.539;0.537;0.536;0.535;0.533;0.523;0.520;0.509;0.500
ACVII	cross-CA	0.614	MARN;PGRNl;LIN;VII;LRN;PPY;SUT;AMB;IO;MDRNd;IRN;GRN;MDRNv;RPA;RO;B;PARN;SLC;NR;RM;PSV;PB;SPVI;MEV;P5	0.727;0.696;0.692;0.688;0.687;0.676;0.674;0.659;0.653;0.646;0.646;0.641;0.640;0.633;0.623;0.572;0.564;0.551;0.541;0.537;0.530;0.523;0.519;0.518;0.517
NB	cross-CA	0.558	IC;NTB;NLL;MRN;SPFp;POL;PIL;PoT;SAG;PRNr;PP;SPVI;PSV;SUT;TRN;RM;PG;RR;SGN;SPVC;CUN	0.691;0.634;0.612;0.612;0.608;0.607;0.599;0.591;0.563;0.558;0.547;0.531;0.515;0.512;0.511;0.511;0.506;0.505;0.504;0.504;0.502
TRS	cross-CA	0.663	SF;LSr	0.811;0.515
CLA	cross-CA	0.658	AId;GU;EPd;AIp;CP;AIv;VISC;SSp-m;PIR;SSs;ORBl;ACB;SI	0.763;0.762;0.725;0.711;0.706;0.705;0.667;0.664;0.620;0.613;0.586;0.524;0.515
TT	cross-CA	0.569	AON;ACB;DP;AAA;LSr	0.725;0.556;0.551;0.509;0.503
CLI	cross-CA	0.606	AT;DR;Pa4;PAG;IO;LDT;CS;VTN;DT;RPO;EW;IF;IPN;III;PPY;RN;RL;MDRNv;PCG;PVHd;DTN;PN;PDTg	0.773;0.752;0.738;0.722;0.679;0.638;0.635;0.623;0.610;0.608;0.602;0.588;0.580;0.576;0.575;0.549;0.548;0.540;0.530;0.529;0.515;0.514;0.508
NDB	cross-CA	0.583	LPO;MPO;SO;VLPO;MS;AAA;AVP;MA;BST;AVPV;PS	0.666;0.640;0.636;0.594;0.578;0.570;0.565;0.563;0.543;0.534;0.524
CM	cross-CA	0.586	MD;IAD;PCN;CL;AM;RH;VAL;IMD;VPMpc;LD;IAM;PO;RE;PF;PT;PR;III;RPO;Acs5;AV;VM;SMT;EW;LP;VPL	0.718;0.713;0.694;0.686;0.652;0.649;0.641;0.620;0.602;0.600;0.598;0.585;0.573;0.568;0.551;0.539;0.528;0.526;0.524;0.523;0.517;0.514;0.513;0.510;0.508
NI	cross-CA	0.599	RPO;DTN;LDT;SLD;CS;PDTg;VTN;PCG;PF;MM;RM;B;DR;CL;IV;TRN;MD;PRNc;Pa4;PMd;PR;SPA;PCN;PRNr;RL;PAG;VI;RE;PT;LM;GRN;IO;RO;SG;LD	0.844;0.811;0.743;0.723;0.689;0.676;0.670;0.665;0.647;0.638;0.619;0.619;0.613;0.606;0.600;0.587;0.585;0.582;0.575;0.569;0.554;0.552;0.552;0.542;0.538;0.537;0.528;0.523;0.521;0.517;0.516;0.514;0.514;0.509;0.504
SPA	cross-CA	0.575	SPFm;IMD;DTN;MM;PVT;Xi;LM;Pa4;RL;PVp;PF;RPO;CS;LDT;PMd;PAG;AT;NI;PH;PCG;PVH;MPN;VTN;PS;RE;PD	0.737;0.708;0.611;0.605;0.605;0.602;0.601;0.587;0.586;0.580;0.579;0.579;0.576;0.568;0.559;0.555;0.552;0.552;0.551;0.542;0.536;0.523;0.523;0.516;0.512;0.508
NLL	cross-CA	0.592	SOC;NTB;IC;TRN;PRNc;NB;GRN;CUN;V;PRNr;PG;PSV;PC5;P5;SPVI;RM;SPVO	0.724;0.696;0.666;0.659;0.631;0.612;0.611;0.611;0.572;0.560;0.558;0.543;0.534;0.527;0.525;0.523;0.513
CUN	cross-CA	0.554	PB;NLL;PPN;NTB;PRNr;SOC;MRN;RR;SUT;IC;NB	0.644;0.611;0.585;0.576;0.552;0.543;0.532;0.523;0.518;0.504;0.502
NLOT	cross-CA	0.579	COAa;BA;BMA;MA;COAp;PAA;TR;PA;LSv	0.720;0.650;0.596;0.571;0.565;0.536;0.532;0.526;0.515
V	cross-CA	0.618	P5;Acs5;PC5;GRN;AMB;PARN;VII;PRNc;PSV;I5;IRN;LIN;MDRNv;PGRNl;SOC;MDRNd;RO;VI;XII;SUT;MARN;SLC;LRN;NR;RL;SPVO;PRNr;NLL;SPVI;RM;GR;PPY;TRN;IF;NTS;IPN;NTB;DMX;RPA;IO	0.784;0.774;0.747;0.718;0.714;0.709;0.704;0.700;0.689;0.689;0.687;0.686;0.677;0.660;0.646;0.639;0.624;0.622;0.614;0.605;0.605;0.598;0.594;0.593;0.587;0.585;0.573;0.572;0.570;0.553;0.552;0.535;0.533;0.528;0.521;0.513;0.511;0.508;0.506;0.505
NOT	cross-CA	0.641	PPT;OP;SCm;MPT;IGL;SCs;LGd;SubG;LGv;SUB;APN;IntG;MG;POST;HATA;LP	0.757;0.748;0.729;0.701;0.692;0.688;0.676;0.660;0.626;0.622;0.617;0.601;0.574;0.541;0.517;0.512
VAL	cross-CA	0.636	PCN;PO;VPL;VPM;LD;CL;VM;RT;MD;AM;ORBvl;LP;IAD;CM;VPLpc;IAM;SMT;RH;AV;VPMpc;MOp;ILA;PF;FRP;PR;RE;AD;IV	0.826;0.819;0.775;0.753;0.738;0.732;0.719;0.701;0.690;0.690;0.670;0.652;0.652;0.641;0.610;0.609;0.601;0.596;0.587;0.567;0.558;0.539;0.518;0.517;0.515;0.511;0.506;0.505
NPC	cross-CA	0.553	SCO;III;SPFm;PAG;VTN;MA3;PF;VI;SubG;MH;AT;Acs5;AMB	0.653;0.622;0.589;0.562;0.557;0.553;0.544;0.537;0.529;0.519;0.514;0.504;0.503
COAa	cross-CA	0.594	PAA;NLOT;BA;COAp;PA;TR;PMv;BMA;PIR;ENTm;PL	0.769;0.720;0.638;0.627;0.563;0.555;0.547;0.539;0.535;0.534;0.511
NTB	cross-CA	0.577	SOC;TRN;NLL;GRN;PRNr;RM;NB;PG;RN;CUN;IC;SPVO;PRNc;PARN;PSV;PPN;MDRNv;RR;SPVI;PC5;AMB;IRN;V;MDRNd;MRN;SPVC;x	0.712;0.703;0.696;0.648;0.642;0.637;0.634;0.610;0.588;0.576;0.573;0.573;0.571;0.565;0.565;0.563;0.546;0.544;0.540;0.524;0.522;0.512;0.511;0.507;0.504;0.504;0.501
COAp	cross-CA	0.59	PAA;TR;PA;ENTm;HATA;COAa;VISpor;SUB;ENTl;RSPd;RSPv;PAR;TEa;ProS;PRE;BA;VISpl;SCs;PERI;NLOT;ORBvl;AUDv;BMA;RSPagl;PL;ECT;ACAv;POST;SCm;SubG;ACAd;VISl;MOs	0.797;0.793;0.791;0.706;0.657;0.627;0.622;0.618;0.613;0.612;0.608;0.597;0.593;0.585;0.583;0.578;0.578;0.576;0.571;0.565;0.549;0.545;0.541;0.531;0.524;0.524;0.520;0.515;0.514;0.508;0.505;0.505;0.502
NTS	cross-CA	0.621	DMX;CU;IRN;XII;PARN;MV;SPVO;SPVI;PRP;PGRNd;MDRNd;SPVC;SPIV;x;VCO;MDRNv;NR;ECU;AMB;V;GRN;PSV;P5;PAS	0.851;0.794;0.739;0.730;0.717;0.712;0.676;0.665;0.658;0.623;0.617;0.616;0.605;0.572;0.571;0.565;0.557;0.554;0.535;0.521;0.512;0.505;0.505;0.504
VI	cross-CA	0.604	LIN;LRN;PGRNl;RO;III;SG;AMB;SLC;PRNc;MDRNv;PC5;Acs5;I5;GRN;RPA;TRN;IO;MDRNd;P5;V;MARN;SLD;PDTg;IV;PCG;NR;VII;RM;XII;LDT;GR;PG;B;IRN;PRNr;SubG;PSV;NPC;RN;PARN;VTN;NI;SPVI;DTN;LC;PN;EW;PF;CS;VPLpc	0.762;0.738;0.732;0.728;0.721;0.713;0.703;0.697;0.686;0.681;0.674;0.672;0.669;0.660;0.645;0.638;0.637;0.637;0.629;0.622;0.610;0.610;0.597;0.588;0.584;0.583;0.577;0.577;0.571;0.570;0.563;0.562;0.561;0.561;0.556;0.546;0.542;0.537;0.536;0.529;0.528;0.528;0.523;0.522;0.519;0.517;0.516;0.513;0.506;0.506
VII	cross-CA	0.635	GRN;LIN;AMB;PGRNl;MDRNv;V;PRNc;LRN;MARN;ACVII;PPY;PC5;SOC;RO;Acs5;MDRNd;IRN;I5;SUT;RM;PARN;NR;VI;PSV;IO;GR;SLC;P5;RPA;RL;XII	0.784;0.749;0.733;0.732;0.709;0.704;0.703;0.691;0.689;0.688;0.686;0.664;0.660;0.659;0.651;0.631;0.626;0.621;0.610;0.598;0.587;0.584;0.577;0.558;0.556;0.551;0.546;0.543;0.535;0.526;0.519
CP	cross-CA	0.592	GPe;CLA;FS;GPi;EPd;GU;AIp;CEA;SI;ACB;AId;SSp-m	0.734;0.706;0.621;0.616;0.589;0.581;0.575;0.555;0.553;0.545;0.535;0.500
VISC	cross-CA	0.603	AIp;GU;SSs;AId;AIv;ORBl;MOs;CLA;SSp-m;TEa;MOp;VISli;AUDv;ACAd;SSp-un;SSp-ul;ACAv;SSp-n;FRP;ORBvl;VISal;PIR;PAA;ILA;ECT;VISpor;PL;SSp-bfd;SSp-ll;VISl;VISrl;AUDpo;ORBm;AUDd;VISa;AUDp;EPd;VISpm;ENTl;PERI;SSp-tr;VISpl	0.799;0.775;0.746;0.746;0.738;0.691;0.667;0.667;0.666;0.659;0.638;0.637;0.635;0.621;0.621;0.619;0.614;0.609;0.603;0.601;0.585;0.583;0.581;0.574;0.569;0.566;0.554;0.550;0.548;0.545;0.543;0.542;0.538;0.537;0.533;0.533;0.530;0.523;0.518;0.516;0.507;0.504
CS	cross-CA	0.62	RPO;LDT;DR;VTN;PRNr;AT;DTN;NI;PAG;PCG;MM;CLI;PDTg;TRN;IO;PF;PMd;Pa4;SPA;IPN;PRNc;LM;PG;RL;SLD;IF;RM;RN;SUM;VI	0.856;0.771;0.732;0.715;0.709;0.702;0.697;0.689;0.682;0.666;0.648;0.635;0.626;0.611;0.596;0.586;0.581;0.580;0.576;0.575;0.567;0.564;0.559;0.539;0.535;0.534;0.528;0.525;0.508;0.506
VM	cross-CA	0.6	SMT;VAL;PR;PCN;VPMpc;ZI;VPM;VPL;CL;VPLpc;PO;MD;AM;ORBvl;RH;CM;PRNc	0.825;0.719;0.694;0.659;0.604;0.597;0.594;0.593;0.584;0.583;0.581;0.559;0.533;0.528;0.520;0.517;0.508
VLPO	cross-CA	0.572	VMPO;AVPV;MPO;AVP;NDB;SO;RCH;SBPV;LPO;AHN;PS;ASO	0.672;0.611;0.603;0.603;0.594;0.594;0.569;0.554;0.543;0.514;0.502;0.500
VMH	cross-CA	0.588	AHN;DMH;PVH;MPN;PH;TU;ASO;PMv;ARH;RCH;VMPO;PVHd;BAC;PD;MPO;PA;PVi;AVPV;PAG;AT;BA;PVp;SBPV	0.783;0.745;0.700;0.677;0.656;0.637;0.632;0.601;0.593;0.592;0.582;0.580;0.564;0.558;0.529;0.527;0.527;0.518;0.514;0.512;0.506;0.501;0.500
OP	cross-CA	0.689	PPT;NOT;MPT;APN;IGL;LGv;SCm;SCs;LGd;SubG;IntG;LP;PG	0.862;0.748;0.741;0.740;0.725;0.721;0.672;0.656;0.647;0.633;0.615;0.613;0.589
CU	cross-CA	0.594	NTS;SPVC;ECU;GR;DMX;XII;SPVO;MDRNv;SPVI;IRN;PRP;PARN;MDRNd;PAS;VCO;MV;SPIV;NR;PSV;x;GRN;AMB;Acs5;PGRNd	0.794;0.676;0.668;0.664;0.645;0.639;0.638;0.628;0.612;0.599;0.593;0.588;0.584;0.580;0.572;0.566;0.543;0.542;0.540;0.536;0.530;0.515;0.510;0.505
VPL	cross-CA	0.632	RT;VPM;PO;VAL;PCN;CL;LD;MD;LP;VM;IntG;IAD;PF;LGv;VPLpc;AM;ORBvl;MOp;CM	0.865;0.844;0.801;0.775;0.725;0.678;0.677;0.648;0.646;0.593;0.557;0.542;0.534;0.530;0.529;0.526;0.521;0.514;0.508
ORBl	cross-CA	0.596	FRP;GU;VISC;AId;AIv;ORBvl;SSp-m;ACAv;MOs;AIp;ACAd;PL;CLA;MOp;SSp-ul;SSs;PIR;SSp-un;AUDv;ORBm;ILA;RSPd;AON;SSp-ll;SSp-tr;SSp-bfd;SSp-n;ACB;IG	0.706;0.706;0.691;0.689;0.682;0.674;0.656;0.640;0.638;0.636;0.633;0.629;0.586;0.584;0.583;0.580;0.568;0.566;0.564;0.557;0.543;0.531;0.531;0.526;0.526;0.525;0.518;0.518;0.506
VPLpc	cross-CA	0.577	III;PO;VPMpc;RN;PCN;VAL;DT;VM;PoT;VPM;EW;PF;PC5;ZI;LD;CL;LP;SubG;VPL;SPFp;VI	0.706;0.679;0.635;0.620;0.611;0.610;0.593;0.583;0.574;0.573;0.570;0.564;0.560;0.548;0.547;0.536;0.535;0.534;0.529;0.509;0.506
DG	cross-CA	0.624	CA1;SUB;ProS;CA2;CA3;PRE;POST;PAR;HATA;ENTl;RSPv;ENTm;FC	0.759;0.730;0.712;0.712;0.700;0.679;0.592;0.570;0.563;0.543;0.539;0.506;0.504
ORBm	cross-CA	0.582	ORBvl;ILA;FRP;PL;MOs;DP;MOp;ACAv;ACAd;AUDp;SSp-tr;RSPagl;SSp-un;TEa;AIp;SSp-ll;AUDpo;AUDd;AIv;HATA;VISal;ENTl;ORBl;VISam;RE;VISa;VISpor;AId;VISl;VPMpc;VISC;ProS;AM;SSp-ul;VISpm;SUB;IAD;IG;VISli;ENTm;VISpl;CA1	0.805;0.787;0.779;0.728;0.678;0.676;0.659;0.613;0.605;0.599;0.594;0.584;0.579;0.577;0.576;0.573;0.572;0.568;0.567;0.565;0.561;0.558;0.557;0.557;0.556;0.552;0.551;0.546;0.544;0.540;0.538;0.535;0.533;0.530;0.520;0.519;0.518;0.514;0.509;0.504;0.504;0.501
VPM	cross-CA	0.602	VPL;PO;VAL;PCN;RT;CL;MD;LP;LD;VM;VPLpc;MG;RH;SMT;SSp-m;VPMpc;PF;IAD;ORBvl;LGd;AM;IntG	0.844;0.820;0.753;0.711;0.706;0.644;0.643;0.638;0.603;0.594;0.573;0.559;0.549;0.523;0.517;0.517;0.511;0.511;0.509;0.506;0.504;0.504
VPMpc	cross-CA	0.572	CL;PCN;SMT;PoT;PO;VPLpc;PF;VM;CM;PRNc;MD;PVHd;PR;VAL;AV;LD;III;ORBvl;LP;ZI;ORBm;PG;SubG;ILA;VPM;RH;SCm;EW;PAA	0.679;0.657;0.646;0.641;0.639;0.635;0.614;0.604;0.602;0.589;0.589;0.574;0.571;0.567;0.558;0.554;0.552;0.547;0.542;0.540;0.540;0.539;0.532;0.529;0.517;0.515;0.509;0.508;0.508
ORBvl	cross-CA	0.595	FRP;ORBm;PL;ILA;MOs;MOp;SSp-ll;SSp-tr;ACAv;ORBl;VAL;AIv;AId;ENTl;ACAd;PO;RSPd;RSPagl;LD;SSp-ul;VISC;SSp-un;TEa;ENTm;AM;MD;ProS;CL;IAM;TR;HATA;SSp-m;LP;COAp;VPMpc;IG;AUDv;PAA;AV;AIp;RSPv;VISpor;PCN;VISa;RE;VM;CA1;SUB;VPL;PERI;RT;VPM;CA2;VISrl;GU;SMT;PAR	0.806;0.805;0.798;0.776;0.760;0.727;0.702;0.693;0.688;0.674;0.670;0.662;0.647;0.645;0.637;0.627;0.625;0.623;0.618;0.614;0.601;0.594;0.593;0.585;0.585;0.582;0.580;0.578;0.569;0.564;0.563;0.554;0.551;0.549;0.547;0.547;0.547;0.543;0.541;0.540;0.537;0.536;0.534;0.529;0.529;0.528;0.528;0.523;0.521;0.511;0.510;0.509;0.504;0.503;0.503;0.502;0.501
VTA	cross-CA	0.654	PSTN;MT;SNc;LHA;RN;MRN;SNr;PPN;RR;STN;EW;PN;PeF;III;IF	0.839;0.818;0.745;0.740;0.716;0.676;0.671;0.646;0.614;0.600;0.596;0.566;0.562;0.515;0.501
OT	cross-CA	0.61	SI;ACB;MA;PIR;FS;AAA;CEA;MEA;LA;GU	0.738;0.707;0.694;0.649;0.607;0.598;0.574;0.521;0.508;0.504
VTN	cross-CA	0.589	DTN;PDTg;AT;CS;LDT;PCG;PAG;NI;RPO;BAC;DR;CLI;TRN;PF;III;PRNr;RN;PN;MM;RM;PMd;RL;SLD;PVHd;NPC;B;LM;RPA;PG;IPN;VI;IO;SPA;MA3;SLC;P5;SUM;MDRNv;EW;SPFm;SubG	0.746;0.737;0.723;0.715;0.713;0.704;0.700;0.670;0.664;0.630;0.629;0.623;0.611;0.604;0.596;0.591;0.588;0.582;0.576;0.576;0.573;0.565;0.560;0.558;0.557;0.555;0.537;0.536;0.535;0.533;0.528;0.524;0.523;0.521;0.518;0.518;0.511;0.511;0.507;0.504;0.503
x	cross-CA	0.589	SPIV;MV;DCO;UVU;LAV;SPVO;y;VCO;ECU;PYR;SPVI;SUV;CENT;ICB;NTS;NOD;PRP;PARN;VeCB;FN;PSV;CU;CUL;SOC;SPVC;LING;DEC;COPY;IP;PGRNd;NTB	0.774;0.727;0.705;0.686;0.685;0.684;0.682;0.633;0.630;0.622;0.607;0.592;0.590;0.579;0.572;0.570;0.567;0.550;0.549;0.542;0.537;0.536;0.535;0.527;0.526;0.523;0.518;0.510;0.510;0.502;0.501
XII	cross-CA	0.632	NR;IRN;DMX;AMB;NTS;MDRNd;Acs5;SPVI;MDRNv;PARN;LIN;P5;PC5;PGRNl;CU;LRN;SPVC;PGRNd;SLC;GRN;PRP;V;I5;IO;MARN;RO;SPVO;VI;PSV;RM;GR;PPY;MV;RL;Pa5;Pa4;VII	0.820;0.789;0.784;0.732;0.730;0.722;0.715;0.703;0.689;0.682;0.666;0.658;0.648;0.645;0.639;0.638;0.636;0.635;0.625;0.623;0.623;0.614;0.593;0.582;0.580;0.578;0.578;0.571;0.570;0.569;0.566;0.558;0.549;0.532;0.523;0.519;0.519
PA	cross-CA	0.587	COAp;ENTm;VISpor;HATA;TR;PAR;TEa;PAA;ENTl;RSPv;VISpl;ECT;RSPd;PRE;BA;PERI;SUB;POST;BMA;COAa;AUDv;RSPagl;ProS;SCs;APr;VISl;PL;ACAv;ACAd;VMH;NLOT;ARH;SubG;VISp;MOs	0.791;0.704;0.680;0.672;0.672;0.667;0.624;0.624;0.618;0.612;0.610;0.606;0.593;0.588;0.587;0.586;0.580;0.578;0.572;0.563;0.562;0.557;0.556;0.551;0.539;0.539;0.535;0.530;0.528;0.527;0.526;0.523;0.515;0.510;0.507
y	cross-CA	0.639	LAV;SUV;DCO;IP;SPIV;ICB;x;PYR;VeCB;MV;COPY;UVU;FN;DN;NOD;VCO;CUL;LING;FOTU;DEC;AN;CENT;PRM;ECU;SPVO;SIM	0.787;0.764;0.760;0.756;0.745;0.701;0.682;0.676;0.667;0.656;0.653;0.650;0.646;0.629;0.618;0.609;0.609;0.608;0.601;0.591;0.581;0.547;0.544;0.528;0.506;0.505
PAA	cross-CA	0.578	COAp;COAa;TR;PIR;ENTm;PA;PERI;ENTl;VISC;VISpor;TEa;PAR;PRE;RSPd;AIp;ORBvl;BA;ProS;NLOT;PL;MOp;EPd;SSp-ll;AIv;RSPagl;RSPv;VPMpc;SUB;MOs	0.797;0.769;0.739;0.720;0.664;0.624;0.619;0.595;0.581;0.571;0.564;0.562;0.561;0.561;0.544;0.543;0.539;0.537;0.536;0.528;0.528;0.524;0.518;0.515;0.511;0.508;0.508;0.506;0.500
PAG	cross-CA	0.604	DR;AT;LDT;CLI;VTN;RPO;PCG;CS;Pa4;DTN;III;PRNc;NPC;PVHd;PDTg;MRN;SPA;PeF;RN;EW;NI;PRNr;SUM;DT;B;VMH	0.744;0.738;0.725;0.722;0.700;0.690;0.685;0.682;0.665;0.618;0.590;0.568;0.562;0.558;0.557;0.555;0.555;0.545;0.541;0.541;0.537;0.536;0.527;0.526;0.517;0.514
ZI	cross-CA	0.563	RN;MRN;PR;VM;SPFp;SNc;SNr;III;STN;EW;VPLpc;SubG;VPMpc;RL;SMT;GPi;MT;LT	0.679;0.616;0.610;0.597;0.589;0.588;0.565;0.561;0.557;0.553;0.548;0.543;0.540;0.527;0.523;0.514;0.512;0.508
DP	cross-CA	0.574	ILA;ORBm;MS;SH;PBG;LSv;LSr;TT;IG;FRP;PIL;Acs5	0.698;0.676;0.615;0.585;0.574;0.566;0.557;0.551;0.538;0.527;0.504;0.502
DMH	cross-CA	0.593	VMH;AHN;MPN;RCH;ASO;ARH;PVi;MPO;SBPV;TMd;PH;AVP;TU;SCH;BAC;PD;VMPO;AVPV;PVH	0.745;0.725;0.678;0.668;0.618;0.609;0.605;0.599;0.598;0.590;0.589;0.557;0.544;0.543;0.532;0.529;0.523;0.518;0.502
DMX	cross-CA	0.609	NTS;XII;IRN;PGRNd;CU;NR;PRP;AMB;MDRNd;PARN;MDRNv;SPVI;SPVC;Acs5;SPVO;MV;PC5;LRN;V;I5	0.851;0.784;0.676;0.645;0.645;0.639;0.622;0.614;0.608;0.595;0.592;0.578;0.574;0.570;0.563;0.558;0.523;0.520;0.508;0.506
PAR	cross-CA	0.616	ENTm;PRE;VISpl;VISpor;RSPagl;ENTl;ProS;RSPd;APr;TEa;PA;SUB;CA1;POST;PERI;RSPv;HATA;ECT;AUDv;VISp;COAp;MOs;TR;ACAd;VISa;VISl;DG;PL;SSp-tr;ACAv;PAA;VISli;VISal;CA2;VISam;AUDpo;SSp-ll;VISrl;VISpm;AIp;FRP;BA;MOp;ORBvl	0.863;0.796;0.755;0.753;0.724;0.716;0.704;0.700;0.696;0.689;0.667;0.666;0.661;0.660;0.649;0.643;0.636;0.625;0.620;0.606;0.597;0.594;0.591;0.586;0.584;0.583;0.570;0.569;0.565;0.563;0.562;0.562;0.548;0.546;0.543;0.543;0.537;0.536;0.535;0.535;0.522;0.507;0.506;0.501
DN	cross-CA	0.637	AN;IP;COPY;DCO;ICB;FOTU;CUL;PFL;DEC;PRM;PYR;y;FN;UVU;LAV;VeCB;SIM;NOD;VCO;FL;CENT;SPIV;SUV	0.769;0.764;0.741;0.728;0.713;0.710;0.690;0.668;0.667;0.663;0.629;0.629;0.618;0.614;0.608;0.597;0.573;0.566;0.559;0.550;0.544;0.535;0.527
PARN	cross-CA	0.633	IRN;MDRNd;SPVO;NR;SPVI;MDRNv;NTS;AMB;V;GRN;PSV;LIN;XII;PGRNl;SPVC;MV;PGRNd;SUT;LRN;P5;MARN;Acs5;DMX;SOC;RO;PC5;PRP;CU;VII;NTB;ACVII;I5;PB;x;VI;SPIV;IO;ECU;RM	0.859;0.790;0.778;0.736;0.736;0.733;0.717;0.715;0.709;0.701;0.685;0.682;0.682;0.663;0.659;0.635;0.634;0.626;0.617;0.608;0.606;0.599;0.595;0.593;0.592;0.590;0.588;0.588;0.587;0.565;0.564;0.564;0.561;0.550;0.529;0.511;0.510;0.510;0.504
PB	cross-CA	0.558	CUN;SUT;PARN;P5;ACVII;CENT;IRN;PSV	0.644;0.640;0.561;0.538;0.523;0.523;0.516;0.515
DR	cross-CA	0.623	RPO;CLI;LDT;PAG;AT;Pa4;CS;VTN;DTN;NI;PCG;PVHd;DT;IV;RL;EW;B;IF;PDTg;III;SLD;AD	0.784;0.752;0.748;0.744;0.741;0.740;0.732;0.629;0.618;0.613;0.612;0.607;0.591;0.577;0.547;0.536;0.536;0.535;0.518;0.515;0.513;0.509
PBG	cross-CA	0.554	SAG;IG;DP;ILA;HATA;B;CA1;LD;SMT;PCN;PERI;CA2	0.773;0.599;0.574;0.563;0.548;0.523;0.520;0.515;0.512;0.509;0.508;0.505
RSPd	cross-CA	0.636	RSPagl;RSPv;ENTm;ACAd;SSp-tr;ACAv;VISpor;SUB;MOs;VISp;VISam;PAR;SSp-ll;ENTl;AUDv;VISpm;ProS;PL;VISa;PRE;VISrl;SSp-bfd;VISl;SSp-ul;FRP;TR;TEa;VISpl;POST;ORBvl;SSp-un;COAp;PERI;CA1;SSp-n;HATA;PA;VISal;VISli;SSs;PAA;SSp-m;LGd;MOp;CA3;APr;LGv;ORBl;AIv;AUDpo;SCs;ECT;AUDp;SubG;PIR;AId	0.910;0.886;0.795;0.791;0.744;0.739;0.736;0.729;0.714;0.713;0.704;0.700;0.699;0.693;0.686;0.686;0.685;0.683;0.679;0.672;0.670;0.664;0.652;0.651;0.649;0.649;0.641;0.638;0.637;0.625;0.620;0.612;0.611;0.610;0.602;0.601;0.593;0.590;0.573;0.569;0.561;0.561;0.560;0.559;0.557;0.548;0.538;0.531;0.523;0.523;0.518;0.517;0.516;0.514;0.503;0.502
DTN	cross-CA	0.594	NI;PCG;LDT;PDTg;RPO;VTN;SLD;CS;B;MEV;PRNc;DR;PAG;SPA;GRN;RM;LC;RL;SLC;PPY;MM;Pa4;IO;PF;TRN;PRNr;PMd;LM;LIN;MDRNv;PGRNl;VI;TMd;AT;CLI;IF;MARN;SG;MD;P5;SPFm;Xi;MA3	0.811;0.809;0.794;0.769;0.765;0.746;0.702;0.697;0.678;0.673;0.638;0.618;0.618;0.611;0.601;0.592;0.591;0.588;0.578;0.572;0.568;0.559;0.555;0.552;0.546;0.546;0.539;0.535;0.534;0.532;0.528;0.522;0.522;0.519;0.515;0.511;0.508;0.504;0.503;0.502;0.501;0.501;0.500
RSPv	cross-CA	0.608	RSPd;SUB;RSPagl;ENTm;ACAd;VISp;ACAv;SSp-tr;VISa;VISpor;VISrl;ProS;POST;PRE;SSp-bfd;PAR;LGd;SSp-ll;VISam;PA;SubG;COAp;VISl;SCs;MOs;PL;ENTl;CA1;LGv;SSp-un;VISpm;TR;SSp-ul;HATA;CA3;VISal;VISpl;TEa;AUDv;APr;DG;ORBvl;FRP;VISli;SCm;PERI;SSs;SSp-n;PPT;IntG;PAA	0.886;0.776;0.770;0.711;0.689;0.676;0.671;0.666;0.660;0.655;0.654;0.648;0.647;0.647;0.646;0.643;0.632;0.628;0.624;0.612;0.608;0.608;0.606;0.605;0.605;0.605;0.603;0.601;0.599;0.596;0.589;0.587;0.583;0.582;0.573;0.572;0.566;0.560;0.553;0.544;0.539;0.537;0.527;0.526;0.519;0.519;0.518;0.517;0.512;0.509;0.508
RSPagl	cross-CA	0.637	RSPd;ENTm;VISam;VISpor;VISpm;RSPv;SSp-tr;VISp;ACAd;MOs;VISa;PAR;VISl;SSp-ll;VISrl;ENTl;TEa;AUDv;PL;VISpl;SSp-bfd;SUB;ProS;ACAv;SSp-ul;VISal;MOp;ORBvl;FRP;SSp-n;SSp-un;VISli;PRE;CA1;AUDpo;POST;ORBm;PERI;PA;AUDp;TR;SSs;HATA;CA3;AIv;COAp;APr;AUDd;LGv;SSp-m;AId;LD;PAA;AV;ECT	0.910;0.808;0.800;0.791;0.775;0.770;0.758;0.749;0.748;0.735;0.726;0.724;0.720;0.704;0.704;0.702;0.692;0.681;0.676;0.675;0.657;0.655;0.654;0.650;0.647;0.642;0.633;0.623;0.622;0.613;0.610;0.609;0.608;0.598;0.589;0.587;0.584;0.584;0.557;0.552;0.552;0.546;0.543;0.533;0.532;0.531;0.531;0.529;0.528;0.523;0.517;0.514;0.511;0.501;0.501
ECT	cross-CA	0.599	PERI;TEa;VISpor;ENTl;AUDv;AUDpo;AUDd;VISal;VISli;AUDp;PAR;AIp;PA;ProS;ENTm;TR;VISpl;FRP;VISC;VISl;PRE;CA1;SUB;BA;VISpm;ACAd;VISp;COAp;RSPd;SSs;AIv;RSPagl	0.816;0.789;0.749;0.702;0.685;0.648;0.643;0.638;0.635;0.625;0.625;0.607;0.606;0.595;0.594;0.585;0.580;0.579;0.569;0.568;0.550;0.544;0.543;0.541;0.534;0.533;0.529;0.524;0.517;0.516;0.509;0.501
PCG	cross-CA	0.616	DTN;LDT;PDTg;B;VTN;RPO;SLD;PAG;CS;NI;Pa4;AT;PF;LC;DR;MEV;SG;VI;SLC;RO;PRNc;PRNr;IO;TRN;SPA;LM;RM;CLI;P5;IMD;MM;MD	0.809;0.809;0.737;0.718;0.704;0.700;0.699;0.685;0.666;0.665;0.646;0.640;0.632;0.614;0.612;0.610;0.591;0.584;0.583;0.565;0.555;0.554;0.550;0.545;0.542;0.539;0.536;0.530;0.526;0.526;0.525;0.508
ECU	cross-CA	0.575	CU;x;SPVO;SPIV;MV;PRP;VCO;DCO;NTS;UVU;SPVI;y;IRN;LAV;PSV;PARN	0.668;0.630;0.626;0.617;0.612;0.611;0.607;0.602;0.554;0.538;0.534;0.528;0.527;0.521;0.511;0.510
PCN	cross-CA	0.634	CL;VAL;MD;PO;VPL;VPM;IAD;PF;CM;LD;RH;VM;VPMpc;RT;SMT;AM;LP;VPLpc;PR;NI;LH;MOp;ORBvl;AV;ILA;RE;IAM;EPd;PBG	0.850;0.826;0.796;0.775;0.725;0.711;0.707;0.700;0.694;0.678;0.664;0.659;0.657;0.656;0.643;0.615;0.613;0.611;0.566;0.552;0.540;0.534;0.534;0.522;0.520;0.510;0.509;0.509;0.509
LING	cross-CA	0.599	NOD;DEC;COPY;PFL;CUL;PYR;CENT;UVU;AN;PRM;FN;y;DCO;FL;LAV;SPIV;SIM;ICB;MV;SUV;x;VeCB;IP;FOTU	0.754;0.707;0.679;0.679;0.674;0.633;0.631;0.629;0.624;0.619;0.609;0.608;0.603;0.594;0.579;0.564;0.545;0.530;0.527;0.524;0.523;0.517;0.516;0.507
PD	cross-CA	0.559	MPN;AHN;OV;MPO;TMd;BST;SBPV;AVPV;BAC;VMH;B;PS;PVT;ARH;Xi;PVp;DMH;PVH;PVa;ASO;SPA;VMPO;LM;RCH	0.680;0.631;0.626;0.618;0.612;0.603;0.583;0.569;0.567;0.558;0.553;0.546;0.543;0.537;0.534;0.531;0.529;0.526;0.526;0.521;0.508;0.508;0.506;0.501
ENTl	cross-CA	0.617	PERI;ENTm;VISpor;TEa;ProS;TR;PAR;AUDv;ECT;RSPagl;PRE;RSPd;CA1;PL;SUB;MOs;ORBvl;SSp-tr;VISpl;FRP;PA;ACAd;VISli;CA2;COAp;VISam;VISal;RSPv;VISl;AIp;PAA;VISp;VISpm;VISrl;MOp;SSp-ll;VISa;POST;AUDpo;AId;PIR;ORBm;LD;AUDd;ACAv;SSs;HATA;DG;SSp-bfd;AUDp;CA3;BA;AIv;VISC;ILA;SSp-ul;APr	0.839;0.834;0.807;0.764;0.759;0.726;0.716;0.712;0.702;0.702;0.696;0.693;0.684;0.670;0.666;0.657;0.645;0.635;0.633;0.630;0.618;0.617;0.615;0.613;0.613;0.610;0.606;0.603;0.598;0.597;0.595;0.592;0.580;0.578;0.577;0.576;0.571;0.570;0.568;0.559;0.559;0.558;0.556;0.553;0.549;0.549;0.543;0.543;0.543;0.539;0.535;0.534;0.521;0.518;0.518;0.502;0.502
CENT	cross-CA	0.623	CUL;SIM;PRM;DEC;AN;PYR;NOD;COPY;FL;IC;SPIV;LING;UVU;DCO;SUV;PFL;LAV;FN;x;ICB;MV;FOTU;VCO;y;DN;IP;PB;VeCB	0.825;0.778;0.712;0.708;0.702;0.696;0.657;0.652;0.648;0.642;0.634;0.631;0.625;0.612;0.611;0.607;0.605;0.597;0.590;0.581;0.576;0.551;0.550;0.547;0.544;0.540;0.523;0.508
PERI	cross-CA	0.589	ENTl;ECT;VISpor;TEa;ENTm;TR;AUDv;PAR;ProS;PAA;PRE;VISal;RSPd;CA1;MOs;PA;RSPagl;AIp;AUDpo;PIR;PL;COAp;ACAd;SSp-tr;VISli;CA2;FRP;VISpl;SUB;AUDd;AIv;RSPv;BA;AId;VISC;ORBvl;PBG;VISam;AUDp;VISpm;B	0.839;0.816;0.773;0.769;0.684;0.680;0.669;0.649;0.626;0.619;0.618;0.616;0.611;0.606;0.589;0.586;0.584;0.581;0.580;0.575;0.575;0.571;0.565;0.551;0.544;0.539;0.536;0.526;0.522;0.522;0.520;0.519;0.517;0.516;0.516;0.511;0.508;0.506;0.506;0.503;0.503
ENTm	cross-CA	0.647	PAR;VISpor;ENTl;RSPagl;RSPd;PRE;ProS;VISpl;TEa;RSPv;COAp;AUDv;SUB;PA;SSp-tr;MOs;TR;CA1;PERI;ACAd;VISp;VISl;PAA;SSp-ll;POST;HATA;PL;ACAv;VISa;VISam;VISli;BA;APr;ECT;MOp;VISrl;ORBvl;SSp-bfd;CA2;SSp-ul;AUDp;VISpm;VISal;FRP;CA3;SSp-un;AUDpo;COAa;AV;DG;ORBm;PIR	0.863;0.851;0.834;0.808;0.795;0.751;0.735;0.726;0.724;0.711;0.706;0.706;0.706;0.704;0.697;0.694;0.686;0.686;0.684;0.679;0.667;0.665;0.664;0.660;0.658;0.654;0.646;0.645;0.626;0.615;0.610;0.605;0.595;0.594;0.593;0.586;0.585;0.579;0.575;0.574;0.573;0.572;0.570;0.569;0.559;0.552;0.539;0.534;0.528;0.506;0.504;0.504
CUL	cross-CA	0.676	CENT;SIM;DEC;PRM;AN;COPY;PFL;FL;PYR;DN;DCO;NOD;LAV;LING;UVU;IP;SUV;FOTU;SPIV;ICB;FN;VCO;y;IC;VeCB;x;MV	0.825;0.822;0.800;0.780;0.774;0.761;0.734;0.701;0.698;0.690;0.688;0.686;0.682;0.674;0.673;0.659;0.654;0.651;0.645;0.641;0.620;0.619;0.609;0.590;0.536;0.535;0.501
PF	cross-CA	0.583	CL;MD;PCN;PO;RPO;NI;PG;PCG;LD;SPFm;LP;TRN;VPMpc;VTN;PDTg;RM;IMD;LDT;CS;SPA;SPFp;CM;VPLpc;PoT;III;APN;DTN;SLD;NPC;RL;POL;PC5;VPL;LH;IAD;VAL;LM;MM;VI;RE;VPM;PR	0.714;0.713;0.700;0.679;0.668;0.647;0.641;0.632;0.631;0.630;0.622;0.620;0.614;0.604;0.603;0.599;0.592;0.592;0.586;0.579;0.572;0.568;0.564;0.563;0.557;0.553;0.552;0.551;0.544;0.539;0.537;0.535;0.534;0.529;0.527;0.518;0.515;0.514;0.513;0.512;0.511;0.506
PG	cross-CA	0.567	TRN;PRNr;SPFp;PF;NTB;PPT;OP;APN;MM;RM;VI;CS;NLL;POL;VPMpc;VTN;SCm;PoT;IC;PRNc;MARN;SOC;SPFm;RPA;SUM;NB;PGRNl	0.821;0.665;0.660;0.641;0.610;0.595;0.589;0.582;0.581;0.568;0.562;0.559;0.558;0.558;0.539;0.535;0.535;0.533;0.526;0.518;0.518;0.515;0.513;0.511;0.507;0.506;0.505
DEC	cross-CA	0.697	FOTU;PYR;UVU;CUL;COPY;FN;AN;PRM;PFL;CENT;SIM;LING;DCO;NOD;DN;FL;ICB;LAV;IP;VeCB;y;SPIV;SUV;x	0.838;0.838;0.809;0.800;0.792;0.790;0.749;0.742;0.735;0.708;0.708;0.707;0.675;0.673;0.667;0.660;0.650;0.640;0.639;0.638;0.591;0.588;0.560;0.518
FOTU	cross-CA	0.647	DEC;PYR;UVU;COPY;FN;AN;DN;PRM;CUL;PFL;DCO;SIM;y;IP;ICB;CENT;NOD;LAV;FL;VeCB;LING	0.838;0.820;0.788;0.780;0.738;0.717;0.710;0.704;0.651;0.641;0.634;0.614;0.601;0.591;0.555;0.551;0.551;0.547;0.536;0.520;0.507
PH	cross-CA	0.582	PMd;MM;AHN;VMH;LM;SUM;PeF;DMH;LHA;PMv;MPO;SPA;PVHd;SPFm;BST;AT;PVH;PSTN;Xi	0.677;0.669;0.658;0.656;0.637;0.625;0.600;0.589;0.583;0.561;0.557;0.551;0.549;0.537;0.534;0.526;0.524;0.519;0.516
PYR	cross-CA	0.685	UVU;DEC;FOTU;FN;COPY;PRM;NOD;AN;SPIV;DCO;CUL;CENT;SIM;y;IP;PFL;LAV;LING;DN;ICB;x;VeCB;FL;SUV;MV;VCO	0.918;0.838;0.820;0.811;0.795;0.722;0.721;0.714;0.710;0.699;0.698;0.696;0.685;0.676;0.670;0.648;0.636;0.633;0.629;0.624;0.622;0.607;0.606;0.570;0.553;0.512
EPd	cross-CA	0.582	PIR;CLA;AIp;FS;CP;AId;EPv;AIv;SSs;VISC;PAA;ACB;PCN;GU	0.734;0.725;0.627;0.594;0.589;0.587;0.579;0.575;0.552;0.530;0.524;0.513;0.509;0.503
UVU	cross-CA	0.671	PYR;DEC;COPY;FOTU;FN;NOD;PRM;DCO;SPIV;x;CUL;IP;LAV;AN;y;SIM;PFL;LING;ICB;CENT;DN;FL;VeCB;VCO;MV;ECU;SUV	0.918;0.809;0.790;0.788;0.785;0.761;0.722;0.717;0.705;0.686;0.673;0.673;0.667;0.663;0.650;0.643;0.637;0.629;0.627;0.625;0.614;0.600;0.578;0.558;0.539;0.538;0.533
PIR	cross-CA	0.57	EPd;PAA;AIp;OT;AIv;AId;GU;CLA;EPv;VISC;PERI;MA;ACB;ORBl;TR;AAA;ENTl;PRE;AUDv;CA2;SSp-m;COAa;SSs;FS;TEa;AON;ACAv;ACAd;BLA;ENTm;RSPd;MOs;PL	0.734;0.720;0.720;0.649;0.634;0.632;0.621;0.620;0.584;0.583;0.575;0.575;0.569;0.568;0.565;0.562;0.559;0.556;0.553;0.542;0.540;0.535;0.530;0.528;0.519;0.516;0.511;0.506;0.505;0.504;0.503;0.503;0.501
EPv	cross-CA	0.632	BLA;AAA;FS;IA;PIR;EPd;ACB	0.790;0.672;0.662;0.596;0.584;0.579;0.541
NOD	cross-CA	0.651	COPY;UVU;LING;FL;PYR;PFL;PRM;CUL;SPIV;DEC;VCO;AN;CENT;FN;IP;SIM;y;MV;DCO;x;LAV;DN;PRP;FOTU;ICB	0.782;0.761;0.754;0.737;0.721;0.708;0.699;0.686;0.674;0.673;0.670;0.669;0.657;0.644;0.636;0.624;0.618;0.617;0.614;0.570;0.569;0.566;0.564;0.551;0.509
PGRNd	cross-CA	0.572	PRP;IRN;DMX;MV;XII;PARN;GRN;NTS;AMB;LIN;SPIV;SPVI;Acs5;SOC;NR;RO;SLC;SPVO;MARN;RM;PGRNl;PPY;CU;x;PC5	0.758;0.696;0.645;0.642;0.635;0.634;0.632;0.623;0.621;0.577;0.556;0.550;0.543;0.533;0.528;0.526;0.523;0.518;0.516;0.512;0.511;0.507;0.505;0.502;0.501
PL	cross-CA	0.599	FRP;MOs;ACAd;ORBvl;ACAv;ILA;ORBm;AUDv;RSPd;RSPagl;MOp;ENTl;SSp-ll;AId;AIv;ENTm;ORBl;TEa;SSp-ul;VISam;SSp-tr;RSPv;TR;SUB;VISpor;ProS;PERI;PAR;HATA;VISC;AV;RE;PRE;SSp-un;IAD;PA;AM;PAA;VISl;AUDp;VISa;COAp;AIp;VISpm;VISli;SSs;CA1;SMT;COAa;LD;MD;SSp-bfd;PIR;BA	0.834;0.808;0.808;0.798;0.742;0.740;0.728;0.697;0.683;0.676;0.672;0.670;0.670;0.660;0.647;0.646;0.629;0.621;0.615;0.614;0.613;0.605;0.590;0.587;0.576;0.575;0.575;0.569;0.560;0.554;0.552;0.551;0.544;0.537;0.536;0.535;0.533;0.528;0.527;0.526;0.526;0.524;0.524;0.522;0.517;0.515;0.514;0.512;0.511;0.511;0.510;0.501;0.501;0.500
EW	cross-CA	0.583	RL;III;MA3;RN;PSTN;AD;MT;PC5;PVHd;DT;CLI;MDRNv;IAM;VTA;Acs5;AMB;IPN;VPLpc;IF;AV;ZI;IO;PAG;DR;SLC;RPO;PRNc;SNc;VI;SCO;CM;VPMpc;VTN;PPY	0.721;0.717;0.710;0.694;0.677;0.637;0.633;0.618;0.614;0.604;0.602;0.599;0.597;0.596;0.596;0.594;0.573;0.570;0.562;0.553;0.553;0.541;0.541;0.536;0.534;0.529;0.522;0.519;0.516;0.516;0.513;0.508;0.507;0.500
PGRNl	cross-CA	0.647	LRN;AMB;LIN;GRN;MARN;MDRNv;IRN;MDRNd;VI;VII;RO;IO;RPA;ACVII;PPY;Acs5;PARN;V;SPVI;XII;P5;PSV;NR;SPVC;PRNc;SOC;SLC;SUT;TRN;I5;RM;SG;GR;SPVO;PC5;PRP;DTN;PGRNd;PG	0.816;0.797;0.795;0.782;0.778;0.758;0.740;0.735;0.732;0.732;0.731;0.712;0.697;0.696;0.687;0.683;0.663;0.660;0.649;0.645;0.645;0.627;0.620;0.601;0.599;0.595;0.589;0.586;0.576;0.553;0.548;0.536;0.535;0.535;0.529;0.529;0.528;0.511;0.505
PMd	cross-CA	0.579	MM;TMd;PMv;PH;SUM;LM;RCH;PVi;RPO;CS;VTN;NI;SPA;TMv;DTN;ASO;MPN;TU;SO;SPFm;PS;Xi;MPO;PVp;AHN;AVPV	0.836;0.714;0.684;0.677;0.654;0.652;0.598;0.598;0.586;0.581;0.573;0.569;0.559;0.541;0.539;0.534;0.528;0.526;0.523;0.518;0.517;0.513;0.512;0.510;0.507;0.506
MOp	cross-CA	0.603	MOs;SSp-ll;SSp-ul;ORBvl;SSp-tr;SSp-un;AIv;AId;PL;FRP;ORBm;SSp-m;ACAd;VISC;RSPagl;VISa;ILA;ACAv;ENTm;SSp-n;ORBl;VISrl;ENTl;AIp;RSPd;VAL;VISam;AV;AM;VISal;TEa;SSs;VISli;PCN;RT;VISpor;PAA;PO;VPL;VISl;PAR;AUDv;GU	0.847;0.751;0.733;0.727;0.713;0.711;0.693;0.692;0.672;0.670;0.659;0.654;0.639;0.638;0.633;0.633;0.631;0.619;0.593;0.585;0.584;0.581;0.577;0.571;0.559;0.558;0.556;0.554;0.551;0.549;0.548;0.537;0.534;0.534;0.532;0.529;0.528;0.514;0.514;0.506;0.506;0.502;0.501
FN	cross-CA	0.656	PYR;DEC;UVU;COPY;FOTU;ICB;IP;VeCB;LAV;DCO;y;NOD;SPIV;CUL;SUV;DN;LING;CENT;PRM;PFL;x;FL;AN	0.811;0.790;0.785;0.745;0.738;0.731;0.721;0.715;0.675;0.650;0.646;0.644;0.644;0.620;0.619;0.618;0.609;0.597;0.581;0.578;0.542;0.514;0.512
MOs	cross-CA	0.636	ACAd;MOp;FRP;PL;ACAv;SSp-ll;ORBvl;RSPagl;AIv;SSp-ul;AId;RSPd;SSp-tr;AUDv;ENTm;ORBm;VISam;SSp-un;VISa;VISC;ENTl;SSp-m;ORBl;TEa;ILA;VISpor;VISli;AIp;SSp-n;SSs;VISl;RSPv;VISpm;AV;PAR;PERI;VISal;AUDp;VISrl;SSp-bfd;GU;ProS;TR;AUDd;AUDpo;VISp;IG;PA;PRE;PIR;COAp;VISpl;PAA	0.872;0.847;0.825;0.808;0.807;0.762;0.760;0.735;0.725;0.723;0.715;0.714;0.707;0.697;0.694;0.678;0.677;0.670;0.670;0.667;0.657;0.640;0.638;0.634;0.634;0.632;0.626;0.621;0.613;0.612;0.609;0.605;0.602;0.596;0.594;0.589;0.588;0.587;0.580;0.576;0.552;0.545;0.534;0.532;0.529;0.515;0.510;0.507;0.507;0.503;0.502;0.501;0.500
FS	cross-CA	0.614	ACB;SI;CEA;AAA;EPv;CP;OT;BLA;AON;IA;EPd;GPi;MA;PIR;STN;SNc;LSr	0.816;0.770;0.704;0.697;0.662;0.621;0.607;0.600;0.596;0.594;0.594;0.576;0.544;0.528;0.511;0.510;0.503
AUDp	cross-CA	0.639	AUDd;AUDpo;VISl;AUDv;VISal;VISpor;TEa;VISp;VISpl;VISli;SSp-un;SSp-bfd;VISam;VISpm;SSs;VISa;SSp-ul;VISrl;ACAd;ECT;ORBm;ACAv;MOs;SSp-ll;SSp-tr;ENTm;HATA;APr;RSPagl;FRP;ENTl;POST;VISC;ProS;PL;SSp-n;RSPd;SUB;PERI	0.875;0.865;0.818;0.775;0.769;0.768;0.767;0.743;0.730;0.725;0.717;0.701;0.694;0.689;0.660;0.659;0.657;0.639;0.633;0.625;0.599;0.590;0.587;0.574;0.574;0.573;0.566;0.553;0.552;0.541;0.539;0.537;0.533;0.529;0.526;0.519;0.516;0.507;0.506
PMv	cross-CA	0.607	TMv;TU;PMd;PVp;VMH;LM;MM;AHN;PH;TMd;COAa;MPN;ARH	0.804;0.701;0.684;0.621;0.601;0.593;0.593;0.576;0.561;0.556;0.547;0.542;0.505
SIM	cross-CA	0.667	PRM;AN;CUL;CENT;PFL;FL;COPY;DEC;PYR;UVU;NOD;FOTU;IP;IC;DN;DCO;LING;SPIV;y	0.874;0.845;0.822;0.778;0.730;0.723;0.719;0.708;0.685;0.643;0.624;0.614;0.608;0.583;0.573;0.553;0.545;0.538;0.505
AUDd	cross-CA	0.648	AUDp;AUDpo;VISl;VISal;SSs;VISam;AUDv;VISpm;VISpor;VISli;VISp;TEa;SSp-bfd;VISpl;SSp-un;VISrl;ECT;VISa;SSp-ul;ACAd;ORBm;AIp;SSp-m;ENTl;SSp-n;VISC;MOs;GU;RSPagl;FRP;PERI;SSp-tr;APr	0.875;0.828;0.793;0.792;0.768;0.734;0.732;0.732;0.730;0.730;0.724;0.719;0.713;0.699;0.675;0.672;0.643;0.639;0.620;0.582;0.568;0.560;0.556;0.553;0.547;0.537;0.532;0.532;0.529;0.522;0.522;0.521;0.516
AN	cross-CA	0.684	PRM;SIM;COPY;PFL;CUL;DN;DEC;FOTU;FL;PYR;DCO;CENT;IP;NOD;UVU;LING;y;VCO;SPIV;IC;FN;LAV	0.904;0.845;0.814;0.799;0.774;0.769;0.749;0.717;0.716;0.714;0.711;0.702;0.682;0.669;0.663;0.624;0.581;0.542;0.531;0.530;0.512;0.511
AUDv	cross-CA	0.65	TEa;VISpor;VISli;AUDp;VISl;ACAd;AUDd;SSs;VISam;VISal;AUDpo;FRP;ENTl;ENTm;VISp;VISpl;PL;MOs;SSp-bfd;VISpm;RSPd;ECT;RSPagl;VISrl;PERI;SSp-ll;SSp-ul;SSp-n;SSp-un;VISa;SSp-tr;ACAv;VISC;AIp;TR;PAR;PRE;GU;SSp-m;POST;ORBl;PA;AId;ProS;PIR;RSPv;HATA;ORBvl;COAp;SUB;APr;CA1;MOp;AIv	0.833;0.801;0.776;0.775;0.762;0.751;0.732;0.725;0.725;0.722;0.716;0.712;0.712;0.706;0.702;0.700;0.697;0.697;0.691;0.691;0.686;0.685;0.681;0.679;0.669;0.667;0.666;0.659;0.657;0.656;0.649;0.648;0.635;0.629;0.621;0.620;0.619;0.607;0.606;0.589;0.564;0.562;0.560;0.558;0.553;0.553;0.550;0.547;0.545;0.542;0.516;0.507;0.502;0.501
PO	cross-CA	0.631	VPM;VAL;VPL;LP;PCN;LD;CL;RT;MD;VPLpc;PF;VPMpc;ORBvl;CM;LGv;VM;PoT;IAD;AM;IntG;ILA;APN;RH;SubG;SMT;MOp;ProS;III	0.820;0.819;0.801;0.778;0.775;0.771;0.749;0.705;0.681;0.679;0.679;0.639;0.627;0.585;0.585;0.581;0.567;0.557;0.546;0.545;0.541;0.538;0.531;0.526;0.516;0.514;0.503;0.503
GPe	cross-CA	0.597	CP;GPi;SNr;SNc;STN;CEA;MT;SI	0.734;0.732;0.642;0.573;0.551;0.519;0.517;0.506
PRM	cross-CA	0.696	AN;COPY;SIM;PFL;CUL;FL;DEC;UVU;PYR;IP;CENT;FOTU;NOD;DCO;DN;LING;SPIV;FN;VCO;y;IC;SUV	0.904;0.887;0.874;0.836;0.780;0.764;0.742;0.722;0.722;0.717;0.712;0.704;0.699;0.675;0.663;0.619;0.589;0.581;0.558;0.544;0.510;0.502
AUDpo	cross-CA	0.652	VISal;VISl;AUDp;AUDd;VISp;VISpor;VISli;TEa;VISrl;VISpm;VISpl;VISa;VISam;AUDv;SSp-un;SSp-bfd;ECT;SSp-tr;SSs;RSPagl;PERI;APr;SSp-ul;ORBm;ENTl;ACAd;HATA;PAR;VISC;ENTm;MOs;SSp-ll;PRE;ProS;RSPd;POST;SUB;ACAv	0.888;0.886;0.865;0.828;0.824;0.812;0.804;0.787;0.770;0.766;0.762;0.756;0.740;0.716;0.682;0.679;0.648;0.615;0.614;0.589;0.580;0.575;0.572;0.572;0.568;0.555;0.550;0.543;0.542;0.539;0.529;0.525;0.525;0.524;0.523;0.516;0.506;0.506
POL	cross-CA	0.589	PoT;SPFp;APN;SCm;NB;IC;PPT;MG;PG;PIL;TRN;PF;SGN;MRN	0.732;0.702;0.651;0.619;0.607;0.582;0.567;0.564;0.558;0.553;0.553;0.537;0.514;0.504
GPi	cross-CA	0.643	SNr;SNc;GPe;STN;SI;CP;CEA;MT;FS;ZI	0.753;0.751;0.732;0.645;0.635;0.616;0.606;0.602;0.576;0.514
COPY	cross-CA	0.707	PRM;PFL;IP;AN;PYR;DEC;UVU;NOD;FOTU;CUL;FN;DN;FL;DCO;SIM;SPIV;LING;y;CENT;ICB;LAV;VeCB;VCO;MV;SUV;x	0.887;0.835;0.814;0.814;0.795;0.792;0.790;0.782;0.780;0.761;0.745;0.741;0.735;0.730;0.719;0.682;0.679;0.653;0.652;0.610;0.603;0.599;0.578;0.561;0.541;0.510
POST	cross-CA	0.597	SUB;APr;PRE;VISpl;CA1;ProS;PAR;ENTm;RSPv;RSPd;VISp;HATA;VISpor;VISl;VISa;TEa;DG;AUDv;RSPagl;SSp-tr;PA;SSp-un;ACAv;ENTl;VISam;SSp-bfd;CA3;VISrl;CA2;NOT;VISpm;AUDp;ACAd;VISli;AUDpo;COAp;VISal;SCs;SCm;SSp-ll	0.796;0.787;0.764;0.705;0.692;0.683;0.660;0.658;0.647;0.637;0.635;0.628;0.626;0.624;0.603;0.596;0.592;0.589;0.587;0.579;0.578;0.571;0.570;0.570;0.563;0.559;0.554;0.551;0.544;0.541;0.539;0.537;0.523;0.518;0.516;0.515;0.511;0.510;0.507;0.502
GR	cross-CA	0.568	CU;MDRNv;AP;Acs5;RO;AMB;I5;MDRNd;PC5;IO;LIN;PSV;LRN;XII;VI;V;VII;GRN;III;SLC;PAS;PGRNl;SPVC;SG;NR;PDTg;RL;PRNc	0.664;0.656;0.631;0.630;0.614;0.609;0.590;0.590;0.581;0.580;0.580;0.578;0.568;0.566;0.563;0.552;0.551;0.548;0.545;0.543;0.541;0.535;0.529;0.520;0.516;0.512;0.512;0.502
PFL	cross-CA	0.677	PRM;COPY;AN;FL;DEC;CUL;SIM;NOD;LING;DN;DCO;IP;PYR;FOTU;UVU;CENT;FN;VCO;SPIV;ICB	0.836;0.835;0.799;0.795;0.735;0.734;0.730;0.708;0.679;0.668;0.663;0.662;0.648;0.641;0.637;0.607;0.578;0.577;0.513;0.502
PP	cross-CA	0.572	PIL;MRN;NB;SCO;LT	0.707;0.582;0.547;0.523;0.500
GRN	cross-CA	0.643	LIN;MDRNv;MARN;AMB;VII;PGRNl;IRN;RM;RO;PRNc;V;MDRNd;PARN;PSV;Acs5;SOC;LRN;VI;SPVI;NTB;NR;IO;TRN;ACVII;PGRNd;XII;P5;PRP;NLL;PC5;I5;SPVC;DTN;SPVO;SG;PRNr;PPY;SUT;SLC;RL;GR;CU;MV;NI;NTS;RPA;IPN;LDT	0.807;0.801;0.793;0.786;0.784;0.782;0.756;0.753;0.751;0.739;0.718;0.703;0.701;0.697;0.692;0.672;0.672;0.660;0.657;0.648;0.646;0.644;0.642;0.641;0.632;0.623;0.620;0.614;0.611;0.610;0.608;0.606;0.601;0.594;0.583;0.583;0.577;0.572;0.566;0.552;0.548;0.530;0.524;0.516;0.512;0.507;0.506;0.500
FL	cross-CA	0.643	PFL;PRM;NOD;COPY;SIM;AN;CUL;DEC;CENT;PYR;UVU;LING;VCO;IP;DN;DCO;FOTU;FN	0.795;0.764;0.737;0.735;0.723;0.716;0.701;0.660;0.648;0.606;0.600;0.594;0.592;0.564;0.550;0.547;0.536;0.514
PPN	cross-CA	0.609	RR;MRN;VTA;PSTN;LHA;STN;PRNr;MT;CUN;SNc;RN;NTB;SUT;PeF;SNr	0.789;0.754;0.646;0.640;0.635;0.606;0.603;0.598;0.585;0.578;0.570;0.563;0.532;0.528;0.509
GU	cross-CA	0.622	AIp;AId;VISC;CLA;SSs;SSp-m;ORBl;AIv;PIR;AUDv;SSp-n;ACAd;ACAv;FRP;CP;SSp-un;SSp-bfd;TEa;MOs;AUDd;SSp-ul;OT;EPd;ORBvl;MOp	0.838;0.797;0.775;0.762;0.756;0.750;0.706;0.693;0.621;0.607;0.602;0.598;0.592;0.582;0.581;0.574;0.562;0.561;0.552;0.532;0.504;0.504;0.503;0.503;0.501
PPT	cross-CA	0.659	OP;SCm;APN;NOT;SCs;MPT;SubG;LGv;LGd;LP;IGL;PG;IntG;POL;SUB;HATA;MG;RSPv	0.862;0.809;0.764;0.757;0.735;0.726;0.695;0.694;0.671;0.659;0.658;0.595;0.570;0.567;0.550;0.524;0.524;0.512
PPY	cross-CA	0.579	MARN;PGRNl;VII;ACVII;LIN;LRN;AMB;SLC;MDRNv;IO;GRN;CLI;DTN;IRN;XII;RO;P5;RL;MDRNd;PRNc;V;RM;B;PC5;PGRNd;RPA;EW	0.716;0.687;0.686;0.676;0.639;0.626;0.602;0.601;0.597;0.589;0.577;0.575;0.572;0.565;0.558;0.557;0.555;0.545;0.543;0.536;0.535;0.532;0.526;0.522;0.507;0.504;0.500
PR	cross-CA	0.569	SMT;VM;ZI;MD;AM;VPMpc;PCN;CL;NI;RE;LD;CM;RO;VAL;IV;IAD;PF	0.759;0.694;0.610;0.588;0.578;0.571;0.566;0.559;0.554;0.546;0.542;0.539;0.518;0.515;0.513;0.508;0.506
PRE	cross-CA	0.609	PAR;CA1;POST;ProS;SUB;ENTm;APr;ENTl;DG;RSPd;VISpl;HATA;VISpor;CA2;TEa;RSPv;ACAv;AUDv;PERI;RSPagl;TR;PA;COAp;ACAd;SSp-tr;PAA;CA3;PIR;VISp;ECT;VISl;PL;VISa;AUDpo;FRP;SSp-bfd;VISam;AIp;SSs;MOs;VISli;SSp-ll;VISrl	0.796;0.765;0.764;0.761;0.754;0.751;0.726;0.696;0.679;0.672;0.672;0.664;0.653;0.652;0.650;0.647;0.631;0.619;0.618;0.608;0.608;0.588;0.583;0.580;0.571;0.561;0.559;0.556;0.551;0.550;0.549;0.544;0.532;0.525;0.518;0.513;0.510;0.509;0.508;0.507;0.502;0.501;0.500
PRNc	cross-CA	0.6	PRNr;GRN;TRN;VII;V;Acs5;VI;RM;SOC;PC5;P5;MDRNv;DTN;NLL;LDT;RN;MARN;PGRNl;AMB;LRN;LIN;SLC;VPMpc;NI;RO;NTB;RPO;PAG;SLD;CS;III;SG;SMT;PCG;IO;I5;PSV;PPY;SUT;EW;IRN;PG;VM;MDRNd;GR	0.766;0.739;0.720;0.703;0.700;0.697;0.686;0.666;0.664;0.657;0.654;0.649;0.638;0.631;0.630;0.619;0.615;0.599;0.597;0.592;0.592;0.589;0.589;0.582;0.575;0.571;0.569;0.568;0.567;0.567;0.562;0.559;0.555;0.555;0.551;0.545;0.536;0.536;0.523;0.522;0.520;0.518;0.508;0.504;0.502
MDRNd	cross-CA	0.643	MDRNv;SPVC;SPVI;PARN;IRN;AMB;PGRNl;PSV;XII;LRN;RO;GRN;LIN;NR;SPVO;Acs5;ACVII;MARN;V;RPA;VI;VII;NTS;IO;DMX;PRP;GR;CU;P5;I5;SUT;PPY;PC5;SOC;RM;Pa5;MV;NTB;PRNc	0.829;0.808;0.793;0.790;0.779;0.756;0.735;0.722;0.722;0.708;0.706;0.703;0.686;0.685;0.672;0.657;0.646;0.644;0.639;0.638;0.637;0.631;0.617;0.613;0.608;0.593;0.590;0.584;0.575;0.569;0.559;0.543;0.539;0.537;0.537;0.521;0.512;0.507;0.504
IA	cross-CA	0.595	BLA;CEA;AAA;EPv;FS;BST;ACB;LPO;MEA;BMA	0.674;0.656;0.636;0.596;0.594;0.593;0.592;0.568;0.525;0.517
MDRNv	cross-CA	0.639	MDRNd;GRN;RO;LRN;AMB;PGRNl;IRN;PARN;IO;LIN;Acs5;VII;NR;XII;PSV;VI;V;MARN;SPVI;RPA;SPVC;GR;PRNc;ACVII;CU;SOC;PC5;P5;EW;RL;III;PPY;RM;DMX;I5;SLC;SPVO;NTS;TRN;SUT;NTB;IPN;SG;CLI;DTN;VTN;PRP;LDT;RN	0.829;0.801;0.799;0.785;0.777;0.758;0.738;0.733;0.719;0.717;0.716;0.709;0.708;0.689;0.685;0.681;0.677;0.677;0.675;0.670;0.659;0.656;0.649;0.640;0.628;0.626;0.617;0.601;0.599;0.598;0.597;0.597;0.593;0.592;0.589;0.580;0.578;0.565;0.559;0.551;0.546;0.543;0.540;0.540;0.532;0.511;0.503;0.501;0.501
PS	cross-CA	0.584	MPO;BST;ADP;LPO;AVP;MPN;PD;SBPV;NDB;PMd;SPA;SO;VLPO	0.722;0.705;0.676;0.664;0.621;0.568;0.546;0.527;0.524;0.517;0.516;0.505;0.502
IAD	cross-CA	0.599	AM;MD;CM;CL;PCN;VAL;PT;RE;AV;LH;LD;SLD;PO;PVT;VPL;LP;PL;RT;RH;PF;ORBm;IAM;VPM;PR	0.823;0.784;0.713;0.713;0.707;0.652;0.640;0.628;0.620;0.589;0.585;0.558;0.557;0.545;0.542;0.538;0.536;0.534;0.529;0.527;0.518;0.516;0.511;0.508
IAM	cross-CA	0.564	AM;VAL;AV;CM;EW;ORBvl;ILA;LD;CL;AD;IAD;PCN	0.622;0.609;0.607;0.598;0.597;0.569;0.558;0.545;0.523;0.519;0.516;0.509
TMd	cross-CA	0.568	PMd;PVp;MPN;PD;MPO;DMH;SLD;SBPV;MM;RCH;AVPV;PMv;PVi;PVT;LM;IMD;DTN;LPO;PVH;AVP	0.714;0.672;0.619;0.612;0.594;0.590;0.564;0.561;0.561;0.560;0.560;0.556;0.531;0.529;0.528;0.525;0.522;0.522;0.520;0.517
SSp-un	cross-CA	0.654	SSp-ul;SSp-bfd;VISa;SSp-ll;SSp-tr;VISrl;SSs;SSp-m;VISal;AUDp;VISp;MOp;VISl;SSp-n;AUDpo;AUDd;MOs;VISam;AUDv;VISpm;ACAv;ACAd;VISC;RSPd;VISli;RSPagl;TEa;VISpl;RSPv;ORBvl;VISpor;ORBm;GU;POST;ORBl;ENTm;PL;FRP;AIv;SUB	0.876;0.865;0.788;0.781;0.739;0.737;0.737;0.722;0.719;0.717;0.715;0.711;0.708;0.696;0.682;0.675;0.670;0.658;0.657;0.654;0.652;0.627;0.621;0.620;0.615;0.610;0.608;0.603;0.596;0.594;0.584;0.579;0.574;0.571;0.566;0.552;0.537;0.532;0.503;0.500
VISa	cross-CA	0.651	VISrl;VISl;VISal;SSp-bfd;SSp-tr;VISam;SSp-un;VISp;AUDpo;VISpm;VISpor;RSPagl;VISli;SSp-ll;VISpl;SSp-ul;RSPd;MOs;RSPv;ACAd;AUDp;AUDv;TEa;AUDd;MOp;ENTm;ACAv;POST;SUB;SSs;PAR;ProS;ENTl;CA1;SSp-n;ORBm;SSp-m;APr;FRP;VISC;PRE;ORBvl;HATA;PL;AIp	0.850;0.817;0.811;0.798;0.791;0.789;0.788;0.780;0.756;0.741;0.735;0.726;0.706;0.697;0.693;0.689;0.679;0.670;0.660;0.660;0.659;0.656;0.642;0.639;0.633;0.626;0.612;0.603;0.597;0.592;0.584;0.572;0.571;0.564;0.562;0.552;0.551;0.548;0.542;0.533;0.532;0.529;0.528;0.526;0.511
VISli	cross-CA	0.637	VISl;VISal;AUDpo;VISpor;AUDv;TEa;VISrl;VISp;AUDd;AUDp;VISpl;VISpm;VISa;VISam;SSs;ACAd;VISC;ECT;SSp-bfd;MOs;ENTl;SSp-un;ENTm;RSPagl;SSp-n;RSPd;SSp-ul;PAR;ACAv;PERI;AIp;APr;MOp;SSp-tr;FRP;SSp-m;RSPv;POST;PL;ORBm;PRE	0.872;0.812;0.804;0.788;0.776;0.765;0.760;0.759;0.730;0.725;0.725;0.710;0.706;0.700;0.687;0.665;0.637;0.635;0.635;0.626;0.615;0.615;0.610;0.609;0.589;0.573;0.563;0.562;0.558;0.544;0.537;0.536;0.534;0.533;0.532;0.531;0.526;0.518;0.517;0.509;0.502
VISpor	cross-CA	0.678	VISl;TEa;VISpl;ENTm;AUDpo;VISp;ENTl;AUDv;RSPagl;VISal;VISli;PERI;AUDp;PAR;ECT;RSPd;VISa;VISrl;AUDd;VISpm;PA;VISam;APr;ProS;RSPv;PRE;SSp-tr;SUB;SSp-bfd;MOs;POST;TR;ACAd;COAp;SSs;CA1;SSp-ll;SSp-un;HATA;PL;PAA;ACAv;VISC;FRP;ORBm;ORBvl;MOp;AIp;SSp-ul	0.865;0.859;0.854;0.851;0.812;0.811;0.807;0.801;0.791;0.790;0.788;0.773;0.768;0.753;0.749;0.736;0.735;0.731;0.730;0.692;0.680;0.679;0.668;0.664;0.655;0.653;0.647;0.643;0.642;0.632;0.626;0.625;0.625;0.622;0.608;0.598;0.591;0.584;0.581;0.576;0.571;0.568;0.566;0.554;0.551;0.536;0.529;0.518;0.516
ProS	cross-CA	0.613	SUB;CA1;PRE;ENTl;CA2;ENTm;DG;PAR;HATA;RSPd;POST;VISpor;RSPagl;RSPv;CA3;LD;TR;PERI;TEa;VISp;SSp-tr;ECT;COAp;FRP;VISpl;APr;ORBvl;PL;VISa;VISl;AUDv;PA;ACAd;ACAv;MOs;LP;LGv;PAA;ORBm;VISal;AUDp;VISrl;AUDpo;VISpm;VISam;SubG;SSp-ll;PO	0.880;0.878;0.761;0.759;0.741;0.735;0.712;0.704;0.702;0.685;0.683;0.664;0.654;0.648;0.647;0.645;0.635;0.626;0.618;0.617;0.614;0.595;0.585;0.582;0.581;0.580;0.580;0.575;0.572;0.564;0.558;0.556;0.550;0.550;0.545;0.545;0.544;0.537;0.535;0.530;0.529;0.525;0.524;0.522;0.521;0.518;0.509;0.503
APr	cross-CA	0.585	VISpl;POST;PRE;PAR;VISpor;VISl;SUB;VISp;ENTm;ProS;HATA;AUDpo;TEa;VISam;AUDp;VISal;RSPd;VISa;RSPv;PA;CA1;VISli;RSPagl;VISrl;AUDv;AUDd;VISpm;SSp-bfd;ENTl	0.796;0.787;0.726;0.696;0.668;0.631;0.618;0.610;0.595;0.580;0.579;0.575;0.564;0.559;0.553;0.552;0.548;0.548;0.544;0.539;0.539;0.536;0.531;0.529;0.516;0.516;0.511;0.510;0.502
MA3	cross-CA	0.573	EW;RL;III;RN;NPC;MH;VTN;DTN	0.710;0.626;0.563;0.556;0.553;0.551;0.521;0.500
P5	cross-CA	0.595	Acs5;V;PC5;SLC;AMB;IRN;XII;PRNc;PGRNl;SUT;VI;PRNr;GRN;RM;PARN;RO;MDRNv;NR;PSV;I5;MARN;LIN;LDT;MDRNd;SOC;SLD;LRN;PPY;TRN;SPVI;VII;PB;IO;NLL;PCG;MRN;VTN;ACVII;SPVO;RPA;NTS;DTN	0.807;0.784;0.733;0.697;0.695;0.666;0.658;0.654;0.645;0.634;0.629;0.622;0.620;0.608;0.608;0.605;0.601;0.598;0.595;0.594;0.594;0.580;0.579;0.575;0.572;0.568;0.558;0.555;0.554;0.549;0.543;0.538;0.536;0.527;0.526;0.521;0.518;0.517;0.516;0.512;0.505;0.502
Acs5	cross-CA	0.607	P5;V;AMB;SLC;MDRNv;XII;LRN;PRNc;GRN;PC5;PGRNl;IRN;VI;I5;MDRNd;LIN;VII;RO;NR;GR;PSV;SUT;III;MARN;PARN;EW;SOC;AP;SLD;RH;DMX;IPN;SG;PGRNd;RL;LC;PN;SCO;CM;RPA;SPVI;PRNr;IF;SAG;B;CU;IO;NPC;DP	0.807;0.774;0.727;0.721;0.716;0.715;0.714;0.697;0.692;0.684;0.683;0.676;0.672;0.668;0.657;0.656;0.651;0.644;0.641;0.630;0.621;0.618;0.606;0.604;0.599;0.596;0.585;0.585;0.580;0.571;0.570;0.546;0.543;0.543;0.542;0.536;0.528;0.527;0.524;0.521;0.517;0.514;0.514;0.512;0.512;0.510;0.505;0.504;0.502
PC5	cross-CA	0.593	AMB;V;P5;III;I5;Acs5;LIN;VI;VII;PRNc;XII;SLC;EW;MDRNv;RM;SOC;RL;GRN;PSV;PARN;IRN;RN;GR;PRNr;RO;VPLpc;NR;MDRNd;TRN;SLD;PF;NLL;PGRNl;NTB;DMX;PPY;LRN;LDT;SPVI;CL;SG;MARN;PGRNd	0.776;0.747;0.733;0.699;0.695;0.684;0.681;0.674;0.664;0.657;0.648;0.619;0.618;0.617;0.617;0.612;0.610;0.610;0.595;0.590;0.589;0.583;0.581;0.570;0.568;0.560;0.550;0.539;0.538;0.536;0.535;0.534;0.529;0.524;0.523;0.522;0.521;0.517;0.517;0.509;0.505;0.503;0.501
I5	cross-CA	0.594	AMB;SG;PC5;V;LIN;VI;Acs5;PSV;VII;GRN;P5;XII;GR;MDRNv;RO;NR;MDRNd;PARN;PGRNl;SPVI;PRNc;III;LRN;IRN;MARN;SLC;DMX;SOC	0.703;0.697;0.695;0.689;0.671;0.669;0.668;0.637;0.621;0.608;0.594;0.593;0.590;0.589;0.574;0.574;0.569;0.564;0.553;0.546;0.545;0.544;0.535;0.535;0.527;0.519;0.506;0.505
Xi	cross-CA	0.542	IMD;SPA;RE;MM;PD;PH;PMd;SLD;BAC;DTN	0.628;0.602;0.558;0.541;0.534;0.516;0.513;0.512;0.511;0.501
PIL	cross-CA	0.567	PP;NB;SPFp;POL;PoT;DP;MG	0.707;0.599;0.578;0.553;0.526;0.504;0.504
PoT	cross-CA	0.576	POL;SPFp;VPMpc;MG;APN;NB;III;VPLpc;PO;IC;PF;PG;PIL;SCm;SGN;RN;SubG	0.732;0.666;0.641;0.609;0.597;0.591;0.586;0.574;0.567;0.566;0.563;0.533;0.526;0.517;0.516;0.508;0.505
IntG	cross-CA	0.598	IGL;LGv;SubG;LGd;MG;LP;OP;NOT;SCs;SCm;SUB;APN;PPT;SGN;RT;VPL;HATA;LD;PO;RSPv;VPM	0.762;0.710;0.692;0.679;0.628;0.622;0.615;0.601;0.601;0.597;0.579;0.577;0.570;0.563;0.562;0.557;0.547;0.547;0.545;0.509;0.504
VMPO	cross-CA	0.599	MPN;RCH;AVPV;VLPO;MPO;AHN;PVa;PVi;OV;SBPV;PVH;AVP;VMH;ASO;PVpo;SO;DMH;BA;SCH;PD;ARH	0.720;0.710;0.708;0.672;0.653;0.632;0.627;0.625;0.621;0.609;0.588;0.584;0.582;0.569;0.568;0.548;0.523;0.520;0.516;0.508;0.501
PeF	cross-CA	0.572	LHA;PSTN;PH;AHN;III;VTA;DT;PAG;PPN;SUM;MRN;PVHd	0.708;0.636;0.600;0.589;0.570;0.562;0.561;0.545;0.528;0.527;0.526;0.510
HATA	cross-CA	0.582	SUB;ProS;SubG;PA;PRE;COAp;ENTm;TR;VISpl;PAR;POST;VISp;CA1;RSPd;TEa;ACAv;RSPv;VISpor;VISl;APr;SCm;AUDp;ORBm;DG;ORBvl;PL;ILA;VISam;AUDpo;AUDv;PBG;IntG;ENTl;RSPagl;LD;SSp-tr;VISa;LP;PPT;ACAd;FRP;NOT;APN;SCs;LGv	0.734;0.702;0.695;0.672;0.664;0.657;0.654;0.653;0.641;0.636;0.628;0.622;0.602;0.601;0.588;0.584;0.582;0.581;0.581;0.579;0.571;0.566;0.565;0.563;0.563;0.560;0.558;0.554;0.550;0.550;0.548;0.547;0.543;0.543;0.538;0.536;0.528;0.528;0.524;0.522;0.520;0.517;0.516;0.513;0.502
Pa5	cross-CA	0.585	SPVC;SPVI;SPVO;PSV;XII;MDRNd	0.722;0.678;0.536;0.531;0.523;0.521
VeCB	cross-CA	0.632	ICB;SUV;IP;LAV;FN;y;DEC;SPIV;DCO;PYR;COPY;DN;UVU;MV;x;CUL;FOTU;LING;CENT	0.871;0.790;0.760;0.723;0.715;0.667;0.638;0.637;0.631;0.607;0.599;0.597;0.578;0.562;0.549;0.536;0.520;0.517;0.508
SCO	cross-CA	0.543	NPC;RL;Acs5;PP;EW;MH	0.653;0.528;0.527;0.523;0.516;0.510
PDTg	cross-CA	0.587	DTN;VTN;PCG;RPO;LDT;NI;B;CS;PF;VI;SLD;RL;AT;SG;TRN;PAG;LM;RM;SLC;MM;III;BAC;Pa4;DR;PRNr;RO;GR;PN;CLI	0.769;0.737;0.737;0.682;0.676;0.676;0.636;0.626;0.603;0.597;0.592;0.562;0.562;0.559;0.557;0.557;0.552;0.550;0.549;0.546;0.546;0.544;0.535;0.518;0.513;0.513;0.512;0.508;0.508
Pa4	cross-CA	0.604	DR;CLI;AT;LDT;PAG;PCG;RPO;IV;SPA;CS;NI;IO;NR;DTN;B;RO;PDTg;IF;LC;XII	0.740;0.738;0.738;0.706;0.665;0.646;0.617;0.590;0.587;0.580;0.575;0.570;0.567;0.559;0.559;0.539;0.535;0.533;0.520;0.519
PN	cross-CA	0.536	IPN;VTN;VTA;Acs5;IF;VI;CLI;RN;PDTg;III	0.600;0.582;0.566;0.528;0.528;0.517;0.514;0.510;0.508;0.508
