# Supplementary material for: Neuronal diversity and stereotypy at multiple scales through whole brain morphometry
Source: Nat Commun. 2024 Nov 26;15:10269. doi: 10.1038/s41467-024-54745-6 (PMC11599929; doi:10.1038/s41467-024-54745-6)
Supplement: Supplementary file 7 — Supplementary Data 5 [file 41467_2024_54745_MOESM7_ESM.xlsx]

## Sheet: Sheet1
ModuleID	Type	AvgCorrelation	Regions	Correlations
1	cross-CA	0.603	NDB;PS;LPO;BST;ADP;VLPO;AVP;MPO	0.524;0.666;0.543;0.475;0.594;0.565;0.640;0.664;0.705;0.676;0.502;0.621;0.722;0.725;0.565;0.543;0.657;0.720;0.568;0.444;0.501;0.713;0.359;0.508;0.645;0.603;0.603;0.826
2	cross-CA	0.392	MA3;LH;MH;SCO;LC;MEV;PVp;SO;PMd;TMd;TU;TMv;PMv;SUM;PH;ARH;BAC;ASO;PD;AHN;DMH;PVH;VMH	0.423;0.551;0.380;0.292;0.172;0.259;0.198;0.116;0.439;0.163;-0.109;0.006;0.309;0.196;0.227;0.398;0.143;0.400;0.327;0.341;0.314;0.349;0.583;0.451;0.203;0.184;0.389;0.241;0.244;0.417;0.172;0.066;0.064;0.217;0.059;0.274;0.363;0.115;0.174;0.164;0.250;0.275;0.272;0.510;0.196;0.270;0.413;0.206;0.074;0.296;0.201;0.028;0.119;0.195;0.084;0.303;0.349;0.158;0.253;0.107;0.159;0.244;0.340;0.329;0.270;0.499;0.…
3	intra-CA	0.63	OV;SBPV;PVi;RCH;AVPV;MPN;PVpo;SCH;PVa;VMPO	0.456;0.579;0.499;0.757;0.533;0.645;0.488;0.574;0.621;0.680;0.708;0.629;0.760;0.639;0.634;0.708;0.609;0.724;0.507;0.620;0.681;0.560;0.767;0.625;0.653;0.699;0.546;0.723;0.653;0.710;0.682;0.605;0.547;0.591;0.708;0.590;0.601;0.663;0.720;0.621;0.751;0.568;0.593;0.516;0.627
4	cross-CA	0.679	PRE;POST;APr;HATA;SUB;ProS;PA;ENTl;PAR;ENTm	0.764;0.726;0.664;0.754;0.761;0.588;0.696;0.796;0.751;0.787;0.628;0.796;0.683;0.578;0.570;0.660;0.658;0.579;0.618;0.580;0.539;0.502;0.696;0.595;0.734;0.702;0.672;0.543;0.636;0.654;0.880;0.580;0.666;0.666;0.706;0.556;0.759;0.704;0.735;0.618;0.667;0.704;0.716;0.834;0.863
5	intra-CA	0.675	ECT;PERI;RSPv;RSPd;RSPagl;SSp-bfd;SSp-ul;SSp-un;SSp-ll;SSp-tr;VISa;AUDv;TEa;AUDp;VISam;VISpm;VISrl;VISp;VISl;VISpl;VISpor;VISli;AUDd;VISal;AUDpo	0.816;0.463;0.517;0.501;0.412;0.404;0.407;0.363;0.411;0.480;0.685;0.789;0.625;0.493;0.534;0.456;0.529;0.568;0.580;0.749;0.635;0.643;0.638;0.648;0.519;0.611;0.584;0.451;0.451;0.363;0.498;0.551;0.493;0.669;0.769;0.506;0.506;0.503;0.497;0.474;0.498;0.526;0.773;0.544;0.522;0.616;0.580;0.886;0.770;0.646;0.583;0.596;0.628;0.666;0.660;0.553;0.560;0.446;0.624;0.589;0.654;0.676;0.606;0.566;0.655;0.526;0.4…
6	cross-CA	0.521	CA1;CA2;CA3;DG;SSs;SSp-m;SSp-n;ACAv;ACAd;MOs	0.837;0.706;0.759;0.413;0.334;0.289;0.523;0.525;0.489;0.784;0.712;0.404;0.343;0.221;0.433;0.406;0.454;0.700;0.315;0.261;0.232;0.426;0.386;0.367;0.341;0.268;0.170;0.338;0.344;0.293;0.811;0.792;0.540;0.637;0.612;0.843;0.577;0.595;0.640;0.525;0.610;0.613;0.880;0.807;0.872
7	cross-CA	0.608	ILA;ORBm;MOp;ORBvl;FRP;PL;AId;AIv;AIp;VISC;ORBl;GU;PIR;CLA;EPd	0.787;0.631;0.776;0.766;0.740;0.608;0.612;0.547;0.574;0.543;0.410;0.293;0.357;0.285;0.659;0.805;0.779;0.728;0.546;0.567;0.576;0.538;0.557;0.442;0.305;0.413;0.342;0.727;0.670;0.672;0.692;0.693;0.571;0.638;0.584;0.501;0.415;0.498;0.425;0.806;0.798;0.647;0.662;0.540;0.601;0.674;0.503;0.428;0.364;0.310;0.834;0.680;0.700;0.619;0.603;0.706;0.582;0.477;0.411;0.367;0.660;0.647;0.524;0.554;0.629;0.480;0.5…
8	cross-CA	0.555	SLD;NI;DTN;LDT;PCG;RPO;CS;VTN;PDTg;IMD;PVT;SPFm;SPA;Xi;LM;MM;PAG;AT;CLI;B;DR;Pa4	0.723;0.702;0.665;0.699;0.617;0.535;0.560;0.592;0.522;0.441;0.494;0.493;0.512;0.373;0.501;0.490;0.437;0.374;0.758;0.513;0.446;0.811;0.743;0.665;0.844;0.689;0.670;0.676;0.496;0.391;0.487;0.552;0.488;0.517;0.638;0.537;0.500;0.383;0.619;0.613;0.575;0.794;0.809;0.765;0.697;0.746;0.769;0.461;0.444;0.501;0.611;0.501;0.535;0.568;0.618;0.519;0.515;0.678;0.618;0.559;0.809;0.800;0.771;0.713;0.676;0.506;0.3…
9	cross-CA	0.464	SG;I5;VI;PRNc;RL;IF;IPN;PN;PRNr;RN;TRN;PG;NPC;PF;III;EW;PVHd;DT	0.697;0.713;0.559;0.342;0.326;0.293;0.353;0.406;0.379;0.537;0.417;0.428;0.392;0.413;0.284;0.233;0.100;0.669;0.545;0.393;0.348;0.323;0.320;0.290;0.347;0.452;0.341;0.397;0.373;0.544;0.431;0.253;0.261;0.686;0.491;0.410;0.459;0.517;0.556;0.536;0.638;0.562;0.537;0.513;0.721;0.516;0.457;0.445;0.475;0.440;0.433;0.330;0.766;0.619;0.720;0.518;0.287;0.400;0.562;0.522;0.459;0.393;0.676;0.614;0.396;0.507;0.5…
10	cross-CA	0.428	BMA;NLOT;COAa;BA;PAA;TR;COAp;AOB;MG;SCm;SGN;LT;APN;PPT;MPT;OP;SCs;LGd;LGv;NOT;IGL;IntG	0.596;0.539;0.470;0.485;0.498;0.541;0.255;0.129;0.304;0.269;0.139;0.010;0.194;0.150;0.052;0.348;0.142;0.171;0.174;0.078;-0.008;0.720;0.650;0.536;0.532;0.565;0.272;0.255;0.337;0.317;0.113;0.237;0.234;0.121;0.085;0.307;0.145;0.160;0.165;0.146;0.152;0.638;0.769;0.555;0.627;0.341;0.126;0.329;0.258;0.163;0.235;0.166;0.074;-0.017;0.364;0.133;0.147;0.079;-0.012;-0.064;0.539;0.556;0.578;0.231;0.088;0.302…
11	cross-CA	0.475	TT;DP;LSv;MS;SAG;PBG;IG;SH	0.551;0.473;0.440;0.437;0.444;0.351;0.347;0.566;0.615;0.442;0.574;0.538;0.585;0.616;0.218;0.282;0.362;0.534;0.317;0.307;0.403;0.672;0.773;0.498;0.353;0.599;0.417;0.585
12		0.508	PT;RE;MD;CM;AM;IAD;IV;IAM;AD;AV;VPLpc;ZI;VPMpc;PR;SMT;VM;RH;CL;PCN;RT;VPL;VPM;VAL;PO;SubG;LD;LP	0.569;0.548;0.551;0.508;0.640;0.360;0.385;0.459;0.396;0.187;0.240;0.216;0.344;0.238;0.240;0.186;0.406;0.340;0.331;0.358;0.306;0.348;0.403;0.231;0.490;0.492;0.725;0.573;0.656;0.628;0.300;0.383;0.337;0.426;0.245;0.235;0.492;0.546;0.483;0.444;0.517;0.539;0.510;0.388;0.412;0.451;0.511;0.463;0.310;0.480;0.454;0.718;0.631;0.784;0.487;0.457;0.447;0.468;0.377;0.316;0.589;0.588;0.562;0.559;0.584;0.837;0.7…
13		0.612	FL;SIM;AN;PRM;CENT;CUL;LING;NOD;COPY;PFL;IP;FN;DN;PYR;UVU;DEC;FOTU;y;DCO;LAV;SUV;ICB;VeCB;MV;SPIV;x;VCO;ECU	0.723;0.716;0.764;0.648;0.701;0.594;0.737;0.735;0.795;0.564;0.514;0.550;0.606;0.600;0.660;0.536;0.388;0.547;0.381;0.395;0.312;0.338;0.456;0.498;0.373;0.592;0.277;0.845;0.874;0.778;0.822;0.545;0.624;0.719;0.730;0.608;0.483;0.573;0.685;0.643;0.708;0.614;0.505;0.553;0.486;0.480;0.462;0.430;0.421;0.538;0.461;0.468;0.327;0.904;0.702;0.774;0.624;0.669;0.814;0.799;0.682;0.512;0.769;0.714;0.663;0.749;0.7…
14		0.421	TRS;LSc;SF;LA;GPi;CP;GPe;MEA;OT;AAA;MA;BLA;EPv;AON;LSr;IA;ACB;SI;CEA;FS	0.491;0.811;0.425;0.192;0.193;0.154;0.006;0.126;0.139;0.115;0.334;0.197;0.118;0.515;0.010;0.189;0.148;0.119;0.111;0.715;0.306;0.221;0.313;0.155;0.025;0.364;0.329;0.419;0.207;0.242;0.384;0.786;0.217;0.416;0.329;0.242;0.397;0.420;0.278;0.256;0.187;0.196;0.313;0.245;0.343;0.275;0.155;0.254;0.673;0.104;0.267;0.259;0.197;0.172;0.271;0.479;0.288;0.351;0.508;0.410;0.359;0.663;0.485;0.177;0.347;0.435;0.4…
15		0.59	PST;PeF;LHA;PSTN;VTA;MRN;RR;PPN;MT;STN;SNc;SNr	0.262;0.385;0.534;0.400;0.369;0.507;0.423;0.311;0.431;0.346;0.356;0.708;0.636;0.562;0.526;0.428;0.528;0.470;0.432;0.408;0.349;0.751;0.740;0.496;0.614;0.635;0.632;0.424;0.597;0.519;0.839;0.573;0.639;0.640;0.674;0.639;0.638;0.552;0.676;0.614;0.646;0.818;0.600;0.745;0.671;0.734;0.754;0.678;0.658;0.642;0.629;0.789;0.700;0.563;0.646;0.618;0.598;0.606;0.578;0.509;0.645;0.868;0.800;0.648;0.638;0.909
16		0.504	PAS;Pa5;AP;GR;PSV;SPVC;SPVI;MDRNd;IRN;PARN;DMX;PGRNd;PRP;SPVO;NTS;CU;PB;SUT;CUN	0.482;0.446;0.541;0.485;0.471;0.446;0.442;0.420;0.412;0.431;0.240;0.346;0.366;0.504;0.580;0.269;0.409;0.102;0.378;0.425;0.531;0.722;0.678;0.521;0.422;0.355;0.500;0.288;0.483;0.536;0.482;0.478;0.132;0.189;0.060;0.631;0.375;0.312;0.281;0.312;0.359;0.281;0.489;0.306;0.259;0.224;0.417;0.492;0.166;0.215;0.043;0.578;0.529;0.436;0.590;0.484;0.462;0.493;0.376;0.407;0.396;0.471;0.664;0.290;0.369;0.201;0.7…
17		0.638	ACVII;NR;XII;V;P5;GRN;MARN;PGRNl;RM;SLC;RO;RPA;IO;PPY;Acs5;PC5;AMB;MDRNv;VII;LIN;LRN	0.541;0.432;0.421;0.517;0.641;0.727;0.696;0.537;0.551;0.623;0.633;0.653;0.676;0.387;0.331;0.659;0.640;0.688;0.692;0.687;0.820;0.593;0.598;0.646;0.492;0.620;0.515;0.484;0.584;0.467;0.504;0.405;0.641;0.550;0.687;0.708;0.584;0.649;0.618;0.614;0.658;0.623;0.580;0.645;0.569;0.625;0.578;0.485;0.582;0.558;0.715;0.648;0.732;0.689;0.519;0.666;0.638;0.784;0.718;0.605;0.660;0.553;0.598;0.624;0.506;0.505;0.5…
18		0.517	SPFp;POL;PoT;NB;PP;PIL;IC;NTB;SOC;NLL	0.702;0.666;0.608;0.446;0.578;0.484;0.475;0.398;0.466;0.732;0.607;0.464;0.553;0.582;0.386;0.330;0.426;0.591;0.382;0.526;0.566;0.444;0.352;0.481;0.547;0.599;0.691;0.634;0.471;0.612;0.707;0.222;0.357;0.239;0.360;0.431;0.429;0.352;0.450;0.573;0.563;0.666;0.712;0.696;0.724
