# Supplementary material for: Neuronal diversity and stereotypy at multiple scales through whole brain morphometry
Source: Nat Commun. 2024 Nov 26;15:10269. doi: 10.1038/s41467-024-54745-6 (PMC11599929; doi:10.1038/s41467-024-54745-6)
Supplement: Supplementary file 8 — Supplementary Data 6 [file 41467_2024_54745_MOESM8_ESM.xlsx]

## Sheet: TableS6_Full_morphometry_1222
Morphology Name	fMOST Brain ID	Soma_X(Raw brain, in voxel)	Soma_Y(Raw brain, in voxel)	Soma_Z(Raw brain, in voxel)	Soma_X(CCFv3_1𝜇𝑚)	Soma_Y(CCFv3_1𝜇𝑚)	Soma_Z(CCFv3_1𝜇𝑚)	isManuallyChecked	Soma region	Projection class	Cortical Lamination of soma
18868_4132_x11881_y6094	18868	11869.3	6686.91	4123.73	5159.65	1697.62	7476.15	1	MOp	CTX_ET	L5
18457_00144	18457	25517.2	13109.5	5237.76	6447.35	4165.58	3860.27	1	VPM	TH_core
15257_4021_x16401_y21556	15257	16402.3	21557.7	4020.9	5478.52	1682.57	4882.1	1	MOs
pre_18464_00168	18464	11989.4	16105	4158.15	5200.52	5097.5	6789.33	0	BST
17545_00006	17545	19104.6	13381	3667.26	5014.98	4803.48	9100.8	1	CP	CP_SNr
18869_00020	18869	9230.53	10640	8087.25	10333.8	5418.08	7885.85	1	PSV
236174_3447_x12562_y10626	236174	12583.3	10638.9	3429.76	4515.17	4585.33	3083.2	1	CLA	Car3
18465_00264	18465	26510.7	15402	3753.18	5077.2	5067.27	3017.2	1	CP	CP_GPe
17300_5571_x27063_y39610	17300	27057.7	39604.7	5567.82	7845.58	1084.25	8362.25	1	VISa	CTX_IT	L5
18453_7813_x5799_y12199	18453	5788.48	12192.4	7801.38	9625.22	4471.88	1174.03	1	ENTl	CTX_IT	L2/3
18864_4429_x7945_y3080	18864	7947.33	3081.15	4419.54	5647.85	3152.25	1319	1	SSs	CTX_IT	L2/3
18455_00260	18455	28236	11727.9	5745.89	7198.9	3787.52	3425.43	1	VPM	TH_core
18465_00057	18465	10442.5	10934.4	5626.94	7180.7	3616.48	7831.55	1	LGd	TH_core
18458_00267	18458	29306.9	10621.4	6326.91	8174.75	3252.48	3274.1	1	LGd	TH_core
18455_00182	18455	29459	13296.9	3880.11	4790.45	4264.45	2858.52	1	CP	CP_SNr
18868_4739_x28536_y7468	18868	28518.2	7461.82	4732.77	6123.1	2098.73	2616.3	1	SSp-bfd	CTX_ET	L5
18453_3767_x22604_y5643	18453	22598.7	5646.4	3763.46	5194.45	1034.32	6696.2	1	MOp	CTX_IT	L2/3
18465_00140	18465	26852.9	11773	6077.94	8135.4	3707.88	3125.6	1	LGd	TH_core
18465_00312	18465	26809.6	11673.8	6741.95	9144.42	3860.45	3200.98	1	MG	TH_core
18465_00079	18465	11178.7	12640.2	5429.97	7059.98	4138.62	7622.92	1	VPM	TH_core
18867_4336_x10280_y7972	18867	10279.7	7971.65	4335.87	5351.42	2385.48	8824.73	1	SSp-m	CTX_ET	L5
pre_18864_00424	18864	5381.03	25377.2	2220	2864.27	3273.1	8591.45	0	MOp
18464_00127	18464	10596.9	14245.8	5483.95	6875.5	4285.35	7330.3	1	VPM	TH_core
182724_2670_x5615_y13225	182724	5611.78	13224.6	2666.88	2943.27	2243.85	4410.88	1	MOs	CTX_ET
18457_00145	18457	25622.2	13384.3	5462.02	6742.42	4264.2	3807.82	1	VPM	TH_core
18455_5898_x14920_y13352	18455	14913.6	13327.4	5899.06	7164.83	4273.65	7203.1	1	VPLpc	TH_core
18464_00045	18464	10211.9	12422.5	5717.79	7126.7	3808.12	7516.35	1	VPM	TH_core
18455_00146	18455	13744.7	12928	5554.64	6740.58	4109.62	7517.73	1	VPM	TH_core
18458_00584	18458	28215.9	15146.2	5429.92	7060	4568.98	3498.43	1	VPM	TH_core
18458_00450	18458	13316	13071	6295.01	7843.4	4069.27	7935.3	1	MG	TH_core
18454_00092	18454	24240	7602	4278	5025.65	3403.32	3754	0	CP
17109_2401_x9954_y9122	17109	9953.79	9119.68	2432.1	3832.8	4865.83	2947.77	1	AId	Car3	L6
18868_3488_x24952_y7321	18868	24941.9	7313.86	3478.75	4404.7	2034.88	3630.62	1	MOp	CTX_ET	L5
191807_2729_x3750_y9965	191807	3779.33	9973.12	2728.06	2560.8	2629.68	3760.52	1	MOs	CTX_ET
18465_00083	18465	11189.8	12656.4	5618.85	7301.05	4186.45	7682.9	1	VPM	TH_core
18463_00052	18463	20003.5	8986.3	6135.23	7492.12	3589.73	4335.7	1	VPL	TH_core
17302_00040	17302	19681.8	20348.6	5396.82	7894.9	3219.7	7893.33	1	LGd	TH_core
18864_1917_x3417_y12763	18864	3415.55	12757	1924.86	2273.62	2523.27	4321.45	1	MOs	CTX_IT	L2/3
18868_4883_x27078_y6285	18868	27063.2	6281.79	4876.43	6304.45	1555.5	3097.68	1	SSp-bfd	CTX_ET	L5
18868_4517_x31548_y11591	18868	31533.1	11577	4513.38	5690.38	3632.45	1434.62	1	SSs	CTX_ET	L5
18867_3469_x10058_y10954	18867	10058.6	10954.5	3469.46	4254.15	3598.73	9023.7	1	MOp	CTX_ET	L5
18864_5692_x8806_y3272	18864	8814.4	3265.79	5680.86	7114.98	2909.38	1508.32	1	AUDd		L5
18453_3492_x29357_y9198	18453	29353.9	9194.62	3485.33	4931.2	2282.12	9069.88	1	SSp-m	CTX_IT	L4
18453_3021_x27493_y8943	18453	27487	8929.79	3014.53	4313.85	2180.9	8513.05	1	MOp	CTX_IT	L2/3
236174_3429_x12632_y10625	236174	12631.5	10626.5	3458.53	4551.33	4600.62	3081.7	1	CLA	Car3
18454_01122	18454	24544	11201	5714	6871.4	4225.65	3581.45	1	VPM	TH_core
18454_01100	18454	24790	10524	5646	6771.65	3992.6	3485.77	1	VPM	TH_core
18454_00101	18454	19473.3	12380.3	5255.01	6384.83	4685.38	5135.2	1	SMT	TH_core
191812_5676_x8072_y26215	191812	8071.74	26217.2	5688.05	6736.48	3486.5	10281.9	1	SSs	CTX_IT
18868_3507_x7704_y10476	18868	7695.17	10462.8	3505.7	3952.05	3278.7	8974.83	1	SSp-m	CTX_ET	L5
18457_00026	18457	11943	11125.9	5527.06	6826.73	3444.85	7783.08	1	VPM	TH_core
236174_3729_x12692_y9419	236174	12703	9424.51	3777.06	4828.35	4666.77	2594.98	1	CLA	Car3
18464_00061	18464	22324.6	12272.2	4092.3	5575.75	3732.57	4206.33	1	CP	CP_GPe
18465_00132	18465	25539	13006	5759.33	7612.05	4063.5	3581.75	1	VPM	TH_core
pre_18864_00039	18864	3495	21837	6997	8539.7	433.225	7113.75	0	VISpm
18458_00550	18458	27077.6	13585.6	5617.76	7211.17	4067.52	3878.02	0	VPM
236174_3970_x13439_y8678	236174	13440.5	8681.73	4069.33	5113.83	4989.83	2334.55	1	CLA	Car3
18454_00148	18454	25214.2	11472.1	5627.92	6786.55	4357.77	3404.43	1	VPL	TH_core
236174_3229_x11884_y10380	236174	11896.8	10379.7	3350.37	4365.58	4337.85	2949.55	1	AId	Car3	L6
pre_18465_00369	18465	10108	8776	6432.62	8589.12	3138.68	8089.38	0	DG
18454_01101	18454	24709.6	10420.4	5824.69	6966.83	3947.82	3485.2	1	VPM	TH_core
17302_00002	17302	16201	15609	2952	4999.4	5010.58	9060.3	1	CP	CP_SNr
17302_00025	17302	16300.3	30691.2	3794.78	6229.2	4102.85	5479.17	1	MD	TH_matrix
18869_4727_x9851_y8415	18869	9849.86	8417.22	4725.87	6152.2	4045.2	7124.52	1	RT
18868_3627_x28035_y8749	18868	28035.1	8749.38	3627.1	4557.23	2597.62	2608.07	1	SSp-m	CTX_ET	L5
18454_01096	18454	24052	10232	6082	7242.58	3846.12	3644.45	1	VPM	TH_core
18465_00081	18465	10154.7	12860.6	5493.82	7127.65	4263.2	7940.35	1	VPM	TH_core
18464_00080	18464	24485.6	12644.4	6165.82	8039.55	3945.73	3564.57	1	MG	TH_core
18867_4768_x26326_y6150	18867	26312.2	6147.52	4759.98	5859.67	1697.45	3704.68	1	SSp-ul	CTX_ET	L5
17545_00147	17545	25293.5	35610.2	3060.74	4260.92	3632.38	3374.77	1	CP	CP_others
18454_01123	18454	25682	10690	6026	7204.62	4110.77	3192.55	1	VPM	TH_core
18457_00053	18457	25476.8	11975.9	5505.02	6735.83	3765.45	3836.95	1	VPM	TH_core
17545_00174	17545	25606	35402	5764.99	7534.67	3180.65	3553.23	1	LGd	TH_core
17545_00067	17545	26583.5	18407.8	3967.86	5552.1	2812.18	7447.73	1	CP	CP_GPe
pre_18864_00286	18864	3400.79	10452.3	3962.67	4772.05	1416.5	3865.12	0	MOp
18457_00029	18457	13374	12116	5490.9	6803.85	3701.4	7364.55	1	VPM	TH_core
18465_00207	18465	15161.4	16636.5	3224.94	4111.15	5840.25	6473.33	1	ACB
236174_3729_x13645_y9551	236174	13650	9554.82	3751.49	4804.38	5038.75	2634.25	1	CLA	Car3
18458_00585	18458	25066.1	16156.4	5156.7	6666.23	5096.65	4363.7	1	VM	TH_matrix
18457_00143	18457	25726	12178	5336.18	6538.42	3862.23	3775.2	1	VPM	TH_core
17302_00091	17302	16282	41922.6	2760.34	5216.4	4245.4	2562.88	1	CP	CP_GPe
18465_00159	18465	6499.97	14855	4352	5713.2	4990.27	9221.33	1	CP	CP_GPe
18454_00170	18454	25427	10699	7140.99	8677.5	3988.12	3154.82	1	MG	TH_core
18868_4803_x7002_y8311	18868	6997.95	8299.84	4797.86	5853.45	2394.12	9069.77	1	SSp-n	CTX_ET	L5
18453_6229_x34471_y10482	18453	34461.4	10472.7	6222.5	8423.25	2959.55	10635.9	1	AUDv	CTX_IT
18453_4693_x33039_y11636	18453	33023.8	11627.8	4665.86	6301.48	3161.6	10232.5	1	SSs	CTX_IT	L2/3
18454_00093	18454	25494.8	7556.22	4584.02	5373.85	3442.48	3253.88	1	CP	CP_SNr
18454_01006	18454	9897.98	12414	5466	6712.1	4258.77	8021.95	1	VPL	TH_core
18465_00109	18465	26058.2	10885.2	5434.5	7131.88	3486.07	3323.43	1	LGd	TH_core
18464_00046	18464	10593.7	13070.4	5655.76	7072.45	3961.93	7383.12	1	VPM	TH_core
18455_00011	18455	12378.8	11399.2	3666.7	4617.12	3676.6	7943.25	0	CP
17545_00179	17545	23731	35697	6038	8006.27	3717.93	3516.75	1	LGd	TH_core
18457_00041	18457	24842.8	9528	4267.26	5006.08	3244.95	4111.77	1	CP	CP_GPe
pre_18458_00351	18458	25833	7583	5593	6973.33	2058.4	4303.45	0	CA1
17302_00118	17302	17408.4	40903	5037.14	7877.4	3432.55	3256.65	1	LGd	TH_core
18464_00198	18464	23244.3	10067.2	5603.71	7310.88	3012.18	3846.5	1	LP	TH_matrix
18457_00111	18457	14706	14370.8	4897.2	6096.5	4655.17	6904.38	1	VM	TH_matrix
17302_00081	17302	12479	41606.9	2770.11	5230.75	5233.5	2467.88	1	CP	CP_others
236174_7077_x14579_y30892	236174	14578.9	30905.9	7055.68	8486.38	3752.02	10589.2	1	TEa	Car3	L6
18867_5665_x20882_y6561	18867	20870.6	6558.46	5663.73	6902.3	1973.6	5394.4	1	RSPv	CTX_ET	L5
17543_3828_x6023_y17044	17543	6024.13	17042.8	3824.74	5507.52	2892.25	7550.52	1	SSp-ll	CTX_IT	L4
18869_4036_x8032_y4635	18869	8032.51	4635.07	4036.37	5308.23	2319.73	8317.78	1	SSp-ul	CTX_ET	L5
18457_00103	18457	14526	12382.8	3257.74	3674.2	4154.17	7172.17	1	CP	CP_SNr
182724_3887_x5901_y10339	182724	5901.63	10339.4	3887.31	4690.08	2165.43	3304.68	1	SSp-ul	CTX_ET
18453_5941_x24629_y3152	18453	24619.1	3136.7	5925.09	8074.6	433.575	6996.48	1	VISam	CTX_IT	L2/3
17302_00120	17302	19058	39206	4936	7646.27	2926	3705	1	LGd	TH_core
18868_3547_x28065_y9077	18868	28065.3	9077.95	3547.15	4434.15	2726.35	2581.32	1	SSp-m	CTX_ET	L5
18458_00244	18458	30140	10925	5744	7257.1	3353.05	2843.65	1	LGd	TH_core
17302_00123	17302	20930	37312.9	2540.11	4777.05	3207.12	3974.75	1	CP	CP_GPe
18454_00146	18454	24646.3	11260	5983.3	7172.08	4256.52	3534.6	1	VPM	TH_core
18454_00139	18454	23933.8	10741.9	6058.91	7236.38	4027.7	3706.5	1	VPM	TH_core
18463_00067	18463	21008.9	10045.3	5800.93	7214.02	4154.9	3836.93	1	VPM	TH_core
18457_00010	18457	11760.4	11663.5	5384.21	6658.83	3669.75	7821.62	1	VPM	TH_core
18455_5730_x15780_y13638	18455	15805.9	13630.1	5737.94	6993.7	4360.83	6925.45	1	VPM	TH_core
18454_01049	18454	10592.1	11454.1	6011.97	7247.23	3844.7	7822.67	1	VPM	TH_core
17545_00082	17545	21926.3	16580.3	6399.26	8431.9	3960.43	8127.15	1	MG	TH_core
pre_18864_00051	18864	3629.32	24690.7	4142	5229.85	1643.95	8196.93	0	SSp-ul
18864_5099_x6368_y29941	18864	6411.01	29958	5120	6698.38	2466.48	9979.42	1	SSp-bfd	CTX_IT	L2/3
18454_00167	18454	24725.8	12498.4	5669.39	6861.48	4743.85	3594.35	1	VPL	TH_core
18453_4386_x31552_y9254	18453	31553.9	9244.8	4380.08	6060.58	2332.9	9678.45	1	SSp-n	CTX_IT	L4
18458_00445	18458	14780.9	13781.9	5458.88	6790.3	4243.17	7381.73	1	VPM	TH_core
18465_00111	18465	26054.5	10597.9	5478.51	7166.65	3411.9	3308.27	1	LGd	TH_core
17302_00013	17302	18082.2	15784.2	3110.32	5113.15	4445.2	9005.67	1	CP	CP_others
18454_00163	18454	24763.6	11779.7	5579.57	6734.27	4459.23	3561.85	1	VPL	TH_core
17543_3471_x12087_y3637	17543	12081.1	3632.51	3468.66	4257.08	5990.38	1449.45	1	VISC	CTX_IT	L5
17545_00071	17545	20340.1	20822.9	5311.95	7039.8	4229.38	7193.48	1	VAL	TH_core
18455_00127	18455	20259.8	14111.8	4845.76	5986.42	4492.65	5590.7	1	CM	TH_matrix
18465_00056	18465	10822.8	10776	5380.02	6898.77	3514.15	7668.3	1	LGd	TH_core
18868_3875_x8707_y8341	18868	8697.73	8331.58	3869.26	4622.83	2437.9	8549.03	1	SSp-m	CTX_ET	L5
18453_2632_x11687_y8383	18453	11684.5	8386.69	2613.3	3363.27	2245.2	3424.52	1	MOs	CTX_IT	L2/3
18869_3659_x21701_y7032	18869	21688.7	7026.62	3653.81	4955.35	3343.3	2253.57	1	SSp-m	CTX_ET	L5
18463_00051	18463	24880	11588	4618	5730.98	4779.08	1829.3	1	CP	CP_others
18458_00542	18458	27729.8	13204	5303.18	6828.02	3943.5	3680.62	1	VPM	TH_core
18465_00261	18465	22382	15690.1	4995.02	6712	5015.58	4458.98	1	VPM	TH_core
17302_00005	17302	17153	16362	2914	4939.75	4732.02	8835.58	1	CP	CP_SNr
18465_00006	18465	7379.01	10539.8	5146.83	6663.77	3778.25	9053.03	1	CP	CP_GPe
18867_3807_x9130_y11820	18867	9121.22	11814.6	3799.81	4677.27	3889.55	9346.07	1	SSp-m	CTX_ET	L5
18453_3350_x8925_y9653	18453	8915.39	9638.4	3337.15	4206.7	2940.73	2465.4	1	SSp-m	CTX_IT	L4
18465_00031	18465	11465.4	9479.36	4138.94	5482.62	3377.82	7576.65	1	CP	CP_GPe
17302_00097	17302	14498	42598	2828	5308.58	4663.3	2293.25	1	CP	CP_SNr
18869_4469_x21852_y5924	18869	21841.6	5916.48	4465.17	6092.17	2649.65	2419.57	1	SSp-n	CTX_ET	L5
18454_00095	18454	18126.5	11451.3	5008.13	6042.23	4267.35	5491.45	1	CM	TH_matrix
17545_00136	17545	21497.9	38754.4	3601.01	5050.02	4649.5	2603.1	1	CP	CP_GPe
18455_00210	18455	25738	14318	5322	6640.38	4539	4122.45	1	VPM	TH_core
18465_00136	18465	26188.1	11756.2	5863.97	7714.9	3655.3	3319.57	1	LGd	TH_core
18463_00075	18463	24958	11130	5546	6967.42	4537.4	1802.95	1	CP	CP_GPe
18867_4605_x30309_y8068	18867	30299.5	8068.29	4595.62	5877.38	2428.68	2393.52	1	SSp-n	CTX_ET	L5
18465_00033	18465	14384.6	9578.11	3123.94	3993.73	3356.75	6772	1	CP	CP_SNr
18454_00016	18454	11912	9648	3246	3701.27	4043.52	7785.9	1	CP	CP_GPe
18457_00005	18457	13771.3	11992.4	3068.26	3339.88	4011.43	7513.33	1	CP	CP_others
18869_5444_x13271_y3998	18869	13271.5	3998.21	5444.62	6835.6	1542.07	6132.1	1	RSPv	CTX_ET	L5
18868_3931_x26823_y7496	18868	26815.5	7488.13	3924.14	5030.83	2096.02	3082.82	1	SSp-ul	CTX_ET	L5
18462_00049	18462	21732	11288.4	3175.14	4561.42	4369.02	2670	1	CP	CP_SNr
17302_00085	17302	13812	42025	3130	5700.7	4770.05	2511.8	1	CP	CP_GPe
18458_00075	18458	14898.7	10065.2	5697.97	6915.02	3072.55	7424.75	1	LD	TH_matrix
191801_4180_x7440_y5386	191801	7431.1	5377.6	4173.73	4910.42	2754.2	1829.22	1	SSp-m	CTX_IT	L2/3
18464_00128	18464	10549.5	14523.6	5427.78	6805.6	4366.02	7330.08	1	VPM	TH_core
18454_00086	18454	24446	7664	4032	4600.3	3496.38	3659.25	0	CP
18457_00073	18457	27214.3	11886.3	5791.79	7153.98	3792.68	3334.05	1	VPM	TH_core
18868_3009_x28076_y11485	18868	28055.3	11484.3	3000.18	3532.6	3599.75	2432.65	1	MOp	CTX_ET	L5
pre_18464_00163	18464	11549.8	14795.7	3321.06	4086.9	4705.12	6942.05	0	CP
18457_00123	18457	10379.9	12974.5	5834.06	7222.62	4107.48	8192	1	VPL	TH_core
18465_00133	18465	26181	12500	5519.01	7287.15	3934.57	3352.15	1	VPM	TH_core
17781_2491_x13559_y38398	17781	13588.8	38397.1	2495.38	3085.38	3813.43	8775.08	1	GU	Car3	L6
18464_00196	18464	21900.4	10258.8	5509.97	7129.02	2925.95	4217.52	1	LP	TH_matrix
17545_00053	17545	21894.1	19320.5	3134.03	4643.58	4241.67	7379.88	1	CP	CP_GPe
17302_00036	17302	17568	19649.1	5585.29	8208.53	3948.43	7956.23	1	MG	TH_core
18453_4711_x14090_y3943	18453	14094.7	3933.31	4701.78	6132.77	654.15	4086.43	1	SSp-ll	CTX_IT	L2/3
17545_00122	17545	20402.9	37733	3589.94	5131.15	4935.3	2908.3	1	CP	CP_SNr
17302_00099	17302	13744	43876.5	4129.94	6938.85	4569.02	2215.27	1	CP	CP_GPe
17300_3426_x20339_y44872	17300	20325.8	44792.9	3425.81	5354.05	3600.68	9876.05	1	SSs	CTX_IT	L5
18455_00224	18455	31096	13276	4028	4922.58	4330.75	2309.55	1	CP	CP_GPe
18465_00113	18465	25965.4	10707.5	5713.25	7448.55	3367.88	3358.2	1	LGd	TH_core
18454_01119	18454	24313.1	10707.4	5837.22	6992.12	4029.25	3613.62	1	VPM	TH_core
18454_00140	18454	23436	11379	5864.99	7047.92	4256.27	3897.82	1	VPM	TH_core
191812_3915_x8011_y24180	191812	8010.95	24177.3	3908.02	4528.02	3533.73	9421.33	1	SSp-m	CTX_IT
18455_00200	18455	26584	13108	5270	6604.7	4053.35	3906.25	1	VPM	TH_core
18453_6746_x8555_y4741	18453	8552.26	4737.66	6728.5	8415.9	1543.5	2093.55	1	VISl	CTX_IT	L2/3
18869_4662_x10221_y8547	18869	10212.9	8534.85	4667.14	6069.88	4098.15	6970.27	1	RT
17545_00155	17545	24651.5	38072.5	4059.07	5532.77	3670.52	2840.93	1	CP	CP_GPe
18462_00060	18462	20866	9970.05	6105.38	8343.88	4080.07	3669.57	1	VPLpc	TH_core
18869_6854_x10735_y2978	18869	10735.1	2978.05	6854.02	8573.7	1095.15	7253.4	1	VISp		L5
182724_5355_x5321_y20589	182724	5329.54	20593	5355.18	5984.95	1629.47	7885.27	1	SSp-ll		L6
191807_5031_x5620_y23074	191807	5617.41	23071.9	5031.38	6165.27	2738.18	9256.95	1	SSp-n
17302_00102	17302	21078	36654	2340	4486.85	3227.23	4098.25	1	CP	CP_others
17545_00143	17545	23639.6	37314.1	3195.78	4440.65	4080.88	2932.1	1	CP	CP_GPe
18867_4533_x14227_y15937	18867	14236.4	15944.6	4529.3	5850.7	5282.7	7627.77	1	CP	CP_SNr
18462_00019	18462	11427.6	9978.69	5800.69	7425.73	4069.3	7529.1	1	VPM	TH_core
18453_5667_x25695_y3103	18453	25683.4	3097.15	5657.38	7714.8	332.025	7331.38	1	VISam	CTX_IT	L2/3
18869_3701_x7703_y4993	18869	7703.04	4993.28	3701.09	4885.05	2550.48	8466.47	1	SSp-m		L5
18869_4050_x21764_y6239	18869	21764.9	6239.87	4050.62	5488.52	2867.18	2341.52	1	SSp-m	CTX_ET	L5
18457_00062	18457	27016.7	11155.8	5901.39	7271.02	3536.48	3385.75	1	VPM	TH_core
191807_5178_x5002_y23078	191807	4961.79	23070	5161.01	6163.6	2316.57	9316.45	1	SSp-bfd	CTX_ET
18864_6821_x5144_y6844	18864	5144.9	6844.22	6821.17	8303.85	1035.45	2686.88	1	VISp	CTX_IT	L4
17302_00047	17302	23296.4	20328.4	3260.99	5220.85	2862.38	7905.5	1	CP	CP_others
18464_00082	18464	6366.98	16275.1	3913.1	4605.12	5115.52	8767.6	1	CP	CP_GPe
18454_00135	18454	22902	11450	5650	6817.27	4280.75	4075.23	1	VPM	TH_core
18462_00007	18462	11982.7	10038.5	3539.33	4922.7	3721.12	6820.48	1	CP	CP_GPe
18458_00578	18458	27174	14943.6	5172.14	6704.3	4527.65	3808.8	1	VPM	TH_core
18454_00145	18454	24659.9	11098	5793.54	6957.02	4192.05	3534.82	1	VPM	TH_core
18868_5686_x9887_y5415	18868	9876.86	5402.94	5683.74	7105.77	1164.93	8108.77	1	SSp-bfd	CTX_ET	L5
18455_00152	18455	12945.1	14069.9	5584.86	6774.15	4499.6	7749.62	1	VPL	TH_core
18047_2622_x11862_y12983	18047	11856.2	12989.9	2619.78	2730.05	2453.75	7377.08	1	MOs	CTX_ET	L5
18454_00107	18454	23084.7	12234.1	5445.03	6591.6	4644.25	4090.05	1	VPM	TH_core
18455_00048	18455	27274	11262	5900	7438.7	3614.12	3745.05	1	VPM	TH_core
18453_4221_x16935_y5165	18453	16935.9	5165.76	4221.66	5629.42	1016.72	4995.58	1	MOp	CTX_IT	L2/3
18465_00054	18465	12365.5	7229.12	5403.17	7012.92	2492.45	7344.73	1	DG
18458_00281	18458	28811	12558.5	5572.05	7171.5	3775.85	3327.95	1	VPM	TH_core
18869_3937_x5000_y8198	18869	5013.44	8188.22	3931.04	5055.5	4362.67	9751.88	1	SSp-m	CTX_ET	L5
18453_3704_x10450_y7387	18453	10434.7	7376.7	3692.14	4762.65	1989.9	2977.38	1	SSp-m	CTX_IT	L4
17109_2401_x9695_y9693	17109	9701.44	9696.51	2460.85	3879	4732.1	3261.88	1	CLA	Car3
18455_00199	18455	25394	12820	5388	6762.52	3970.45	4298.77	1	VPM	TH_core
236174_3529_x13394_y26567	236174	13396.2	26574.2	3562.58	4869.15	4034.38	8977.38	1	SSp-m	Car3	L6
18463_00062	18463	21872	8812.03	6696	8400.67	3676.88	3447.48	1	MG	TH_core
191812_6084_x5026_y7787	191812	5025.28	7781.38	6085.79	7211.1	1376.62	2471.2	1	SSp-bfd	CTX_IT
17781_5166_x11993_y10858	17781	12026.9	10851.2	5164.78	6546.08	3280.93	1891.15	1	SSs	Car3	L6
18868_4706_x15828_y16760	18868	15827.8	16760.1	4706.13	5888.5	5670.1	6356.33	1	RT
18454_01043	18454	10914	10918	5724	6874.77	3713.93	7709.88	1	VPM	TH_core
18453_3848_x19057_y7025	18453	19051.2	7016.9	3839.55	5334.55	1726.35	5658.27	1	ACAv	CTX_IT	L2/3
18869_4091_x4807_y8065	18869	4796.74	8055.17	4090.4	5244.98	4291.88	9862.88	1	SSs	CTX_ET	L5
18453_7146_x8788_y4552	18453	8788.74	4552.96	7146.21	9010.75	1547.57	2134.5	1	VISp	CTX_IT	L2/3
17786_00024	17786	21508.9	31449.2	1867.87	2176	4276.23	4401.35	0	AON
18454_00100	18454	19391.1	12344.1	5280	6413.55	4661.1	5154.8	1	SMT	TH_core
18455_00121	18455	12490	12368	5382	6571.95	3922.62	7896.27	1	VPM	TH_core
18463_00021	18463	9793.98	9638.02	3748	4725.02	4473.6	8633.47	1	CP	CP_SNr
18465_00248	18465	10278.1	16571.7	6632.85	8815.98	5451.3	8052.23	1	DG
18462_00051	18462	20396.8	10520.7	5112.4	7153.12	4054.43	3662.82	1	VPM	TH_core
18868_6757_x10353_y4324	18868	10329.3	4319.55	6748.46	8626.78	936.125	8059.85	1	VISp		L4
pre_18864_00147	18864	5986.69	4644.57	6399.07	7780.25	1572.28	1848.93	0	SSp-bfd
18465_00206	18465	13547	16389.3	3372.3	4369.65	5736.9	6977.23	1	ACB
18453_6748_x28152_y3578	18453	28152.1	3578.43	6748.02	9129.53	721.675	8037	1	VISp	CTX_IT	L2/3
pre_18458_00374	18458	29602	8669	6055	7702.9	2585.05	3074.88	0	DG
18457_00019	18457	11399.1	10842.2	5893.79	7262.62	3334.75	7970.88	1	VPM	TH_core
17545_00075	17545	21272.8	16130.2	5515.92	7393.17	4077.48	8280.47	1	VPM	TH_core
18454_00165	18454	24094.6	11515.8	5901.01	7089.55	4332.25	3713.07	1	VPM	TH_core
18868_3112_x27714_y10534	18868	27706.1	10529.5	3108.5	3737.27	3265.35	2598.9	1	MOp	CTX_ET	L5
18462_00042	18462	20803.4	10171.4	5023.09	7092.85	3861.45	3474.62	1	VPL	TH_core
18457_00205	18457	25814.2	14251.3	5605.86	6968.05	4599.92	3744.1	1	VPL	TH_core
17302_00003	17302	16415	15069	3096	5143.73	4929.4	9214	1	CP	CP_SNr
191807_2469_x5431_y10056	191807	5457.15	10041.2	2468.9	2499.98	3590.5	3789.88	1	AId	CTX_ET
18455_00138	18455	12091.5	11732.8	5787.54	6976.3	3756.12	8069.9	1	VPM	TH_core
18464_00048	18464	9115.58	12066.1	5983.98	7466.3	3829.05	7874.33	1	VPM	TH_core
18457_00017	18457	10933.5	11358.1	5773.28	7128.5	3529.77	8065.8	1	VPM	TH_core
17781_00003	17781	14249.5	36315.3	2886.32	3818.6	4002.85	8063.9	1	MOp	Car3	L6
18867_5082_x26232_y14941	18867	26226.1	14927	5069.18	6488.88	4876	3931.57	1	RT
18453_1643_x24077_y11694	18453	24063	11688.2	1630.62	2198.48	3319.38	7801.55	1	MOs	CTX_IT	L2/3
182725_2376_x10033_y10786	182725	10016	10778.5	2366.14	2706.68	3362.12	3179.57	1	MOp	CTX_ET	L5
18453_6500_x34303_y12884	18453	34296.9	12876.9	6492.95	8740.8	3874.23	10597.3	1	TEa	CTX_IT	L2/3
17109_2601_x9498_y8169	17109	9504.26	8167.81	2700.53	4160.4	4654.17	2645.73	1	AId	Car3	L6
18869_7472_x16444_y11009	18869	16445	11009.5	7472.46	9718.45	5386.77	4710.25	1	PRNr
18869_5019_x5442_y5910	18869	5442.18	5910.14	5019.02	6481.83	3100.6	9618.72	1	SSs		L5
18464_00086	18464	7903.1	16301.3	4260.1	5225.02	5161.52	8203.45	1	CP	CP_SNr
18465_00117	18465	26533	11150	5695.01	7426	3520.88	3208.32	1	LGd	TH_core
18462_00041	18462	20549.7	10174	5139.22	7207.73	3881.82	3608.93	1	VPM	TH_core
18458_00549	18458	27235	14251	5448.99	7030.12	4289.48	3817.05	1	VPL	TH_core
18454_01109	18454	25410	10106	5716	6833.85	3890.95	3273.18	1	VPM	TH_core
182725_2390_x8944_y12077	182725	8943.87	12066.7	2383.46	2666	2968.23	3885.7	1	MOs	CTX_ET	L5
pre_18465_00268	18465	8224.14	15534.3	6692.58	8868.53	5183.84	8654.57	0	CA1
pre_18864_00073	18864	4031	27251	5147	6418.38	1379.1	8972.23	0	SSp-bfd
18457_00076	18457	8467.9	14276.8	4224.91	5241.3	4778.55	9006.08	1	CP	CP_SNr
18454_01044	18454	10250	11334	5672	6864.5	3876.32	7906.55	1	VPM	TH_core
17545_00073	17545	19511.2	10228.2	5494.48	7311.5	4394.58	9754.5	1	CP	CP_GPe
18868_4464_x5477_y11004	18868	5476.86	11004.1	4463.58	5239	3451.77	9658.95	1	SSs	CTX_ET	L5
18457_00133	18457	22768	14692	2976	3151.32	5103.05	4553.5	1	ACB
18868_5531_x7356_y7030	18868	7345.09	7017.98	5529.31	6831.85	1827.9	8974.2	1	SSp-bfd	CTX_ET	L5
18453_6561_x9442_y3817	18453	9442.56	3817.34	6561.94	8244.12	1121.72	2364.23	1	VISrl	CTX_IT	L2/3
18458_00114	18458	13271	12123	5399.01	6602.77	3830.55	7854.55	1	VPM	TH_core
18047_7769_x31046_y13195	18047	31044	13190.1	7767.26	9449.1	4077.4	1589.05	1	ENTl	CTX_ET	L5
18457_00152	18457	26106.1	13155.7	5283.94	6514.7	4181.62	3677.88	1	VPM	TH_core
18869_3482_x7077_y5660	18869	7072.58	5652.93	3481.15	4580.48	2957.88	8756.6	1	SSp-m	CTX_ET	L5
18465_00234	18465	10505.9	13629.1	5773.76	7542.58	4583.58	7909.48	1	VPM	TH_core
18455_00255	18455	26823.9	11751	5645.14	7094.42	3669.32	3892	1	VPM	TH_core
17781_6202_x7633_y12296	17781	7611.71	12295.3	6205.94	7775.2	1967.18	2234.35	1	SSp-bfd	Car3	L6
pre_18864_00036	18864	3448	10294	3324	4097.38	1723.3	3656.38	0	MOp
17545_00063	17545	25899.1	16375.8	3984.99	5476.33	2917.88	8001.52	1	CP	CP_GPe
18464_00124	18464	9908.22	14158.8	5307.66	6645.7	4211.75	7491.33	1	VPL	TH_core
18455_00240	18455	30576	12202	4314	5540.27	3948.43	2629.4	1	CP	CP_SNr
18457_00097	18457	12038.2	13467.9	5379.09	6674.75	4237.65	7739.95	1	VPL	TH_core
pre_18864_00048	18864	3603	9891	6345	7648.58	667.1	3645.6	0	VISam
17302_00103	17302	22451.8	36403.5	3314.46	5651.23	2650.07	4380.33	1	CP	CP_GPe
18457_00114	18457	9814.53	15451.4	4572.8	5766.55	5062.5	8447.75	1	CP	CP_others
17545_00054	17545	20696.1	16076	5274.02	7144.1	4203	8303.33	1	VPM	TH_core
182725_4160_x5717_y19181	182725	5721.09	19177.7	4152.06	4841.58	2106.95	7322.42	1	MOp	CTX_ET	L5
17302_00049	17302	20503.4	20346.5	5222.02	7649.73	3017.5	7927.42	1	LGd	TH_core
236174_3829_x14826_y27255	236174	14832.9	27262.7	3866.37	5207.27	4610.08	9413.92	1	GU	Car3	L6
18458_00083	18458	12768.5	10029.1	6286.45	7841.8	3165.38	8194.17	1	LP	TH_matrix
182724_5410_x4393_y11075	182724	4393.73	11075	5410.02	6357.17	1112.4	3735.62	1	SSp-ll	CTX_ET
18868_4192_x10967_y7007	18868	10948.5	6999.17	4191.74	5228.85	1845.7	7759.2	1	SSp-ul	CTX_ET	L5
18454_01074	18454	12472	12838	5880.99	7245.65	4360.85	7224.02	1	VPM	TH_core
17787_00029	17787	6080.96	14181.7	5180.86	6176.65	4991.12	9469.85	1	CP	CP_others
18463_00037	18463	12218.4	8924.54	5728.99	7172.95	3868.88	7503.73	1	VPM	TH_core
18464_00169	18464	26781.2	16937.4	4087.98	5253.67	5337.27	2396.02	1	CP	CP_others
18454_00018	18454	11881.9	8369.98	3518	4184.42	3564.5	7640.33	1	CP	CP_SNr
18454_01032	18454	9491.01	11442	5840	7074.62	3924.95	8148.73	1	VPM	TH_core
191807_5811_x3931_y20674	191807	3930.24	20668	5822.61	6753.67	1359.05	8185.67	1	SSp-bfd		L6
18457_00089	18457	11842.8	12737.5	5455.14	6760.27	3991.98	7798.6	1	VPM	TH_core
18458_00419	18458	12713.7	12966.2	5403.7	6659.8	4116.75	8024.9	1	VPL	TH_core
18462_00016	18462	10666	10190	5510	6984.33	4132.5	7762.05	1	VPM	TH_core
18454_01051	18454	10984	10640	5538	6663.4	3673.23	7681.12	1	VPM	TH_core
18458_00185	18458	27515.5	12561.9	5026.13	6427.48	3794.68	3778.77	1	PO	TH_matrix
18454_00130	18454	18918	10614	5572	6675.8	3843.85	5266.7	1	MD	TH_core
18458_00376	18458	19319.1	15082.3	4979.14	6308.92	4779.15	5990.88	1	AM	TH_core
17545_00154	17545	23056.1	34636	5325.78	7088.65	3805.9	3864.27	1	VPL	TH_core
18455_00180	18455	28665.4	13370.2	3275.68	3879.98	4354.27	2868.82	1	CP	CP_SNr
18454_00142	18454	24004.9	10888.8	6365.22	7587.62	4091.95	3666.57	1	VPLpc	TH_core
18455_00258	18455	27981.2	11978	5592.99	7005.83	3800.73	3491.8	1	VPM	TH_core
17300_5969_x27278_y20820	17300	27277	20821.1	5963.57	8162.77	794.875	4004.32	1	VISp	CTX_IT	L5
18463_00040	18463	12485.9	9938.69	5784.42	7326.27	4515.02	7323.15	1	VPM	TH_core
18864_6074_x3503_y13192	18864	3503.74	13178.7	6060.48	7231.95	719.25	4677	1	RSPd	CTX_IT	L2/3
17109_6801_x7432_y4405	17109	7433.98	4408.45	6895.14	9533.3	3203.02	1673.53	1	TEa	Car3	L6
18454_01105	18454	24721	10204	6011.02	7166.38	3877.15	3452.45	1	VPM	TH_core
17781_6802_x8324_y14113	17781	8363.58	14130.2	6805.92	8631.58	2183.32	2838.55	1	CA1
18457_00082	18457	13088	13068.2	3439.86	3990.75	4429.25	7575.83	1	CP	CP_SNr
18454_00162	18454	24230.3	11764.4	5687.62	6858.17	4436.25	3704.52	1	VPM	TH_core
pre_18464_00103	18464	14083	8287	5741	7386.27	2395.82	6378.7	0	CA1
182725_3680_x13452_y7614	182725	13444.1	7610.43	3675.15	4606.77	4679.75	1802.6	1	GU	CTX_ET	L5
18458_00496	18458	27272	15405.1	5140.9	6681.3	4685.27	3762.07	1	VPL	TH_core
18454_01126	18454	24888.6	9849.47	6240	7416.83	3772.4	3355.3	1	VPM	TH_core
18461_4178_x16825_y2713	18461	16825.7	2713.79	4178.46	4640.85	1186.07	4492.17	1	MOp	CTX_IT	L2/3
18867_7583_x22567_y18119	18867	22567.1	18118.8	7583.42	9560.95	6156.77	5012.98	1	PRNr
17545_00145	17545	23419.3	37165	3619.84	5075.35	4076.52	3105.93	1	CP	CP_GPe
17302_00065	17302	21126.5	20896.7	4878.98	7200.4	2903.12	7803.77	1	LD	TH_core
236174_3829_x16301_y26647	236174	16303.9	26647.2	3878.99	5279.85	5243.62	9358.42	1	CLA	Car3
17545_00158	17545	27300.7	32030.2	3596.43	4926.65	2940.38	4371.55	1	CP	CP_GPe
17781_4095_x17570_y12460	17781	17639.7	12485.2	4096.42	5258.62	5033.2	2168.93	1	CLA	Car3
18465_00047	18465	12416.3	12171.8	4938.08	6498.88	3892.93	7207.42	1	LD	TH_matrix
18454_00169	18454	24334	12914	5520	6681.8	4934.48	3751.05	1	VPL	TH_core
18457_00194	18457	27203.9	12577.2	5647.2	6980.62	4004.45	3331.93	1	VPM	TH_core
17302_00098	17302	16174.8	42325.1	2712.78	5155.4	4271.55	2419.75	1	CP	CP_GPe
18465_00058	18465	10689	11232.8	5464.97	7011.52	3686.55	7739.38	0	VPM
18867_3973_x31634_y12362	18867	31622.7	12355.9	3961.94	4990.35	4143.48	1896.93	1	SSs	CTX_ET	L5
18455_00032	18455	27856	10376	3956	5047.48	3291.75	3433.55	1	CP	CP_GPe
18458_00069	18458	12476.3	10961.9	6376.14	7916.92	3406.82	8282.17	1	LGd	TH_core
18867_4889_x28329_y6770	18867	28329.1	6770.88	4889.98	6105.77	1960.1	3065.23	1	SSp-un	CTX_ET	L5
18455_00124	18455	14598	12936.9	5199.52	6360.62	4096.2	7235.12	1	PO	TH_matrix
18457_00112	18457	15895	14450.1	5350.06	6672.25	4652.62	6582.92	1	VM	TH_matrix
pre_18864_00174	18864	6802.47	7553.55	2543.33	3299.15	3643.43	2621.18	0	MOp
18458_00468	18458	17863	15163.3	5305.98	6699.48	4746.88	6463.75	1	VM	TH_matrix
17545_00111	17545	26840.3	32354.9	3071.1	4268.52	3145.55	4230.3	1	CP	CP_GPe
18454_01022	18454	10618	9454.02	5688	6785.2	3223.9	7804.25	1	LD	TH_matrix
18457_00159	18457	25052.7	13718.5	5323.76	6573.92	4381.35	3988.68	1	VPM	TH_core
18869_4196_x21043_y5510	18869	21041.2	5511.55	4178.8	5679.55	2463.95	2763.7	1	SSp-m	CTX_ET	L5
17781_6028_x9772_y42888	17781	9774.27	42911	6025.95	7422.5	2449.9	9702.3	1	SSs	Car3	L6
17302_00078	17302	16319.3	39875.4	4756.34	7562.05	3751.45	3466.07	1	VPL	TH_core
18465_00050	18465	13698.6	10751.5	3342.13	4560.33	3608.5	6882.25	1	CP	CP_GPe
18454_01079	18454	23830	9498	5908	7027.48	3559.4	3704.7	0	VPM
17543_3842_x7369_y3542	17543	7368.7	3540.48	3840.74	5664.42	3454.35	1822.75	1	SSp-bfd	CTX_IT	L2/3
18458_00612	18458	14635.2	9640.32	6248	7753.75	2969.23	7553.05	1	LP	TH_matrix
17788_5767_x16636_y3662	17788	16638.5	3666.11	5769.74	6519.8	1188.45	5802.8	1	RSPv	CTX_IT	L2/3
18454_00004	18454	8212.99	10031	4052.99	4879.88	3841.77	8799.78	1	CP	CP_GPe
18458_00273	18458	27942.1	12578.7	5390.9	6928.17	3750.27	3613.88	1	VPM	TH_core
18869_4410_x8772_y3996	18869	8779.84	3994.05	4403.87	5643.8	1891	7991.95	1	SSp-ul	CTX_ET	L5
18462_00018	18462	10755	9914.24	5733.63	7275.62	4050.23	7796.42	1	VPM	TH_core
18465_00091	18465	12454.5	12928.8	5191.98	6807.15	4157.4	7226.5	1	VPM	TH_core
18864_5242_x9483_y31549	18864	9495.68	31540.1	5233.39	6926.15	3381.93	10366.2	1	AUDd	CTX_IT	L4
18457_00024	18457	11034.6	11743.5	5823.02	7196.33	3645.75	8030.88	1	VPM	TH_core
17302_00075	17302	14652.7	40496	2643.1	5071.25	4735.42	2874.73	1	CP	CP_others
18465_00155	18465	6422.27	14561.6	4759.06	6180.02	4898.48	9200.78	1	CP	CP_GPe
18465_00015	18465	7589.7	12842.4	4475.06	5976	4475.38	8799.15	1	CP	CP_GPe
pre_18455_00241	18455	23527	19971	4313	4980.67	6849.52	4616.55	0	NDB
18869_5802_x13547_y4406	18869	13448.8	4387.07	5800.74	7334.42	1854.38	6057.17	1	RSPv	CTX_ET	L5
17302_00079	17302	16210.3	40007.3	5418.98	8390.53	3765.62	3414.38	1	MG	TH_core
18454_01081	18454	23997.7	9733.95	6083.01	7223.17	3667.25	3640.85	1	VPM	TH_core
18465_00001	18465	7656	9722.5	5019.34	6524.83	3435.65	8927.42	1	CP	CP_GPe
18868_2593_x15801_y13755	18868	15792.8	13743.4	2582.27	2912.48	4575.62	6351.7	1	ORBvl	CTX_ET	L5
18465_00285	18465	27654	18623.5	5118.02	6848.1	6078.48	2678.9	1	BLA
17545_00164	17545	20972.1	36589.1	6453.01	8707.88	4472.15	3350.32	1	MG	TH_core
17302_00080	17302	16304	40303	5170	8078.73	3756.55	3366.25	1	LGd	TH_core
17788_5059_x3960_y6601	17788	3961.28	6599.94	5042.66	5620.67	2447.75	9794.6	1	SSp-n	CTX_IT
17545_00124	17545	20788.4	38882.7	3678.98	5175.95	4835.77	2572.5	1	CP	CP_GPe
17545_00065	17545	24075.8	18663.9	3430.29	4980.9	3571.2	7399.8	1	CP	CP_GPe
18455_00002	18455	9248	10906.2	5338	6644.42	3566.73	8953.72	1	CP	CP_GPe
17781_2184_x15071_y19950	17781	15078.2	19970.8	2172.94	2789.12	4329.58	3975.8	1	ORBl	Car3	L6
pre_18464_00086	18464	9870.28	12000.7	3598.57	4526.38	3891.48	7383.38	0	CP
17545_00050	17545	21348.4	15148	3565.36	4999.45	4217.17	8497.03	1	CP	CP_GPe
17109_6401_x7989_y3767	17109	7644.29	3978.94	6434.82	9028.03	3275.95	1457.12	1	AUDv	Car3	L6
18463_00031	18463	11977.5	9298.43	5487.94	6915.6	4122.45	7571.48	1	VPM	TH_core
18458_00500	18458	24573.1	15982.1	3437.02	4405.92	5295.58	4467.8	1	ACB
18454_00128	18454	24258.4	9046.46	5908.91	7001.4	3438.3	3576.48	1	LD	TH_core
18458_00268	18458	27759.1	12445.2	5488.18	7038.83	3697.23	3669.57	1	VPM	TH_core
18452_3926_x14445_y21337	18452	14456.2	21347.4	3928.18	4136.52	7319.58	7224.73	1	OT
18867_6986_x31479_y5932	18867	31479.9	5932.16	6986.8	8662.95	1791.88	2048.1	1	VISl		L5
18455_00205	18455	28061.2	12180.3	5240.08	6600.67	3798.8	3427.25	1	VPL	TH_core
17300_5896_x24862_y27320	17300	24862.7	27319.8	5896.35	8308.12	1610.82	5457	1	RSPv	CTX_IT	L5
17302_00108	17302	17832	40338	2262	4509.92	4032.4	2964.82	1	CP	CP_others
18869_00024	18869	17715.3	10452.2	4732.94	6222.42	5146.27	4123.8	1	CP
18454_00127	18454	23656.5	9317.5	5895.87	7010.45	3481.93	3752.12	1	VPM	TH_core
17545_00003	17545	17860.2	18010.6	5250.93	7123	5119.52	7932.98	1	VAL	TH_core
18868_5983_x17523_y5085	18868	17523.8	5067.79	5976.61	7666.83	986	5950.77	1	RSPv	CTX_ET	L5
18465_00146	18465	26954.4	11542.8	6722.11	9106.45	3825.55	3159.7	1	MG	TH_core
18457_00035	18457	24716	11295	2987.01	3081.88	3739	3897.43	1	CP	CP_GPe
18454_01030	18454	9537.02	11093	5756.99	6964.6	3820.35	8130.92	1	VPM	TH_core
18455_00043	18455	28915.6	9357.18	6208.66	7757.88	3147.3	3132.73	1	LGd	TH_core
18457_00197	18457	27245	12831.9	5657.62	6998.73	4087.52	3320.73	1	VPL	TH_core
17545_00130	17545	21856	38004.6	3596.3	5078	4532.73	2848.52	1	CP	CP_SNr
18869_5237_x7485_y4162	18869	7485.5	4162.18	5237.94	6655.92	2065.82	8637.08	1	SSp-bfd	CTX_ET	L5
15257_2309_x13266_y25533	15257	13263.8	25518.4	2294.13	3360.52	4078.52	3174.52	1	MOs
18458_00101	18458	12341.6	11183.8	6308.5	7851.45	3458.6	8310	1	LGd	TH_core
17302_00016	17302	20212.3	16377.3	3104	4993.33	3848.3	8884.88	1	CP	CP_GPe
18458_00242	18458	29647.9	11014.1	5790.27	7303.33	3247.4	3058.2	1	LGd	TH_core
182724_2526_x7529_y21792	182724	7535.04	21792.6	2529.33	2509.05	3306.82	8290.83	1	MOs	CTX_ET
17302_00094	17302	14380	42169	2748.99	5204.35	4730.77	2392.57	1	CP	CP_SNr
18457_00241	18457	11949.9	10907.4	6306.96	7828.88	3401.25	7856.4	1	SGN	TH_core
18454_01027	18454	10426	10338	6106	7248.6	3412.15	7906.98	1	VPM	TH_core
191812_3163_x6264_y21524	191812	6255.81	21516	3158.53	3564.75	2568.35	8301.08	1	MOp	CTX_IT
17302_00045	17302	20862.1	19117.8	2771.66	4663.7	3675.32	8113.85	1	CP	CP_GPe
18867_6452_x16339_y18318	18867	16327.7	18311.5	6437.17	7993.05	6168.35	6955.58	1	BS
18869_5123_x17555_y3609	18869	17554.4	3604.48	5122.99	6464.08	1257.4	4468.55	1	RSPagl		L5
18869_5150_x8933_y7652	18869	8933.25	7658.18	5146.83	6614.4	3581.77	7719.08	1	RT
18867_4926_x25796_y14504	18867	25779.3	14490.2	4923.78	6309.67	4685.02	4067	1	RT
18465_00199	18465	12939.8	18541.7	3288.86	4254.6	6397.33	7123.85	1	ACB
pre_18864_00067	18864	3927	25217	4001	5161.75	1869	8407.9	0	SSp-ul
182724_2333_x7081_y21185	182724	7081.09	21185.7	2333.25	2248.85	3109.2	7974.1	1	MOs	CTX_ET
pre_18864_00457	18864	3164	20962	5811	6933.98	662.1	6856.42	0	RSPagl
18465_00044	18465	9585.92	11469.9	4306	5825.25	4000.77	8107.62	1	CP	CP_GPe
18454_00105	18454	23480	11302	5498	6636.15	4242.58	3922.7	1	VPM	TH_core
18464_00052	18464	9066.11	12369.7	5930.21	7390.9	3908.75	7868.33	1	VPM	TH_core
18453_5318_x33682_y14092	18453	33670.2	14082.9	5313.04	7118.83	4146.77	10440.1	1	VISC		L5
18869_7986_x18907_y11037	18869	18907.9	11037.3	7986.08	10411.8	5343.58	3563.3	1	PSV
17302_00048	17302	20798.3	20046.4	4964.05	7305.65	3014.45	8020.42	1	LGd	TH_core
18458_00353	18458	12064.3	15356.2	3988.67	5086.83	4930.83	8257.5	1	CP	CP_GPe
18457_00141	18457	27428.7	14011.4	3363.42	3529.1	4697.55	3054.25	1	CP	CP_GPe
17302_00117	17302	17566	40340	4680.48	7425.98	3390.32	3389.38	1	LGd	TH_core
18869_4722_x18329_y4110	18869	18329.6	4110.14	4722.22	6074.4	1686.12	4114.42	1	SSp-ll		L5
18462_00031	18462	12864	11316	5766	7580.83	4728.77	6819.83	1	VPM	TH_core
17545_00056	17545	21552.9	16696.3	5367.14	7204.6	3935.4	8152.85	1	VPM	TH_core
236174_3229_x11951_y11316	236174	11884	11110.1	3278.9	4352.23	4288.38	3283.88	1	CLA	Car3
18864_3248_x2473_y15212	18864	2480.32	15199.3	3244.13	3855.75	1359.55	5170.35	1	MOs	CTX_IT	L2/3
18868_4041_x10632_y7193	18868	10617.3	7193.86	4032.27	4992.5	1946.1	7874.8	1	SSp-ul	CTX_ET	L5
18465_00029	18465	11122.7	8645.63	4332	5713.73	3000.52	7749.08	1	CP	CP_GPe
18453_3579_x30397_y10103	18453	30384.6	10101.1	3567.39	4971.45	2601.43	9453.65	1	SSp-m	CTX_IT	L4
17302_00011	17302	17695.9	15518.9	3218	5252	4526.48	9084.28	1	CP	CP_SNr
18457_00056	18457	26292	11110.6	5622.42	6884.17	3481.8	3584.68	1	VPM	TH_core
18869_3701_x5589_y7633	18869	5586.37	7626.69	3696.48	4803.75	4057.1	9468.45	1	SSp-m	CTX_ET	L5
18868_5369_x19532_y5532	18868	19527.4	5524.35	5361.44	6864.25	1109.18	5375.02	1	RSPv	CTX_ET	L5
18047_00047	18047	16062.1	14807	2443.06	2388.3	3208.25	6035.67	1	ORBm	CTX_ET	L5
18453_5436_x32746_y12751	18453	32742.6	12727.8	5426.3	7326.75	3723.88	10019.8	1	SSs	CTX_IT	L6
18458_00306	18458	29027	12396.2	5832.38	7492.6	3712.23	3298	1	VPM	TH_core
18455_00163	18455	21894	12236	5332	6606.17	3804.4	5269.1	1	MD	TH_core
17545_00044	17545	19020.2	15101.6	3819.3	5384.08	4836.33	8615.03	1	CP	CP_GPe
18454_01127	18454	25128	9985.98	6218	7401.85	3835.95	3291.3	1	LGd	TH_core
17543_3705_x9619_y20864	17543	9621.95	20859.4	3702.51	4403.1	4708.67	9396.58	1	SSp-m	CTX_IT	L4
pre_18454_00376	18454	24184.9	7660.69	3802.17	4209.58	3574.82	3685.4	0	CP
18463_00057	18463	22029.3	8987.2	6044.27	7551.8	3680.35	3363.98	1	LGd	TH_core
18462_00026	18462	10612.2	9088	6801.94	8672.78	4049.88	7959.17	1	MG	TH_core
18452_5511_x26566_y3403	18452	26569.8	3425.34	5509.62	6369.73	796.275	3254.27	1	SSp-tr	CTX_IT	L2/3
18454_01075	18454	13503	12583	5691	6991.4	4350.33	6894.25	0	PO
17545_00008	17545	18339.7	13300	3861.97	5291.17	4982.85	9110.6	1	CP	CP_SNr
18864_2047_x3016_y12128	18864	3015.36	12138.4	2048.7	2389.7	2288.2	4089.9	1	MOs	CTX_IT	L2/3
18864_00029	18864	9931.01	4318.98	3423.01	4673.85	4376.85	1772.55	1	SSs	CTX_IT
18458_00614	18458	27427.4	9726.14	5638.06	7084.77	2834.85	3702	1	LP	TH_matrix
18454_00097	18454	18646	11250	5080	6119.23	4177.9	5344.73	1	CM	TH_matrix
17545_00057	17545	18924	20091	5076	6835.23	4722.9	7395.42	1	VPM	TH_core
18465_00003	18465	8758.72	12241.5	3407.6	4335.95	4226.27	8570.2	1	CP	CP_SNr
18869_4550_x17965_y4177	18869	17959	4176.13	4551.06	5873.17	1701.1	4255.98	1	SSp-ll		L5
18465_00300	18465	26268.2	13581.2	6028.99	7960.67	4390.8	3393.88	1	MG	TH_core
18864_6139_x4843_y27122	18864	4839.94	27108.3	6134.5	7678.75	1296.22	8859.58	1	VISp	CTX_IT	L4
182724_2926_x5279_y13761	182724	5275.01	13753.1	2919.58	3229.45	1983.12	4649.3	1	MOs	CTX_ET
18869_5108_x7688_y4065	18869	7688.9	4064.51	5104.13	6482.58	1996.55	8536.4	1	SSp-bfd	CTX_ET	L5
191812_5154_x9610_y25921	191812	9600.32	25914.1	5150.66	6084.73	4342.7	10112.8	1	VISC	CTX_IT	L5
18453_2713_x27713_y9899	18453	27705.6	9889.28	2705.77	3821.38	2551.23	8732.95	1	MOp	CTX_IT	L2/3
18867_6003_x18592_y6204	18867	18582.5	6198.27	5994.02	7319.8	1836.9	6052.9	1	RSPv	CTX_ET	L5
18868_2601_x23273_y17306	18868	23272.9	17293.3	2599.3	2841.55	5848.27	3900.4	1	PIR
17781_4874_x11466_y11924	17781	11498.1	11931.1	4877.17	6236.98	3172.73	2173.32	1	SSp-bfd	Car3	L6
18454_01094	18454	23796	10364	5822	6966.95	3871.65	3750.07	0	VPM
17300_3514_x19676_y45282	17300	19682.8	45294.1	3512.41	5454.7	3748.02	9976.88	1	SSs	CTX_IT	L5
17545_00028	17545	18956	11404.9	5238.74	7020.67	4640.52	9468.22	1	CP	CP_GPe
17545_00163	17545	22285.6	35167.6	6342	8444.05	4051.6	3651.25	1	MG	TH_core
pre_18864_00026	18864	3342	24326	3339	4299.55	1930.9	8237.65	0	MOp
18864_5305_x7877_y31450	18864	7877.18	31450.4	5305.38	6926.92	2867.18	10440.2	1	SSs	CTX_IT	L2/3
18455_00154	18455	14513.7	14038.6	5627.12	6844	4508.67	7299.23	1	VPM	TH_core
18457_00125	18457	10900.4	13260.1	5514.34	6819.8	4201.42	8058.45	1	VPL	TH_core
18867_5083_x14145_y15212	18867	14128.5	15195.9	5076.91	6409.12	4919.62	7606.85	1	RT
18465_00045	18465	9008.45	11427.8	4818.98	6337.67	3969.32	8314.4	1	CP	CP_others
18454_01053	18454	11514	10764	5728	6853.92	3663.45	7526.92	1	VPM	TH_core
191812_2734_x6259_y10487	191812	6242.05	10483.5	2731.41	3006.48	2295.55	3501.32	1	MOs	CTX_IT
17109_7001_x5738_y6470	17109	5743.81	6480.64	7052.46	9733.45	2493.9	2500.73	1	VISl	Car3	L6
pre_18864_00065	18864	3915	7601	4009	4891.65	1668.1	2911.85	0	SSp-ul
pre_18864_00427	18864	2819.58	18105.6	3245.84	3919.75	1566.43	6066.88	0	MOs
17545_00169	17545	22902	34803	5895.01	7808.77	3882.07	3761	1	VPM	TH_core
18461_3871_x7813_y3857	18461	7813.44	3853.76	3871.33	4005.18	2036.85	8444.23	1	MOp	CTX_IT	L2/3
18457_00077	18457	9142.85	14711.2	4441.82	5615.45	4894.1	8686.97	1	CP	CP_others
191812_5586_x4875_y23378	191812	4870.72	23374.3	5573.7	6631.8	1688.38	9034.58	1	SSp-bfd	CTX_IT
18455_5253_x25617_y13881	18455	25621.7	13903	5252	6569.67	4355.2	4172.17	1	VPM	TH_core
18864_4380_x6371_y4940	18864	6376.45	4942.02	4381.92	5530.77	2579.2	1983.53	1	SSp-n	CTX_IT	L4
18454_01023	18454	9801.98	10620	5772	6944.98	3629.2	8056.2	1	VPM	TH_core
18455_00165	18455	20956	13548	4804	5965.3	4221.58	5413.15	1	MD	TH_matrix
18457_00048	18457	27412.5	11851.6	5355.9	6600.45	3815.23	3264.15	1	VPM	TH_core
18454_01014	18454	12510.3	12045.3	5373.89	6564.38	4201	7199.52	1	VPM	TH_core
18454_00058	18454	17352.6	12852.3	5305.08	6474.33	4805.02	5736.67	1	RE	TH_matrix
18869_4345_x7097_y4738	18869	7097.66	4738.88	4345.36	5640.6	2389	8770.8	1	SSp-n	CTX_ET	L5
18455_00123	18455	14488	12048	5366	6532.92	3771.02	7281.58	1	PO	TH_matrix
18465_00242	18465	11421.9	14571.2	5372.69	7083.75	4821.2	7526.33	1	VPL	TH_core
18465_00007	18465	8699.14	9995.71	4822.37	6318.23	3480.57	8503.12	1	CP	CP_GPe
18868_3715_x8453_y8977	18868	8453.12	8976.83	3714.54	4359.95	2707.25	8663.12	1	SSp-m	CTX_ET	L5
18458_00264	18458	29979.6	10694.2	6075.09	7850.55	3280.8	2971.48	1	LGd	TH_core
18864_6956_x8154_y30811	18864	8153.98	30811.4	6956.3	9009.58	2466.6	10141	1	VISpor	CTX_IT	L2/3
pre_18864_00426	18864	2331	19164	2966	3531.68	1533.97	6445.6	0	MOs
18457_00117	18457	10620.3	12510	5781.9	7152.38	3935.68	8123.3	1	VPL	TH_core
17545_00078	17545	21756.4	16438.7	5412.06	7255.92	3894.25	8212.62	1	VPM	TH_core
18454_00069	18454	9998.47	11524.8	6797.34	8368.9	3835.3	7994.67	1	MG	TH_core
18867_4801_x7068_y12938	18867	7064	12928.8	4802.22	5823.3	4218.17	9989.15	1	SSs	CTX_ET	L5
15257_4500_x16614_y17147	15257	16618.2	17151.6	4503.01	5979.8	1331.78	6464.42	1	MOs
18462_00020	18462	10270	8859.01	6028.99	7629.75	3678.25	8116.65	1	VPM	TH_core
18867_5486_x20836_y5690	18867	20824.1	5678.46	5482.48	6643.67	1528.6	5374.55	1	RSPv	CTX_ET	L5
18463_00028	18463	11429	9197.12	5962.22	7446.12	4148.7	7847.02	1	VPM	TH_core
18453_5995_x24812_y3143	18453	24806.4	3137.15	5981.54	8149	441.95	7044.52	1	VISam	CTX_IT	L2/3
pre_18864_00059	18864	3804.03	11109.2	3833.99	4724.62	1633.5	4066.62	0	MOp
18464_00079	18464	24558.5	11951.8	6256.13	8178.7	3737.8	3508.05	1	MG	TH_core
18869_4001_x4383_y7249	18869	4383.17	7249.79	4001.31	4998.55	3842.2	10059	1	SSs		L2/3
18455_00042	18455	27971.6	9491.97	5790.43	7208.62	3035.12	3412.12	1	LGd	TH_core
pre_18864_00114	18864	5103	27465	3257	4414.2	2852.5	9371.88	0	SSp-m
18465_00233	18465	10337.1	13592.1	5524	7205.83	4517.17	7887.9	1	VPL	TH_core
pre_18864_00069	18864	3974.95	24368.2	2552.12	3268.4	2585.77	8310.15	0	MOp
18465_00154	18465	7900.93	14714.7	3744.91	4896.95	5042.4	8839.88	1	CP	CP_GPe
18453_3935_x22928_y21885	18453	22928.2	21884.8	3935.12	4901.35	7335.35	7350.12	1	OT
236174_3829_x13590_y9284	236174	13594	9285.95	3859.94	4914.58	5023.12	2545.7	1	CLA	Car3
191812_4067_x7961_y6860	191812	7958.21	6857.54	4067.54	4702	3097.05	1951.78	1	SSp-m	CTX_IT	L5
pre_18465_00267	18465	7812.37	14990.3	6763.26	8951.33	5002.65	8820.77	0	ProS
15257_4149_x16164_y21238	15257	16163.1	21245	4153.44	5674.52	1737.72	5003.65	1	ACAd
18455_00013	18455	13519.1	11325.7	3449.84	4341.65	3610.93	7601.73	1	CP	CP_GPe
18454_00154	18454	22551.6	12083.4	5629.78	6810.85	4554.92	4207.6	1	VPM	TH_core
18457_00013	18457	11844.8	11885.5	5328.35	6591.9	3748.2	7788.6	1	VPM	TH_core
18869_4953_x22613_y6076	18869	22596.5	6065.6	4948.43	6716.1	2678.32	2116.02	1	SSp-n	CTX_ET	L5
pre_18458_00357	18458	26264.7	7872.67	5940.57	7431.17	2236.43	4205.05	0	DG
18457_00027	18457	11888	11125	5667.01	7000.5	3419.55	7815.62	1	VPM	TH_core
17302_00053	17302	17320.6	21960	4431.66	6807.65	3933.48	7516.23	1	VPM	TH_core
18867_4826_x11914_y16564	18867	11914.6	16564.3	4826.26	6169.75	5466.02	8377.05	1	CP	CP_SNr
18457_00136	18457	22124.2	14960.6	5393.04	6693.23	4963.55	4802.25	1	VM	TH_matrix
17543_5296_x5131_y20385	17543	5135.62	20379.4	5289.97	7491.27	1684.12	9354.15	1	VISal	CTX_IT	L5
18864_3494_x2380_y13749	18864	2376.26	13745.3	3501.1	4101.52	1173.85	4744.58	1	MOp	CTX_IT	L2/3
17545_00068	17545	25819.4	20116	3384.54	4879.23	3144.07	6997.9	1	CP	CP_GPe
191807_5199_x3288_y11643	191807	3274.82	11630.8	5194.86	5659.5	1093.4	4449.02	1	MOp	CTX_ET
18864_00057	18864	6381.56	16443.3	1973	2772.07	3547.6	5548.08	0	ORBm
18463_00027	18463	11522	9030.02	5757.42	7184.58	4023.6	7795.12	1	VPM	TH_core
18864_5030_x9347_y31359	18864	9363.2	31356.3	5014.18	6684.8	3424.02	10305.8	1	SSs	CTX_IT	L2/3
182724_4327_x4847_y18972	182724	4847.04	18972.8	4327.66	4725.77	1469.68	7033.38	1	MOp	CTX_ET
pre_18864_00079	18864	4125	25705	5589	6942.45	1228.78	8442.03	0	SSp-bfd
18454_01113	18454	25190	9891.97	6172	7346.83	3808.9	3271.88	1	VPM	TH_core
18454_01097	18454	24070	10302	6002	7158.23	3869.4	3650.52	1	VPM	TH_core
18464_00108	18464	8847.23	18665	3893.22	4634.8	5907.38	7956.8	1	CP	CP_SNr
pre_18864_00111	18864	4992.5	4997.56	4498.51	5511.67	1992.75	1964.12	0	SSp-n
18869_4302_x23433_y9053	18869	23433.5	9053.63	4302.45	5814.58	4345.08	1439.93	1	SSs	CTX_ET	L5
17545_00094	17545	24800.5	16248	5901.79	7751.05	3242.02	8264.75	1	LGd	TH_core
18864_00015	18864	4783.1	6151.1	5176.75	6246.77	1578.15	2532.88	1	SSp-bfd	CTX_IT
18457_00061	18457	26754.9	10921.4	5898.3	7254.55	3433.77	3449.35	1	VPM	TH_core
18454_00073	18454	12096	12243	6190	7557.38	4103.65	7352.5	1	VPLpc	TH_core
18453_5841_x19468_y3419	18453	19464.5	3412.93	5839.7	7917.62	628.55	5585.67	1	RSPv	CTX_IT	L2/3
182725_2917_x9391_y22263	182725	9396.29	22266.3	2917.82	3030.15	4355.83	8333	1	AId	CTX_ET	L5
17545_00177	17545	20564	25436	4550	6085.25	4240.55	6052.52	1	PVT	TH_matrix
18867_4984_x30860_y8156	18867	30853.2	8157.57	4968.58	6331.8	2486.8	2215.9	1	SSp-n	CTX_ET	L5
18454_01067	18454	12826	12446	5754	7049.75	4256.8	7107	1	VPM	TH_core
18455_00106	18455	11172	11706	3652	4503.42	3720.3	8396.12	1	CP	CP_others
18455_5507_x14812_y14221	18455	14827.8	14197.9	5510.1	6717.9	4566.48	7202.5	1	VPM	TH_core
18868_6019_x9541_y5296	18868	9558.4	5291.71	6006.7	7528.98	1175.47	8238.35	1	VISrl	CTX_ET	L5
18869_3239_x6605_y6691	18869	6605.76	6691.2	3239.9	4231.75	3545.52	8970.17	1	SSp-m	CTX_ET	L5
18464_00119	18464	10430	13462.9	5730.05	7181.05	4106.33	7436.4	1	VPM	TH_core
18457_00113	18457	9723.65	16203	4044.78	4963.73	5372.08	8734.38	1	CP	CP_SNr
17302_00077	17302	16035.5	38907.5	5192.06	8085.62	3800.8	3674.95	1	MG	TH_core
191807_5921_x4355_y21421	191807	4385.73	21441	5921.95	6972.3	1585.32	8525.25	1	SSp-bfd		L6
18454_00126	18454	23810	8543.49	6170	7272.23	3280.4	3663.05	1	LP	TH_matrix
pre_18868_00443	18868	10990	8439	3242	3811.3	2546.48	7872.52	0	MOp
18868_3228_x28576_y10788	18868	28558.7	10791.5	3226.05	3898.23	3336.9	2316.55	1	SSp-m	CTX_ET	L5
18462_00063	18462	20539.6	11939.6	5333.9	7363.35	4843.3	3625.73	1	VAL	TH_core
18455_00133	18455	19356	14750	5244	6431.2	4863.3	5873	1	SMT	TH_core
18465_00152	18465	27067.7	11867	6704.83	9080.25	3924.32	3145.38	1	MG	TH_core
18462_00044	18462	19282.6	10948.4	5260.99	7228.95	4339.08	4158.08	1	VPM	TH_core
18454_00171	18454	25160	11145.6	6981.73	8432.22	4178.85	3272.18	1	MG	TH_core
18455_00041	18455	31546	10774	5058	6511.98	3516.95	2294.45	1	CP	CP_GPe
18869_4414_x15653_y4273	18869	15653.7	4273.41	4414.14	5599.9	1640.68	5199.3	1	MOs		L5
18458_00577	18458	27164.4	14818	5260.99	6811.2	4483	3818.18	1	VPM	TH_core
18864_4693_x10912_y2095	18864	10906.7	2101.06	4691.22	6088.17	4116.02	1187.43	1	SSs	CTX_IT	L4
18465_00126	18465	26513.8	12131.6	5540.98	7286.9	3857.25	3237.25	1	VPM	TH_core
18463_00056	18463	21919.2	9239.23	5513.66	6951.85	3660.95	3459.5	1	VPL	TH_core
18867_4392_x7633_y13301	18867	7623.01	13295.6	4391.63	5348.5	4375.95	9848.77	1	SSs	CTX_ET	L5
18457_00128	18457	12903	12265	5544	6875.3	3767.8	7508.33	1	VPM	TH_core
18462_00024	18462	9516.03	8250.88	6629.1	8496.78	3678.98	8435.03	1	LGd	TH_core
17545_00081	17545	22035.5	16401.6	6206.98	8192.1	3947.25	8172.4	1	MG	TH_core
18454_00098	18454	19267.1	11111.8	4986.22	6023.55	4165.08	5182.65	1	IAD	TH_matrix
182725_7341_x4593_y22594	182725	4584.51	22565.1	7320.32	8777.22	2010.93	9578.15	1	VISli	CTX_ET	L5
pre_18866_00139	18866	21511	6701	7389	8863.05	2990.9	2928.25	0	DG
18465_00110	18465	26006	11073.6	5371.9	7074.3	3534.75	3346.32	1	LGd	TH_core
pre_18458_00367	18458	26584	8166	5800.56	7231.67	2326.75	4048.93	0	DG
18465_00227	18465	10132.4	13167.8	5386.26	7009.58	4346.98	7915.08	1	VPM	TH_core
18869_4268_x10899_y9077	18869	10899.1	9077.89	4268.46	5591.02	4520.9	6744.35	1	RT
18465_00116	18465	26676.7	11274.8	5607.47	7320.65	3610.05	3169.27	1	LGd	TH_core
18867_4330_x29413_y7746	18867	29395.5	7737.73	4319.95	5520.77	2293.1	2685.93	1	SSp-m	CTX_ET	L5
18458_00150	18458	15674.3	11142.5	5691.1	6936.5	3364.68	7168.92	1	LP	TH_matrix
18464_00085	18464	5969.22	14750	4154.98	4972.85	4699.42	8845.45	1	CP	CP_SNr
17545_00165	17545	21458	36420	6354	8558.47	4349.9	3385.62	1	MG	TH_core
17109_2301_x8535_y23051	17109	8538.24	23054.9	2306.1	3562.35	4013.73	8007.98	1	AId	Car3	L6
182724_5793_x8695_y5510	182724	8695.54	5510.28	5793.82	7194.27	3594.5	1381.18	1	AUDv	CTX_ET
18457_00139	18457	28318.5	13066	3995.66	4638.77	4470.52	2983.62	1	CP	CP_GPe
18869_5705_x4706_y6107	18869	4706.05	6107.33	5705.2	7277.45	3224.05	9995.28	1	AUDv		L5
pre_18864_00082	18864	4177	25653	3111	4137.5	2474.27	8761.6	0	SSp-m
17302_00010	17302	18275	16230	3072	5068.3	4388.38	8871.7	1	CP	CP_SNr
17545_00172	17545	22956	35936	5512	7382.02	3926.5	3532.32	1	VPM	TH_core
18453_6537_x8725_y4484	18453	8721.98	4484.61	6528.03	8149.23	1400.5	2138.2	1	VISal	CTX_IT	L2/3
18454_01038	18454	10059.1	10885.6	5562.98	6733.92	3750.15	7961.83	1	VPL	TH_core
pre_18864_00016	18864	3285	24627	4763	5787.5	1195.53	8110.52	0	SSp-ul
18868_3856_x26025_y7205	18868	26025.3	7205.31	3856.02	4942.27	1972.6	3333.8	1	SSp-ul	CTX_ET	L5
18465_00245	18465	13754.7	15888.3	5192.35	6918.73	5273.23	6862.9	1	VM	TH_matrix
17545_00121	17545	20164	37576.5	3940.58	5622.1	4937.5	3049.4	1	CP	CP_SNr
17109_6201_x4328_y6753	17109	4384.19	7436.8	6653.95	9260.58	1814.68	2845.55	1	VISp	Car3	L6
17302_00009	17302	17723.3	15949.3	3054.3	5070.42	4553.95	8955.7	1	CP	CP_SNr
18463_00038	18463	12326.4	9645.57	5709.87	7213.08	4332.65	7408.48	1	VPM	TH_core
18458_00615	18458	26824	10240.1	5626.11	7067.3	2949.6	3899.57	1	LD	TH_matrix
18867_4831_x27808_y6496	18867	27808.8	6496.06	4831.15	6005.7	1837.2	3228.62	1	SSp-ul	CTX_ET	L5
191812_5411_x6011_y24641	191812	6011.2	24641.7	5411.73	6427.88	2353.52	9582.6	1	SSp-bfd	CTX_IT
17545_00055	17545	21384.7	15959.5	5226.9	7077.4	3974.23	8318.72	1	VPM	TH_core
18457_00052	18457	25571.5	11855	5522.14	6756.17	3724.93	3806.82	1	VPM	TH_core
18455_00018	18455	13074	9219.97	5938	7286.12	2977.43	7786.25	1	LGd	TH_core
17109_2601_x9296_y24691	17109	9300.54	24693.4	2689.95	3998.12	4142.3	8708.08	1	CLA	Car3
17545_00084	17545	18981	20090	5574	7420.2	4709.38	7398.75	1	VPMpc	TH_core
18453_3841_x9500_y7920	18453	9487.94	7901.44	3838.34	4907.08	2266.9	2652.23	1	SSp-m	CTX_IT	L4
18465_00037	18465	11349.8	11115.7	3562.88	4784.42	3869.25	7633.38	1	CP	CP_GPe
18458_00241	18458	29763	10470.3	5690.61	7121.85	3192.1	2965.7	1	LGd	TH_core
18457_00090	18457	12954.7	12813.8	5408.86	6717.62	3974.43	7468.42	1	VPM	TH_core
18454_01015	18454	11819.2	12526.6	5398.99	6638.38	4341.2	7429.17	1	VPM	TH_core
18457_00033	18457	25725.5	9288.32	3624.98	3923.23	3142.38	3659.45	1	CP	CP_GPe
18465_00070	18465	11798.9	10465.9	5424.14	6942.62	3363.35	7421.67	1	LGd	TH_core
17545_00119	17545	20151.4	38040	3594.66	5123.58	5013.42	2804.9	1	CP	CP_SNr
18868_6196_x17668_y4955	18868	17661.5	4943.1	6190.7	7966.92	960.25	5921.1	1	RSPv	CTX_ET	L5
18867_7584_x10560_y5816	18867	10560.8	5816.58	7584.74	9199.5	1810.18	8765.38	1	VISp		L5
17545_00001	17545	17012.4	13613.4	3775.01	5193.75	5415.65	9103.7	1	CP	CP_others
pre_18458_00348	18458	25669	7747	5450.98	6811.8	2101.6	4337.42	0	CA1
182724_4580_x5627_y9427	182724	5627.14	9412.86	4582.75	5515.75	1911.35	2979.25	1	SSp-un	CTX_ET
17545_00093	17545	24855.3	16612	5794.14	7608.67	3197.15	8183.88	1	LGd	TH_core
236174_3229_x12413_y11831	236174	12423	11836.2	3276.8	4417.7	4458.23	3615.25	1	CLA	Car3
17781_6262_x6896_y13574	17781	6919.1	13556.6	6267.41	7853.2	1725.95	2598.18	1	SSp-bfd	Car3	L6
18867_4554_x26130_y14869	18867	26125.5	14857.1	4543.73	5936.02	4916.4	3965.2	1	CP	CP_SNr
17109_6401_x7641_y3978	17109	7808.77	4104	6501.54	9096.25	3343.18	1533.03	1	AUDv	Car3	L6
18462_00055	18462	21018.2	9119.36	5533.98	7700.8	3470.12	3513.9	1	VPM	TH_core
18869_4883_x18883_y4120	18869	18869.9	4113.98	4880.38	6285.1	1704.07	3888.57	1	SSp-ll		L5
pre_18864_00108	18864	4898.17	5772.29	4593.07	5616.75	1882.8	2325.15	0	SSp-n
18864_5444_x7352_y31475	18864	7347.39	31467	5441.22	7049.35	2647.9	10476	1	SSs	CTX_IT	L2/3
18454_00075	18454	14230	12608	5718	7027.08	4395.02	6667.67	1	VAL	TH_core
17787_00049	17787	30506.2	14623.7	4296.06	4777.2	4875.08	2291.27	1	CP	CP_SNr
18453_4540_x32498_y9442	18453	32489.2	9438.4	4527.39	6189.55	2372.73	10026.4	1	SSp-n	CTX_IT	L2/3
18457_00199	18457	27614.9	12550.9	5893.63	7299.95	4041.43	3218.43	1	MG	TH_core
18455_00004	18455	15033.7	10207.6	3612.85	4667.98	3117.48	7119.25	1	CP	CP_GPe
18465_00168	18465	11843.9	16100	2958.03	3703.85	5641.75	7582.98	1	CP	CP_SNr
18455_00132	18455	18855.7	14816	5094.26	6245.92	4864.15	5992.83	1	SMT	TH_core
17302_00043	17302	20775.9	18296.1	3299.01	5287.38	3614.18	8356.12	1	CP	CP_GPe
18047_5719_x25513_y7957	18047	25513	7953.34	5712.82	7025.42	1508.2	2990.57	1	SSp-un	CTX_ET	L5
18455_00203	18455	26926	12588	5328	6678.4	3893.4	3815.12	1	VPM	TH_core
18454_00138	18454	23364	10914	5922	7095.3	4065.18	3890.5	1	VPM	TH_core
18464_00129	18464	9959.42	14081.8	5622.62	7037.2	4286.2	7535.6	1	VPM	TH_core
pre_18465_00367	18465	9356	8587.66	6392.28	8478.03	3031.57	8302.3	0	DG
18454_00039	18454	10954.8	10845.8	3696.88	4408.1	4296	7902.23	1	CP	CP_GPe
18868_5724_x8616_y5999	18868	8622.53	5993.79	5710.34	7100.83	1407.65	8538.65	1	SSp-bfd	CTX_ET	L5
18464_00047	18464	9201.02	11556	5867.01	7288.9	3657.62	7866.25	1	VPM	TH_core
18454_01073	18454	12912	12970	5846	7225.67	4431.3	7088.7	1	VPM	TH_core
191812_3801_x5383_y20989	191812	5376.06	20985	3797.94	4431.15	1971.7	7977.92	1	MOp	CTX_IT
17545_00142	17545	19446.8	34346.7	5367.01	7259.12	4886.15	3874.27	1	VPLpc	TH_core
18047_4141_x14168_y9063	18047	14164.2	9066.62	4134.69	4750.6	1320.07	6507.17	1	MOs	CTX_ET	L5
18453_5325_x32314_y8395	18453	32314.3	8379.46	5324.14	7282.15	2170.18	9810.58	1	SSs	CTX_IT	L4
18457_00121	18457	10699.5	12569.7	5764.06	7131.8	3954.23	8103.12	1	MG	TH_core
17545_00058	17545	20597.6	17951.8	5348.21	7174.45	4206.02	7873.02	1	VPM	TH_core
17109_4764_x6621_y5727	17109	6621.31	5731.9	4770.3	6806.92	2987.2	1964.68	1	SSs	Car3	L6
pre_18464_00180	18464	8333.15	20587.5	4269.91	5037.38	6641.2	8329	0	OT
18455_00259	18455	28056.8	11789.9	5654.05	7085.58	3765.6	3474.73	1	VPM	TH_core
236174_3529_x12805_y10541	236174	12809.9	10542.7	3523.06	4626.62	4666.65	3050.68	1	CLA	Car3
18458_00053	18458	14165	9278.98	5818.13	7178.35	2849.55	7753.45	1	LGd	TH_core
17787_00026	17787	5684.16	12605.6	5236.9	6228.17	4490.75	9534.65	1	CP	CP_SNr
18867_3994_x27846_y7437	18867	27833.7	7425.41	3985.95	5095.77	2171.62	3192.15	1	SSp-ul	CTX_ET	L5
18453_4899_x10111_y5917	18453	10106.2	5912.58	4882.53	6211.35	1671	2798.38	1	SSp-bfd	CTX_IT	L4
18454_01125	18454	24676	9987.97	6280	7462.52	3804.27	3422.73	1	VPM	TH_core
18457_00065	18457	27102.7	11705.1	5604.93	6907.27	3726.07	3352.15	1	VPM	TH_core
18453_3516_x21006_y6048	18453	21000.1	6038.98	3506.37	4817.12	1169.07	6247.23	1	MOs	CTX_IT	L2/3
18454_00048	18454	12894.4	11840.1	5473.86	6655.83	4112.05	7073.62	1	VPM	TH_core
18867_4216_x9933_y8365	18867	9933.5	8364.93	4216.22	5213.33	2543.7	8962.53	1	SSp-m	CTX_ET	L5
18452_4536_x11274_y21067	18452	11283.7	21074.2	4541.6	5135.12	7166.2	8222.4	1	OT
18465_00309	18465	27246.9	18833.3	5191.18	6955.6	6158.48	2820.95	1	CEA
17782_3672_x34784_y19432	17782	34777.1	19451.2	3676.75	4077.25	4806.92	2504.6	1	CLA	Car3
18454_00074	18454	16750.8	10839	5660.35	6782.2	3805.9	5886.2	1	MD	TH_core
17543_3308_x10077_y3766	17543	10077.7	3764.99	3307.23	4307.35	5006.88	1587.43	1	SSs	CTX_IT	L4
18462_00022	18462	10063	9041.02	6158	7791.55	3836.68	8182.7	1	MG	TH_core
17545_00085	17545	18921	19111	5727.01	7637.7	4760.9	7620.05	1	VPMpc	TH_core
18464_00029	18464	8511.49	11720.5	6858.38	8782.6	3791.52	8259.83	1	MG	TH_core
18463_00032	18463	10837.2	8852.67	6705.42	8357.03	4084.25	8071.58	1	MG	TH_core
18458_00051	18458	13513.9	9340.1	6008.11	7531.4	2910.02	7924.38	1	LGd	TH_core
18867_3855_x11412_y8044	18867	11412.4	8043.97	3855.23	4807.62	2430.88	8471.55	1	SSp-m	CTX_ET	L5
17302_00027	17302	18236	16472	2978.3	4965.55	4418.15	8798.2	1	CP	CP_SNr
17545_00146	17545	23923.9	36782.9	3521.98	4927.9	3951.88	3182.93	1	CP	CP_GPe
18452_4272_x26686_y20064	18452	26679.6	20080.5	4273.94	4623.73	6839.25	3057.43	1	PIR
18453_3225_x17398_y19713	18453	17398.6	19712.6	3225.57	4038.5	6597.7	5443.3	1	OT
18455_00037	18455	30090	11350	3866	4865.1	3642.45	2637.73	1	CP	CP_SNr
18868_4549_x5910_y9879	18868	5902.59	9869.76	4543.33	5402.67	3012.8	9490.3	1	SSp-m	CTX_ET	L5
18455_00135	18455	8305.98	13292	5678	6856.48	4310.67	9269.65	1	CP	CP_GPe
18864_2086_x2903_y21496	18864	2909.89	21493.1	2084.78	2454.6	2313.57	7296.2	1	MOs	CTX_IT	L2/3
18864_00119	18864	6276.99	6366.98	7516.99	9279.95	1353.8	2446.27	1	VISp	CTX_IT
18869_4693_x19236_y9148	18869	19229.6	9152.9	4693.06	6292.88	4322.58	3622.6	1	RT
18455_00158	18455	15874	13312	5996	7315.1	4272.58	6930.12	1	VPMpc	TH_core
18867_5654_x12080_y5724	18867	12069.2	5718.27	5638.22	6616.3	1654.38	8263.73	1	SSp-un	CTX_ET	L5
18462_00048	18462	22012	11184	3254	4700.5	4312.77	2579.27	1	CP	CP_GPe
18454_00062	18454	10578	11142	6430	7798.08	3682.62	7849.7	1	MG	TH_core
18457_00083	18457	11727	12203.5	5286.05	6542.35	3865.8	7821.75	1	VPM	TH_core
18455_5517_x15391_y12702	18455	15389.1	12685.7	5518.06	6714.5	3994.07	7012.5	1	PO	TH_matrix
18462_00005	18462	11168	8716.03	3734	5052.4	3331.7	7388.38	1	CP	CP_GPe
18462_00061	18462	20947.1	9928.38	6004.42	8228.62	4026.93	3633.55	1	VPM	TH_core
18454_01092	18454	24688	9480	6292	7455.25	3637.2	3396.35	1	MG	TH_core
17545_00045	17545	20179.3	13883.2	3689.98	5084.25	4495.55	8898.58	1	CP	CP_SNr
18454_00050	18454	17304.7	11494.6	4966.03	6002.17	4274.83	5706.77	1	MD	TH_matrix
236174_5738_x11712_y6818	236174	11712.7	6820.61	5734.86	7002.52	4234.2	1615.53	1	VISC	Car3	L6
17302_00106	17302	19764.7	37280.3	2635.01	4943.55	3503.7	3961	1	CP	CP_GPe
18864_3772_x5344_y6871	18864	5337.66	6873.47	3766.78	4804.73	2416.7	2575.77	1	SSp-m	CTX_IT	L4
18458_00102	18458	12268.3	11128.1	6396.61	7943.02	3456.27	8328.75	1	LGd	TH_core
17302_00105	17302	17514	37780	1892.19	3990.1	4270.65	3557.85	1	CP	CP_GPe
pre_18864_00044	18864	3595.1	25897.6	3679.1	4756.83	1954.95	8788.38	0	SSp-m
18453_3810_x16082_y20891	18453	16082.5	20891.1	3810.16	4595.77	7195.42	4712.98	1	OT
18464_00049	18464	9569.92	12005.2	5870.1	7315.67	3761.95	7738.42	1	VPM	TH_core
18869_3634_x5750_y7170	18869	5754.88	7162.82	3628.06	4709.73	3802.43	9388.75	1	SSp-m	CTX_ET	L5
18869_4520_x23555_y8194	18869	23547.6	8188.03	4514.83	6104.1	3844.73	1452.62	1	SSs		L5
18867_5942_x29015_y5711	18867	29012.7	5710.34	5936.82	7277.9	1721.3	2881.62	1	SSp-bfd	CTX_ET	L5
191807_4821_x3698_y18726	191807	3676.99	18713.4	4799.84	5456.42	1650.65	7407.85	1	SSp-ll	CTX_ET
18454_01072	18454	12588	13106	5704	7058.1	4497.77	7189.85	0	VPM
18457_00037	18457	24104.6	11097.4	3460.99	3740.8	3805.7	4154.48	1	CP	CP_GPe
18457_00068	18457	26729.7	11964.9	5503.57	6774.92	3804.9	3462.57	1	VPM	TH_core
18868_3453_x28753_y10380	18868	28729.8	10362.7	3451.06	4258.42	3199.57	2315.45	1	SSp-m	CTX_ET	L5
18454_00137	18454	23510.1	10908.1	5639.54	6786.52	4075.02	3875.4	1	VPM	TH_core
17302_00014	17302	19230.9	16207.9	2908.99	4809.95	4174.23	8894.23	1	CP	CP_others
18453_6477_x30376_y5078	18453	30375.1	5069.76	6470.53	8820.65	1242.65	8911.88	1	VISp	CTX_IT	L4
17302_00064	17302	21121.1	20590.6	4923.3	7251.98	2916.6	7879.8	1	LD	TH_core
18457_00012	18457	11475.3	12107.5	5425.87	6715.08	3816.9	7906.88	1	VPM	TH_core
18458_00548	18458	27019.2	14180.5	5350.91	6898.1	4267.08	3877.93	1	VPM	TH_core
17302_00112	17302	16585	38434	4570	7295.05	3655.88	3800.65	1	VPM	TH_core
191812_3758_x8791_y24162	191812	8784.26	24158.8	3754.19	4340.48	3947.75	9438.45	1	SSs	CTX_IT
18454_01106	18454	24952.3	10234.3	5933.18	7080.9	3901.18	3392.62	1	VPM	TH_core
18453_7132_x31679_y7308	18453	31670	7300.48	7130.21	9686.58	2172.98	9455.65	1	VISli	CTX_IT	L2/3
18869_3751_x5868_y6832	18869	5857.09	6817.6	3748.45	4888.42	3616.15	9344.55	1	SSp-m	CTX_ET	L5
18867_4513_x27588_y6824	18867	27581.3	6821.44	4507.26	5670.8	1932.72	3298.25	1	SSp-ul	CTX_ET	L5
18455_00022	18455	13496	11384	5594	6786.95	3589.35	7629.5	1	VPM	TH_core
pre_18465_00366	18465	8673.88	9110.22	6364.62	8370.1	3175.15	8492.38	0	CA3
18463_00074	18463	25452	10372	5932	7420.85	4242.85	1510.5	1	CP	CP_GPe
pre_18465_00102	18465	12212	6767.43	5812.48	7658.73	2297.12	7305.27	0	DG
18465_00028	18465	12414.7	8456.96	3785.97	4969.77	2969.55	7269.27	1	CP	CP_GPe
18864_3015_x3194_y23588	18864	3193.86	23588.9	3007.1	3832.43	2012.9	8004.5	1	MOp	CTX_IT	L2/3
18464_00194	18464	9111.55	10682.7	6978.11	9023	3419.68	8125.35	1	LP	TH_matrix
17543_5334_x5066_y20381	17543	5067.58	20379.1	5328.3	7560.88	1635.43	9352.45	1	VISal	CTX_IT	L5
18455_00033	18455	28597.6	10430.8	3588.66	4475.85	3291.93	3022.23	1	CP	CP_SNr
18455_00049	18455	28636.9	11606.1	5644	7078.77	3749.07	3273.2	1	VPM	TH_core
18453_2884_x12998_y7285	18453	12990.2	7273.73	2878.96	3791.82	1727.38	3838.75	1	MOs	CTX_IT	L2/3
17545_00092	17545	22816	15800	5960	7883.98	3754.55	8321.65	1	LGd	TH_core
18867_6468_x21532_y7741	18867	21531.6	7741.44	6467.78	7846.4	2211	5278.77	1	SUB
18869_5482_x15126_y4142	18869	15126.2	4142.46	5482.7	6940	1592.62	5490.35	1	RSPv		L5
18869_4282_x22276_y6457	18869	22265.9	6452.03	4279.01	5808.98	2949.6	2135.65	1	SSp-n	CTX_ET	L5
191807_5062_x6404_y23808	191807	6387.11	23797.2	5050.03	6302.4	3119.95	9545.05	1	SSs	CTX_ET
18457_00066	18457	26971.2	11535.2	5690.13	7009.45	3660.88	3392.75	1	VPM	TH_core
18454_01035	18454	9753.86	11161.4	5893.1	7106.62	3800.88	8076.25	1	VPM	TH_core
18464_00143	18464	23214.8	13878	5162	6787.83	4129.2	3911.73	1	VPM	TH_core
17545_00180	17545	17848	24748	4704	6267.23	5094.35	6273.88	1	RE	TH_matrix
18868_5965_x17541_y6435	18868	17527.5	6427.9	5958.72	7648.58	1706.5	5933.6	1	RSPv	CTX_ET	L5
18457_00018	18457	11545.2	11129.1	5657.09	6989.25	3443.05	7907.65	1	VPM	TH_core
18457_00080	18457	8526.02	16290	4958.26	6188.45	5294.5	8934.38	1	CP	CP_SNr
18457_00162	18457	26246.3	13664.1	5400.14	6673.4	4348.9	3625.62	1	VPM	TH_core
17302_00062	17302	22794	23135	3119.01	5183.02	2938.57	7170.92	1	CP	CP_GPe
18869_4787_x8961_y9647	18869	8961.66	9647.87	4787.31	6251.67	4918.17	7786.23	1	RT
18867_6007_x18415_y4843	18867	18408.2	4838.18	6001.95	7276	1136.68	6111.4	1	RSPv	CTX_ET	L5
18454_00071	18454	12562	12220	5606	6847.08	4201.7	7185.67	1	VPM	TH_core
18452_7249_x11408_y2071	18452	11413.7	2079.35	7246.02	9653.85	616.975	7781.17	1	VISp	CTX_IT	L2/3
17545_00159	17545	27695	33211.5	4148.02	5562.48	2770.2	4093.23	1	CP	CP_GPe
18462_00035	18462	19451.4	9138.88	3538.96	5196.25	3215.35	4034.82	1	CP	CP_others
18463_00066	18463	20943.6	9860.1	5604.02	6994.25	3999.8	3872.62	1	VPM	TH_core
18047_3132_x24052_y12385	18047	24048.8	12378.3	3126.82	3583.75	2461.07	3521.88	1	MOs	CTX_ET	L5
18458_00277	18458	28133	12294	5655.12	7248.45	3655.62	3559.93	1	VPM	TH_core
17545_00175	17545	18526	24728	4772	6348.98	4853.65	6268.12	1	SMT	TH_core
18455_4709_x21225_y13716	18455	21215.4	13717.2	4714.62	5874.67	4279.88	5350.2	1	IAD	TH_matrix
18458_00057	18458	12442.9	10188	6059.78	7599.38	3159.77	8220.85	1	LGd	TH_core
18453_3471_x28224_y8289	18453	28226.2	8288	3468.06	4943.67	1950.5	8643.1	1	SSp-ul	CTX_IT	L4
18465_00030	18465	9022.27	9409.02	4251.1	5651.17	3379.68	8424.05	1	CP	CP_GPe
pre_18864_00414	18864	2922	20563	1974	2296.25	2348.25	6955	0	MOs
18454_00166	18454	24346	12497.8	5582	6752.45	4747.9	3720.15	1	VPL	TH_core
17302_00006	17302	17114.4	15565.4	3168.99	5222.52	4698.3	9069.6	1	CP	CP_SNr
18457_00164	18457	26811.6	13718.7	5468.35	6757.27	4359.52	3448.43	1	VPL	TH_core
18453_1674_x14446_y9719	18453	14435.8	9709.5	1663.06	2090.9	2668.35	4384.05	1	FRP	CTX_IT	L2/3
182724_4785_x5002_y11122	182724	5005.76	11132.1	4793.02	5667.52	1489.55	3730.62	1	SSp-ll	CTX_ET
18453_4231_x30739_y8470	18453	30733.5	8462.08	4223.57	5902.05	2063.62	9388.97	1	SSp-n	CTX_IT	L4
18465_00229	18465	10553.8	13300.5	5699.74	7429.2	4448.5	7885.77	1	VPM	TH_core
18463_00024	18463	10263.9	10098.2	3483.95	4162.17	4669.8	8403.65	1	CP	CP_GPe
pre_18864_00460	18864	2741	22321	5447	6431.48	638.8	7304.58	0	SSp-tr
18455_00254	18455	26930	11954	5540.99	6950.25	3719.25	3845.68	1	VPM	TH_core
18869_4419_x16667_y10498	18869	16667.4	10498.9	4419.3	5746.83	5231.48	4534.85	1	RT		L2/3
18464_00184	18464	23814	13789	5491.01	7184.38	4177.6	3746.57	1	VPM	TH_core
18453_5766_x31719_y6139	18453	31723.7	6143.17	5763.71	7884.02	1464.4	9503.07	1	SSs	CTX_IT	L2/3
18455_00220	18455	29693.7	15922.2	4400.11	5320.85	5098.42	2689.6	1	CP	CP_others
18458_00125	18458	13425.9	11727	5822.98	7195.15	3632.8	7887.12	1	VPM	TH_core
18458_00551	18458	27612	13770	5596.54	7211.3	4130.05	3718.73	1	VPM	TH_core
236174_6338_x12092_y5845	236174	12102.8	5840.51	6350.3	7675.48	4417.27	1149.68	1	ECT	Car3	L6
18462_00015	18462	10302.5	9377.41	5883.52	7428	3866.4	8050.48	1	VPM	TH_core
191812_3762_x9097_y24261	191812	9086.72	24262.4	3754.27	4337.65	4105.05	9491.77	1	SSs	CTX_IT
18869_00025	18869	18649.1	8888.05	4571.05	6105.9	4195.83	3898.9	0	RT
18457_00064	18457	26099	11441.1	5570.86	6822.88	3596.52	3645.6	1	VPM	TH_core
18458_00586	18458	27026	15952	5371.01	6980.5	4894.17	3839.3	1	VPL	TH_core
18457_00110	18457	15130.9	13743	4990.14	6216.1	4390.65	6740.48	1	VM	TH_matrix
18868_7311_x22238_y17329	18868	22238	17328.7	7311.44	9131.88	6117.33	4450.38	1	TRN
18453_5033_x32118_y8975	18453	32111.6	8972.99	5023.65	6891.08	2324.8	9774.85	1	SSs	CTX_IT	L4
18465_00040	18465	9923.2	10012.5	3912.67	5160.58	3572.5	8101.83	1	CP	CP_SNr
18868_2924_x10668_y9719	18868	10655.1	9710.98	2919.82	3245.23	3067.05	8045.9	1	MOp		L5
18458_00269	18458	27706.1	12493.2	5574.93	7144.88	3708.57	3687.98	1	VPM	TH_core
18868_3977_x25824_y7160	18868	25827	7169.02	3962	5099.92	1965.2	3417.77	1	SSp-ul	CTX_ET	L5
18457_00059	18457	27158.4	11340.3	5709.74	7033.45	3604.6	3337.3	1	VPM	TH_core
18454_01108	18454	24660.2	10562	6152	7336.9	4005.65	3476.57	1	VPM	TH_core
18463_00071	18463	21552.4	10488.5	5793.25	7240.73	4412.62	3587.12	1	VPL	TH_core
18869_3547_x21769_y7449	18869	21759.2	7442.75	3541.57	4790.02	3578.98	2178.98	1	SSp-m	CTX_ET	L5
18464_00132	18464	11054.2	13721.7	6177.31	7834.38	4255.67	7377.48	1	VPLpc	TH_core
17781_00001	17781	20055.8	17532.2	3146.7	4160.35	5744	3401.3	1	EPd	Car3
18465_00238	18465	10557.1	14070.3	5707.86	7475.38	4725.12	7854.77	1	VPL	TH_core
18457_00146	18457	26385.8	12448.4	5320.02	6547.08	3967.88	3579.3	1	VPM	TH_core
17781_3819_x16144_y41186	17781	16104.5	41189.3	3817.82	4839.95	4291.8	9377	1	SSs	Car3	L6
18869_4837_x18229_y3163	18869	18229.1	3163.9	4837.44	6030.1	935.775	4124.8	1	SSp-tr		L2/3
17781_3668_x9453_y17266	17781	9439.49	17307.3	3662.7	4789.98	2684.4	3537.8	1	SSp	Car3	L6
17545_00178	17545	18146	28530	4654	6221.52	5102.88	5293.55	0	RE
18455_00256	18455	26446.7	12615	5969.6	7487.23	4087.55	4005.27	1	VPM	TH_core
18868_3699_x17279_y16010	18868	17263.2	15998.5	3711.68	4660.98	5323.15	5889.9	1	LSv
pre_18458_00360	18458	26183.3	7830	5973.24	7479.45	2221.8	4240.12	0	DG
pre_18864_00180	18864	7115	3031	6135	7585.58	2215.7	1191.03	0	AUDd
18868_2225_x15897_y10006	18868	15883.1	10003.1	2223.39	2288.18	3248.8	6320.12	1	ORBvl		L5
18465_00084	18465	10951.2	12970.2	5712.1	7439.48	4326.6	7784.1	1	VPM	TH_core
191812_4775_x5212_y22490	191812	5199.04	22484.2	4768	5635.23	1874.22	8602.12	1	SSp-un	CTX_IT
15257_2627_x17126_y20600	15257	17125.7	20601.4	2628.62	3426.95	2009.28	5138.98	1	ACAd
18454_01085	18454	24259.5	9767.1	6034.14	7172.83	3693.9	3570.57	1	VPM	TH_core
18869_5024_x5544_y5480	18869	5548.29	5468.16	5022.06	6444.35	2838.65	9570.4	1	SSs	CTX_ET	L5
191803_8254_x7045_y21580	191803	7032.58	21564	8245.34	9964.85	3474.25	8633.88	1	PAR
18454_01104	18454	24370	10012	6172.99	7337.17	3791.88	3530	1	VPM	TH_core
18457_00058	18457	26705.5	11299.6	5589.6	6864.42	3577.62	3464.7	1	VPM	TH_core
191812_6351_x5009_y7424	191812	5002.05	7417.98	6347.7	7554.5	1381.28	2300.73	1	SSp-bfd	CTX_IT
17545_00066	17545	25590	17438	3436	4806.17	3119.82	7739.88	1	CP	CP_GPe
18455_5404_x24949_y14106	18455	24914.2	14096.2	5406.46	6749.62	4508.7	4383.7	1	VPM	TH_core
18864_00117	18864	6476.42	5135.68	7078	8755.72	1531.97	2024.05	1	VISl	CTX_IT
18869_7121_x17742_y2862	18869	17735.9	2846.08	7112.35	9063.5	794.625	4393.77	1	RSPagl		L5
18457_00209	18457	20179	12743	5538	6808.83	4026.88	5382.3	1	MD	TH_core
18453_1924_x22284_y8069	18453	22281.2	8061.44	1918.94	2635.48	1875.3	6970.52	1	MOs	CTX_IT	L2/3
18465_00009	18465	8909.76	10214.5	4875.1	6370.9	3546.23	8408.8	1	CP	CP_GPe
236174_3929_x13599_y9165	236174	13602.4	9161.28	3930.5	4990.95	5027.92	2510.45	1	CLA	Car3
18869_3761_x5335_y8118	18869	5338.24	8111.81	3758.24	4861.02	4320.27	9590.83	1	SSs	CTX_ET	L5
18453_7304_x11719_y3749	18453	11709.4	3750.72	7299.23	9422.6	1209.1	3149.93	1	VISp	CTX_IT	L4
17109_3101_x10824_y7188	17109	10827.6	7187.2	3187.9	4866.08	5111.02	2283.25	1	CLA	Car3
18465_00148	18465	27218.8	11299.8	5775.17	7520.83	3619.95	3016.3	1	LGd	TH_core
18462_00029	18462	11390.5	11124.5	5999.09	7724.23	4711.92	7472.4	1	VPLpc	TH_core
18864_4267_x2794_y21031	18864	2794.37	21028.8	4258.22	4999.2	1122.03	6924.38	1	MOs	CTX_IT	L2/3
18864_3473_x2641_y21082	18864	2641.47	21082.5	3473.1	4185.55	1452.9	7027.08	1	MOp	CTX_IT	L2/3
18455_00261	18455	28170	12030	5724	7161.67	3868.6	3444.18	1	VPM	TH_core
18463_00018	18463	22628.3	8698.18	6177.15	7815	3650.43	3006.2	1	LGd	TH_core
18453_3945_x11262_y6434	18453	11251.3	6420.8	3930.26	5084.67	1602.7	3221.75	1	SSp-ul	CTX_IT	L2/3
18454_01034	18454	9664.19	10924.2	6020.13	7237.3	3687.1	8128.75	1	VPM	TH_core
191812_3438_x6058_y10197	191812	6047.74	10194.2	3476.16	4018.68	2035.15	3486.6	1	MOp	CTX_IT
18463_00072	18463	21865.8	9403.78	6809.17	8572.65	4022.3	3431.5	1	MG	TH_core
18458_00547	18458	27104.1	13632.8	5465.95	7025.12	4079.48	3863.07	1	VPM	TH_core
18454_01042	18454	10394	11066	5742	6917.67	3767.5	7868.55	1	VPM	TH_core
18453_4345_x12044_y5189	18453	12041.7	5175.17	4338.1	5590.33	1142.15	3426.93	1	SSp-ul	CTX_IT	L2/3
18455_00125	18455	13920	14376	5406	6599.83	4615.12	7466.95	1	VPL	TH_core
18869_4571_x10055_y8359	18869	10054.6	8362.43	4566.9	5969.8	4043.77	6983.15	1	RT
18458_00460	18458	15422	13228	5356.99	6641.5	4057.88	7172.52	1	VPM	TH_core
18869_3263_x6927_y6229	18869	6927.68	6229.5	3263.86	4284.62	3293.52	8817.2	1	SSp-m	CTX_ET	L5
18867_3926_x8710_y12751	18867	8710.59	12751.1	3926.67	4816.77	4225.4	9498.98	1	SSs	CTX_ET	L5
236174_4129_x16214_y10304	236174	16212.3	10306.3	4116.69	5297.5	5951.88	3068.93	1	FS
18454_01005	18454	11098	11094	5472	6616.58	3842.73	7641.75	1	VPM	TH_core
18869_4347_x8166_y4281	18869	8166.78	4275.52	4343.66	5619	2092	8266.58	1	SSp-ul	CTX_ET	L5
18461_4410_x23856_y6531	18461	23856.4	6531.78	4410.83	5338.42	3442.15	1146.85	1	SSs	CTX_IT	L2/3
18869_5286_x15761_y3297	18869	15765	3287.04	5282.38	6552.88	924.7	5180.45	1	RSPv		L5
17109_4772_x9038_y27257	17109	9041.09	27264.9	4777.25	6566.08	3493.15	9725.55	1	SSs	Car3	L6
18454_00133	18454	23556.4	10230.6	5733.09	6869.48	3809.32	3822.5	1	VPM	TH_core
18453_6675_x8876_y4461	18453	8869.44	4455.17	6658.22	8336.67	1410.72	2195.9	1	VISal	CTX_IT	L2/3
18458_00461	18458	15357.1	14215.1	5259.84	6577.2	4390.1	7182.1	1	VPM	TH_core
18457_00120	18457	10685.4	12745.5	5487.94	6781.6	4051.65	8121.48	1	VPL	TH_core
18868_5141_x8535_y6876	18868	8542.08	6869.89	5135.57	6357.1	1757.93	8531.3	1	SSp-bfd	CTX_ET	L5
18463_00015	18463	11043.5	7669.89	6207.14	7476.45	3248.75	8075.52	1	LGd	TH_core
18868_4221_x5685_y12199	18868	5685.31	12199.2	4220.7	4884.77	3912.7	9616.1	1	SSs	CTX_ET	L5
18462_00057	18462	21610.1	9761.09	5407.02	7603.12	3785.05	3220.88	1	VPM	TH_core
18463_00019	18463	9814.02	8998.02	3924	4948.8	4149.17	8649.5	1	CP	CP_SNr
17545_00132	17545	22099.8	38154.5	3574.7	5025.67	4472.05	2795.38	1	CP	CP_SNr
18867_4789_x23709_y15765	18867	23698.7	15758.4	4791.34	6093.3	5261.62	4718.27	1	RT
18869_5418_x23277_y4971	18869	23273.1	4969.54	5413.78	7059.2	1892.18	1782.2	1	SSp-bfd		L4
182724_5651_x9832_y25682	182724	9833.98	25683.5	5652.85	6295.23	4116.08	10295.2	1	VISC	CTX_ET
18453_7024_x9012_y4138	18453	9015.17	4125.44	7021.34	8853.88	1344.97	2193.7	1	VISp	CTX_IT	L2/3
17109_2401_x8977_y24184	17109	8976.83	24184	2488	3737.1	4093.52	8497.25	1	MOp	Car3	L6
pre_18458_00373	18458	28824	8320	6036.58	7597.98	2463.2	3316.5	0	DG
18869_5431_x21494_y4633	18869	21490.3	4622.59	5422.98	7078.8	1883.47	2701.73	1	SSp-bfd		L5
182724_5937_x3804_y11955	182724	3792.7	11934.9	5928.69	6958.55	811.325	4146.8	1	VISa	CTX_ET
18864_5637_x5637_y31619	18864	4521.54	7484.93	6950.18	8425.35	760.025	2883.62	1	VISp	CTX_IT	L2/3
18864_00026	18864	8589	7491	2474	3357.73	4301.98	2687.15	0	AId
18462_00027	18462	9971.97	10460.6	5553.23	6973.15	4322.6	8031.33	1	VPL	TH_core
18457_00190	18457	26879.3	12284.9	5499.1	6779.48	3907.12	3420.95	1	VPM	TH_core
18457_00046	18457	26188.4	11641	5421.82	6643.83	3696.75	3625	1	VPM	TH_core
18458_00375	18458	18510	14776.2	4943.95	6249.17	4643.4	6220.2	1	AM	TH_core
18454_01033	18454	9675.46	11443.7	5791.09	7015.17	3920.12	8089.08	1	VPL	TH_core
18867_5640_x21236_y5683	18867	21236.3	5683.78	5640.26	6832.8	1582.65	5264.25	1	RSPv	CTX_ET	L5
18464_00163	18464	26619.4	16058.3	4105.1	5356.42	5030.95	2526.23	1	CP	CP_GPe
18455_00050	18455	28362.5	10312.3	6550.06	8241.65	3540.25	3357.45	1	MG	TH_core
236174_4029_x13079_y8858	236174	13079.4	8855.23	4030	5084.8	4834.9	2401.62	1	CLA	Car3
17545_00024	17545	21113.4	13119.3	3782.5	5127.45	4183.23	9058.03	1	CP	CP_GPe
18454_00057	18454	17209.5	12747.4	5315.3	6483.52	4745.45	5772.8	1	RE	TH_matrix
18867_6091_x30186_y6043	18867	30186.5	6042.69	6090.86	7541.2	1857.85	2484.88	1	SSp-bfd	CTX_ET	L5
18868_4693_x13797_y16937	18868	13797	16937.5	4693.14	5844.17	5688.12	6986.98	1	RT
18869_4426_x7611_y4421	18869	7616.32	4409.98	4416.98	5708.17	2184.95	8528.22	1	SSp-un	CTX_ET	L5
18457_00015	18457	14932	11625	3199.01	3552.88	3907.32	7092.1	1	CP	CP_GPe
182725_4390_x5078_y18459	182725	5074.24	18462.9	4387.81	4992.3	1574.97	7090.73	1	SSp-ll	CTX_ET	L5
191812_4003_x5886_y22658	191812	5874.37	22651.3	3994.77	4641.62	2313.35	8713.28	1	SSp-m	CTX_IT
pre_18465_00371	18465	10282.4	8563.57	6424.51	8617.67	3073.95	8045.55	0	DG
18457_00009	18457	11943.6	10205.3	5360.61	6543.8	3199.45	7728.85	1	LD	TH_matrix
18452_4002_x10332_y17479	18452	10319.1	17464.5	4003.52	4640.83	5647.65	8546.35	1	EPd
pre_18469_00001	18469	7502.56	20454.4	4907.5	6106.5	1165.72	3763.05	0	SSp-ll
18464_00139	18464	19626.9	15646.2	5211.02	6688.73	4825.98	4889.85	1	VM	TH_matrix
191812_3727_x4996_y18685	191812	4980.93	18677.1	3721.86	4345.45	1648.9	6998.83	1	MOs	CTX_IT
17302_00095	17302	14758	42085.1	2753.93	5210.2	4633.75	2437.15	1	CP	CP_SNr
182724_2494_x6419_y20983	182724	6419.78	20983.7	2494.91	2430.7	2702.27	7882.45	1	MOs	CTX_ET
18465_00092	18465	12668	12776	5418	7073.08	4129.12	7214.25	1	VPM	TH_core
18454_01117	18454	25405	10390.5	6101.34	7281.45	3993.62	3248.27	1	VPM	TH_core
18454_00056	18454	17080.8	12730.3	5113.09	6234.2	4775.1	5813.75	1	RE	TH_matrix
18454_00168	18454	24605.3	12566.4	5597.94	6775.65	4776.67	3643.48	1	VPL	TH_core
17302_00033	17302	18576	20014	2332	4252.52	4342.5	7857.08	1	CP	CP_GPe
18458_00564	18458	28628	13810.9	5211.01	6764.35	4132.77	3387.62	1	VPM	TH_core
236174_5840_x15240_y29741	236174	15239.5	29744.3	5956.13	7367.15	4351.1	10208.4	1	TEa	Car3	L6
17302_00038	17302	18663.7	19412.6	5753.52	8386.83	3660.73	8053.62	1	MG	TH_core
18462_00032	18462	12672	11196	5984	7838.33	4713.02	6934.65	1	VPMpc	TH_core
18457_00163	18457	26345.1	13835.9	5439.46	6727.25	4408.38	3592.1	1	VPM	TH_core
18868_3658_x9598_y8113	18868	9579.97	8114.24	3653.57	4354.9	2363.57	8274.12	1	MOp	CTX_ET	L5
18457_00119	18457	11534.9	12415.9	5592.99	6927.38	3880.55	7888.77	1	VPM	TH_core
pre_18864_00012	18864	3189	24467	4791	5793.27	1139.47	8055.1	0	SSp-ul
17545_00089	17545	22845.7	16677.3	5470.48	7289.2	3601.5	8157.5	1	LP	TH_matrix
17787_00048	17787	29680.4	14518.8	4095.97	4552.1	4836.4	2559.05	1	CP	CP_SNr
18869_3741_x6284_y6163	18869	6278.21	6147.78	3739.62	4895.25	3240.2	9145.9	1	SSp-m	CTX_ET	L5
15257_4485_x16442_y16836	15257	16445.8	16836.3	4489.1	5973.88	1427.1	6585.3	1	MOp
18453_3678_x8938_y8684	18453	8921.79	8674.62	3668.86	4638.38	2587.1	2452.73	1	SSp-m	CTX_IT	L4
18462_00021	18462	10219.2	9059.33	5957.01	7523.02	3745.1	8116.58	1	VPM	TH_core
18864_4157_x3358_y13741	18864	3364.61	13740.8	4155.73	4925.42	1320.2	4846.02	1	MOp	CTX_IT	L2/3
18465_00282	18465	27958.7	16140.2	4064.86	5473.27	5212.27	2564.48	1	CP	CP_GPe
17787_00007	17787	6865.02	9779.97	5268	6375.85	3650.48	9226.02	1	CP	CP_SNr
191812_5158_x9017_y25877	191812	9007.62	25867.9	5147.5	6072.77	4019.23	10101.2	1	SSs	CTX_IT
18868_3871_x26350_y7564	18868	26338.4	7563.84	3867.14	4965.05	2142.98	3236.73	1	SSp-ul	CTX_ET	L5
18454_01069	18454	12178.5	12990.6	5571.25	6880	4471.55	7317.73	1	VPM	TH_core
18465_00286	18465	24679	13172.9	5234.83	7007.02	4024.88	3845	1	VPM	TH_core
18465_00258	18465	20212.4	15241.2	4837.04	6472.83	4925.02	5069.45	1	SMT	TH_core
18465_00142	18465	26242.4	12398.2	5811.07	7641.4	3905.73	3329.35	1	VPM	TH_core
18453_4067_x16924_y5288	18453	16924.9	5288.26	4067.9	5420.05	1019.55	4995.08	1	MOp	CTX_IT	L2/3
17302_00023	17302	15030	27059	4032.99	6444.67	4579.6	6285.92	1	AM	TH_core
17302_00096	17302	14957	42174	2595.01	5001.17	4624.25	2375.1	1	CP	CP_GPe
18457_00039	18457	25758.3	11819.1	3631.02	3982.12	4068	3720.18	1	CP	CP_GPe
236174_6438_x12218_y5897	236174	12221	5903.68	6430.26	7773.95	4446.95	1174.82	1	ECT	Car3	L6
18457_00049	18457	25634.2	11175	5612.99	6847.42	3471.8	3777.02	1	VPM	TH_core
18454_00164	18454	24079.1	12003.9	5840.5	7038.12	4528.88	3746.5	1	VPM	TH_core
18868_4648_x14941_y16268	18868	14941	16267.7	4647.95	5857.08	5471.73	6614.92	1	RT
18470_3582_x22459_y29708	18470	22466.2	29704.8	3582.94	5546.77	960.55	5106.38	1	MOs	CTX_ET	L5
18458_00562	18458	28866.9	13465.7	5756.14	7444.3	4061.1	3348.73	1	VPL	TH_core
18869_4184_x11041_y4195	18869	11043.5	4181.95	4176.06	5367.9	1852.72	6984.15	1	MOp		L5
pre_18047_00009	18047	10052	12665	3177	3608.2	2494.68	7895.83	0	MOp
18454_00096	18454	18763.8	11319.8	4929.9	5954.27	4250.23	5327.27	1	MD	TH_matrix
18453_6040_x24821_y3042	18453	24818.7	3033.86	6035.73	8218.1	407.4	7040.95	1	VISam	CTX_IT	L2/3
18869_6291_x15236_y3478	18869	15244.9	3467.33	6285.31	7949.12	1119.65	5424.35	1	RSPv		L5
18455_00253	18455	26348.1	12207.9	5710.18	7174.73	3835.35	4045.05	1	VPM	TH_core
18454_01018	18454	12802	12628	5488	6747.5	4386.45	7115.8	1	VPM	TH_core
18465_00328	18465	26129	12014	5154	6873.48	3806.12	3305.48	1	VPL	TH_core
18454_00055	18454	16750.2	13014.9	5125.73	6266.92	4886.17	5919.6	1	RE	TH_matrix
17302_00001	17302	16234	15505	3063.01	5127.98	4972.75	9085.9	1	CP	CP_SNr
18465_00213	18465	12269.2	19531.3	3537.9	4348.67	6726.88	7396.02	1	SI
18453_1641_x24165_y10580	18453	24150.6	10573.2	1634.93	2220.18	2866.55	7787.35	1	MOs	CTX_IT	L2/3
pre_18454_00450	18454	24872	7503	3844	4213.33	3522.07	3474.85	0	CP
18454_01133	18454	11006	13228	5734	7078.58	4493.02	7679.5	1	VPL	TH_core
17781_6627_x22762_y14486	17781	22774.4	14502	6628.91	8479.33	6271.92	2909.8	1	TR
18869_5684_x13521_y3699	18869	13505.4	3695.23	5679.29	7111.38	1321.5	6062.55	1	RSPv	CTX_ET	L5
18455_3718_x10944_y12140	18455	10949.7	12166.9	3718.14	4599	3878.75	8466.08	1	CP	CP_SNr
pre_18864_00025	18864	3341.37	11097.1	2429.57	2951.12	2204.25	3728.65	0	MOs
18455_00201	18455	26488	13006	5338	6686.98	4030.25	3945.07	1	VPM	TH_core
17781_6355_x6443_y33777	17781	6452.03	33787.4	6345.39	7913.8	1590.97	7280.8	1	CA1
18458_00077	18458	14200.2	10770	5504.94	6662.88	3345	7579.4	1	LD	TH_matrix
17302_00121	17302	18982.2	39396.9	4868.93	7572.67	2953.85	3657.45	1	LGd	TH_core
18454_00151	18454	24093.4	10766.2	6627.9	7908.62	4036.8	3596.15	1	VPLpc	TH_core
18454_01063	18454	11579	11717.3	5753.86	6966.58	3977.55	7497.62	1	VPM	TH_core
18867_5203_x10027_y7237	18867	10034.5	7235.78	5200.14	6274.02	2125.98	8870.17	1	SSp-bfd	CTX_ET	L5
18047_4458_x18853_y10785	18047	18858.3	10786.8	4455.78	5328.48	2131.98	5275.62	1	ACAv	CTX_ET	L5
18463_00046	18463	17429.7	10941	5162.06	6476.7	4917	5216.3	1	SMT	TH_core
236174_2801_x11376_y11451	236174	11362.2	11439.3	2793.38	3658.15	4072.05	3334.25	1	AId	Car3	L6
18465_00177	18465	12141	14973.2	5039.78	6669.83	4936.6	7309.88	1	VPL	TH_core
18463_00013	18463	11499.8	8421.69	5787.64	7144.95	3662.75	7850.88	0	VPM
18869_4054_x19963_y5080	18869	19942.6	5068.67	4042.77	5485.3	2235.6	3276.95	1	SSp-un	CTX_ET	L5
pre_18467_00342	18467	10501	20916	5380	5755.42	6827.77	7644.25	0	AAA
18457_00002	18457	12675.2	8390.08	4263.57	4967.5	2912.02	7495.75	1	CP	CP_GPe
18454_00150	18454	24324.1	10050.1	6807.34	8115.35	3775.25	3443.62	1	MG	TH_core
18462_00009	18462	10864.3	7718.02	4019.39	5336.1	2845.1	7534.23	1	CP	CP_GPe
18454_00176	18454	16445	13234	5320.99	6530.65	4925.62	6010.08	1	SMT	TH_core
18461_4862_x17603_y2198	18461	17603.2	2198.21	4862.61	5513.23	791.525	4265.58	1	SSp-ll	CTX_IT	L2/3
pre_18464_00087	18464	11122	12316.6	3502.06	4508.02	3940.4	6901.25	0	CP
18458_00565	18458	28747.6	14154.7	5426.85	7046.5	4247.08	3339.98	1	VPL	TH_core
18454_01114	18454	25312	10173.7	6066.27	7233.67	3911.3	3265.02	1	VPM	TH_core
18869_5553_x7275_y3994	18869	7267.39	3988.8	5547.17	6991.58	1947.1	8753.83	1	SSp-bfd	CTX_ET	L5
18457_00102	18457	11620.2	14084.8	5420.06	6727.83	4454.2	7854.45	1	VPL	TH_core
18457_00203	18457	27783.9	13176.3	5551.9	6862.5	4178.2	3156.32	1	VPL	TH_core
18864_4420_x4377_y8261	18864	4368.06	8262.78	4402.91	5384.05	1688.4	3283.2	1	SSp-ul	CTX_IT	L4
18458_00424	18458	13474	12787.2	5516.75	6796.33	3997.6	7798.62	1	VPM	TH_core
18453_6576_x22528_y4353	18453	22531.1	4354.94	6571.23	8930.15	1084	6421.02	1	RSPv	CTX_IT	L2/3
18867_7390_x9887_y4961	18867	9656.58	4965.63	7373.87	8948.62	1368.28	9117.8	1	VISp		L2/3
18463_00042	18463	16758.8	10620.9	4855.22	6170.08	4762.23	5502.45	1	RE	TH_matrix
18454_01040	18454	10501.8	10904	5552	6707.6	3754.05	7825.95	1	VPM	TH_core
17787_00013	17787	13169.1	10621.5	3772.72	4650.77	3773.2	7207.62	1	CP	CP_GPe
pre_18465_00368	18465	9120	8764	6400.62	8473.38	3085.98	8377.25	0	DG
18864_2520_x2913_y22642	18864	2915.07	22636.2	2509.79	3065.73	2118.75	7707.48	1	MOs	CTX_IT	L2/3
18458_00302	18458	30221.9	11173.9	6184.96	7986.17	3389.52	2958.93	1	LGd	TH_core
18864_4120_x3320_y13563	18864	3322.88	13565.4	4120.24	4885.88	1316.12	4793.35	1	MOp	CTX_IT	L2/3
18458_00437	18458	13899	14077	5239.01	6541.77	4390.83	7630.25	1	VPL	TH_core
pre_18469_00002	18469	7537.78	19212.6	5108.38	6389.9	1194.93	3397.57	0	SSp-ul
17545_00025	17545	22132.4	13552.2	3589.22	4860.95	3947.6	8927.08	1	CP	CP_GPe
18463_00001	18463	22006.8	8278.21	6282.22	7876.02	3272.25	3391.43	1	LGd	TH_core
17109_1801_x6698_y12550	17109	6704.45	12550.1	1853.41	3003.12	3453.77	4191.8	1	AId	Car3	L6
18455_00148	18455	14002	13012	5486	6668.92	4133.55	7433.6	1	VPM	TH_core
18465_00017	18465	7054.27	11860.2	4875.09	6361.73	4142.52	9035.35	1	CP	CP_GPe
15257_4397_x16794_y21812	15257	16795.2	21812.9	4393.55	5906.85	1339.68	4785.7	1	MOp
pre_18864_00081	18864	4153.24	24464.9	2226.43	2779.6	2803.93	8328.18	0	MOs
17302_00114	17302	16635	39155	4388	7094.38	3665.4	3619.98	1	VPM	TH_core
pre_18467_00495	18467	29935	17957	7139	8544.17	5993.92	2029.3	0	TR
18868_5156_x9540_y6495	18868	9531.2	6494.53	5146.34	6394.9	1586.28	8207.1	1	SSp-bfd	CTX_ET	L5
18455_00204	18455	28182	11998	5412	6794.48	3774.62	3397.12	1	VPM	TH_core
18463_00069	18463	21451.8	9901.18	5544.83	6959.98	4020.27	3641.82	1	VPM	TH_core
182725_2241_x9113_y11193	182725	9097.73	11178.9	2230.19	2478.02	2944.6	3427.57	1	MOs	CTX_ET	L5
18458_00492	18458	28035.6	13031	5149.06	6635.38	3906.43	3599.98	0	VPL
18465_00291	18465	24090	14008.6	5901.42	7835.27	4412.1	4033.45	1	VPLpc	TH_core
18455_00120	18455	12334.6	12185.8	5432.02	6624.05	3862.75	7955.65	1	VPL	TH_core
18465_00041	18465	10308.3	9775.3	4134.34	5500.48	3514.8	7987.3	1	CP	CP_GPe
18465_00119	18465	25946.4	10896.5	6012.85	7974.77	3361.6	3390.45	1	LGd	TH_core
18869_00028	18869	19641.4	9462.14	4989.17	6653.8	4464.7	3420.65	1	RT
18465_00319	18465	25007.4	12191.4	3960.99	5423.35	4115.45	3728.52	1	CP	CP_GPe
18867_5867_x21009_y6208	18867	20996.8	6198.59	5865.06	7137.8	1834.1	5362.48	1	RSPv	CTX_ET	L5
15257_2226_x16029_y23953	15257	15980.9	23897.6	2214.06	2953.52	2879.02	3753.05	1	MOs
18868_3389_x28317_y9872	18868	28302.7	9862.85	3386.02	4171.45	3011.88	2457.38	1	SSp-m	CTX_ET	L5
18454_01060	18454	11394.3	11744	5863.22	7095.25	3963.85	7559.3	1	VPM	TH_core
18868_4434_x10947_y6887	18868	10938	6888.83	4424.94	5536.5	1778.57	7756.5	1	SSp-ul	CTX_ET	L5
18464_00031	18464	9608.9	9686.59	6231.76	7783.98	3097.23	7801.6	1	LGd	TH_core
18869_4511_x11720_y4070	18869	11715.3	4072.13	4509.25	5698.67	1743.05	6727.8	1	MOp		L5
191807_3532_x4912_y7973	191807	4920.96	7977.09	3515.62	3712.3	2828.18	2874.05	1	MOp	CTX_ET
18868_2559_x15436_y13207	18868	15420.4	13194.6	2552.23	2865	4376.4	6472.65	1	ORBvl	CTX_ET	L5
18457_00140	18457	24828.9	13754.1	3454.14	3780.45	4715.95	3969.12	1	CP	CP_GPe
18454_00155	18454	22570.6	12011.6	5740.99	6934.9	4514.92	4186.75	1	VPM	TH_core
18453_6053_x8032_y5933	18453	8025.41	5929.54	6048.26	7497.88	1910.22	2033.45	1	VISrl	CTX_IT	L4
pre_18464_00169	18464	11980	16416.9	4125.38	5133.35	5216.45	6823.83	0	BST
17302_00076	17302	15831.6	38808	5219.74	8126.02	3867.18	3695.45	1	MG	TH_core
18457_00081	18457	15192	13186	2274	2015.18	4337.55	7130.95	1	AON
18465_00078	18465	10529.8	12773	5398.43	7015.58	4203.05	7800.58	1	VPM	TH_core
18454_01064	18454	11714	12398	5682	6950.33	4225.33	7453.38	1	VPM	TH_core
18454_01066	18454	12566.2	12681.1	5612.03	6901.4	4364.15	7189.98	1	VPM	TH_core
pre_18864_00003	18864	2710.56	22645.7	2985.66	3684.75	1776.43	7652.83	0	MOs
18457_00204	18457	24514.3	13773.3	5583.02	6910.45	4438.77	4129.65	1	VPM	TH_core
191801_4724_x4226_y10240	191801	4207.87	10222.1	4714.85	5557.55	954.1	4333.6	1	MOp	CTX_IT	L2/3
18458_00119	18458	13747	12358	5694	7014.85	3830.55	7745.77	1	VPM	TH_core
18457_00004	18457	13856.2	11304.1	2985.06	3185.07	3750.35	7513.6	1	CP	CP_GPe
18455_00122	18455	13726	11944	5424	6596.23	3761.2	7525.75	1	VPM	TH_core
18458_00351	18458	10646	14110	4242	5284.15	4596.85	8644.17	1	CP	CP_others
18867_4473_x25161_y6054	18867	25160.7	6054.21	4472.51	5527.15	1603.55	4048.55	1	SSp-ll	CTX_ET	L5
18455_00150	18455	15202.9	13885.9	5699.42	6938.27	4456.7	7102.62	1	VPM	TH_core
18457_00025	18457	11261.4	11424.3	5828.58	7198.42	3528.75	7984.02	1	VPM	TH_core
18867_4776_x28359_y6621	18867	28363.7	6627.84	4772.13	5969.45	1873.15	3040.85	1	SSp-un	CTX_ET	L5
18457_00188	18457	22844	14481	5703.01	7107.3	4788.65	4600.83	1	VM	TH_matrix
18462_00045	18462	19991.6	10870.8	5022.53	7004.65	4219.05	3811.75	1	VPM	TH_core
17786_00001	17786	20659.4	20368	1720.9	2070.27	4919.05	6915.38	0	AON
17545_00023	17545	20519.8	12647.2	3785.15	5099.17	4339.23	9212.58	1	CP	CP_GPe
18453_5862_x33046_y12305	18453	33051.4	12306.6	5870.99	7921.65	3673.02	10107.8	1	AUDv		L6
18458_00575	18458	26062.6	14514.4	5329.87	6858.3	4411.55	4138.75	1	VPM	TH_core
18867_3832_x10338_y8748	18867	10381	8750.91	3822	4744.67	2714.02	8851.33	1	SSp-m	CTX_ET	L5
191812_5219_x4127_y21100	191812	4119.68	21092.7	5218.4	6157.73	1192.35	8024.75	1	SSp-ul	CTX_IT
18454_00029	18454	10174	9993.02	3404	3839.45	4026.68	8317.45	1	CP	CP_GPe
18868_3932_x25373_y7132	18868	25360.2	7128.13	3929.09	5059.83	1951.12	3566.95	1	SSp-ll	CTX_ET	L5
18869_4457_x17404_y9449	18869	17404.2	9449.86	4457.52	5860.42	4581.65	4359.9	1	RT
17545_00060	17545	23970.3	16619.7	3035.87	4205.17	3607.98	8104.1	1	CP	CP_GPe
pre_18864_00083	18864	4187	8695	6741	8161.92	730.5	3258.6	0	VISp
18867_4957_x30093_y7560	18867	30091.9	7552	4950.11	6277.35	2256.23	2472.2	1	SSp-n	CTX_ET	L5
18454_00028	18454	14332	9240	2972	3268.32	3952.7	7084.73	1	CP	CP_SNr
18457_00101	18457	13458.7	13210.4	5181.82	6448.12	4140.85	7276.17	1	VPM	TH_core
18454_01118	18454	25771	10502.9	5944.13	7106.65	4049.9	3158.88	1	VPM	TH_core
18455_00046	18455	29587.4	10059.3	6157.6	7698.12	3455.32	3014.98	1	LGd	TH_core
18453_5343_x23330_y3366	18453	23324.2	3361.09	5336.82	7294.62	427.375	6695.2	1	RSPagl	CTX_IT	L2/3
17545_00162	17545	21222	34536	6051.01	8078.67	4333.58	3835.45	1	MG	TH_core
18465_00294	18465	25146.2	14426.7	5221.87	7011.27	4496.92	3673.32	1	VPM	TH_core
pre_18864_00008	18864	3124.29	20315.9	5918.01	7032.4	580.325	6640.35	0	RSPd
17545_00048	17545	21981.8	16571.9	2935.65	4142.75	4185	8201.05	1	CP	CP_others
18454_01050	18454	8947.97	10400	6408	7759.52	3549.3	8374.47	1	LGd	TH_core
17109_2301_x9418_y23665	17109	9422.72	23667.5	2305.58	3535.43	4363.25	8328.1	1	AId	Car3	L6
18457_00044	18457	26172.4	9975.68	4363.01	5161.4	3450.75	3715.15	1	CP	CP_GPe
18454_00014	18454	9164.16	9314.82	3783.9	4448.98	3635.18	8485.28	1	CP	CP_SNr
18464_00075	18464	23212	12744	5343.01	7011.23	3748.05	3910.95	1	VPM	TH_core
18454_01045	18454	9900.99	11132.5	5727.89	6922.38	3812.73	8017.6	1	VPM	TH_core
18869_4384_x15799_y10704	18869	15779.9	10691.7	4378.58	5685.23	5377.3	4887	1	RT
18455_00172	18455	25944	12956	3664	4771.08	4162.9	4124.83	1	CP	CP_GPe
191812_5221_x9028_y25900	191812	9010.5	25893	5219.25	6162.7	4021.12	10105.7	1	SSs	CTX_IT
18463_00003	18463	20224.9	10448.4	5848.74	7238.83	4424.17	4141.62	1	VPM	TH_core
18454_01107	18454	24206	10364	6152	7325.83	3905.7	3598.48	1	VPM	TH_core
18868_3552_x28542_y9340	18868	28524.2	9331.84	3549.36	4420.3	2808.1	2414.57	1	SSp-m	CTX_ET	L5
18867_4296_x31171_y9797	18867	31164.7	9792.19	4283.47	5489.9	3122.93	2080.8	1	SSp-m	CTX_ET	L5
18465_00089	18465	12039.1	12412.8	5459.01	7094.4	4029.38	7396.23	1	VPM	TH_core
18455_00047	18455	27320.9	11389.1	5576	6997.45	3559.77	3716.6	1	VPM	TH_core
18454_01090	18454	25312	9800	5792	6903.85	3777.8	3281.95	1	VPM	TH_core
17302_00021	17302	15595.6	22231.6	4279.01	6678.05	4544.9	7455.58	1	VPL	TH_core
18454_00059	18454	10285	9744	6392.99	7602.88	3112.95	7927.12	1	LGd	TH_core
18462_00040	18462	20583.4	10028.9	5056.38	7116.15	3788.8	3578.12	1	VPM	TH_core
18453_7245_x12979_y2864	18453	12968.6	2866.82	7234.02	9431.62	790.25	3514.23	1	VISp	CTX_IT	L2/3
17302_00015	17302	18988	15755	3260.99	5233.42	4152.45	9032.6	1	CP	CP_others
18458_00555	18458	28940.1	13351	5259.02	6822.83	4006.23	3280.05	1	VPM	TH_core
18465_00046	18465	11605.7	12004	4006.14	5420.7	4145.92	7505.15	1	CP	CP_GPe
pre_17781_00066	17781	13638	17960	2622.24	3455.4	3953.5	3527.02	0	AId
18454_01011	18454	11168	11900	5514	6717.65	4090.82	7620.95	1	VPM	TH_core
17545_00120	17545	19474.7	37650.4	3861.95	5512.38	5156.62	2981.68	1	CP	CP_GPe
18465_00292	18465	25425.4	13237.9	5580.94	7400.98	4118.15	3618.77	1	VPM	TH_core
182724_3848_x8903_y23965	182724	8904.58	23966.3	3849.82	4172.42	3848.77	9448.38	1	SSp-m	CTX_ET
18864_6057_x8520_y2391	18864	8526.34	2374.34	6056.11	7632.17	2750.07	1030.75	1	AUDp	CTX_IT	L2/3
18465_00034	18465	10826.9	11121.3	2990.66	3781.45	3928.25	7854.7	1	CP	CP_SNr
18457_00007	18457	14011	10702.2	3541.98	4026.95	3686.02	7280.45	1	CP	CP_GPe
18454_01091	18454	25230	9342.02	5910	7014.8	3621.05	3274.38	1	VPM	TH_core
18454_00064	18454	11344	10444	5732	6838.73	3554.12	7583.77	1	VPM	TH_core
18868_3783_x28846_y9268	18868	28825.5	9256.26	3781.5	4769.58	2799.5	2358.9	1	SSp-m	CTX_ET	L5
18455_00044	18455	28178.6	9503.17	6182.69	7786.15	3135.02	3374.55	1	LGd	TH_core
17782_3651_x35286_y18512	17782	35298.9	18520.5	3656.32	4092.55	4531	2396.45	1	CLA	Car3
18458_00458	18458	12600.6	12790.7	6602.18	8300.22	4051.85	8141.52	1	MG	TH_core
17781_4710_x13766_y10574	17781	13740.1	10571.9	4709.23	5969.75	3805.7	1733.9	1	SSs	Car3	L6
17545_00138	17545	21681.2	39019.1	3664.85	5114.4	4591.1	2537.12	1	CP	CP_SNr
18869_4550_x7203_y4574	18869	7207.04	4571.46	4544.99	5875.25	2292.45	8727.32	1	SSp-n	CTX_ET	L5
pre_18864_00084	18864	4193	9329	4745	5741.8	1517.4	3696.65	0	SSp-ll
18869_4181_x21056_y5611	18869	21047.9	5604.8	4179.06	5698.25	2523.4	2762.27	1	SSp-m	CTX_ET	L5
18465_00052	18465	5292.42	11564.6	6351.01	8362.9	3902.45	9667.3	1	CA1
18463_00061	18463	21339	9241.86	6308.02	7799.17	3811.07	3710.05	1	MG	TH_core
236174_3536_x15159_y25525	236174	15163.9	25531.5	3510.34	4857.52	4827.02	8759.9	1	CLA	Car3
17543_4926_x5833_y20277	17543	5833.73	20277.4	4926.54	6865.92	2227.85	9285.93	1	SSp-bfd	CTX_IT
18869_4468_x23035_y7089	18869	23025.5	7081.22	4463.76	6054.48	3243.62	1753.82	1	SSp-n	CTX_ET	L5
18465_00241	18465	11932	13060.7	5163.98	6774.73	4218.4	7362.52	1	VPM	TH_core
18463_00004	18463	11624	6518.02	4656	5961.9	2770.18	7896.85	1	CP	CP_SNr
18869_7989_x9123_y9916	18869	9123.65	9916.54	7989.41	10192.7	5053.48	7933.33	1	PSV
18869_4587_x23021_y6827	18869	23011.5	6826.11	4585.26	6229.23	3091.8	1800.05	1	SSs	CTX_ET	L5
17302_00041	17302	20042.2	20005.4	5360.1	7831.08	3163.45	7982.67	1	LGd	TH_core
18454_00017	18454	12809.3	9517.76	3049.66	3371.75	4031.82	7592.98	1	CP	CP_GPe
18453_7007_x11486_y3611	18453	11476.5	3608.51	7003.5	9010.08	1111	3104.52	1	VISp	CTX_IT	L4
182724_4599_x8181_y6776	182724	8155.01	6757.63	4582.14	5700.7	3419.23	1773.5	1	SSs
17302_00054	17302	16491	22989	4806	7294.08	4085.02	7239.12	1	VPM	TH_core
pre_18864_00163	18864	6355.34	4000.49	6156.19	7500.12	1875.2	1571.1	0	SSs
18454_00099	18454	19324.9	12316.5	5168.94	6277.85	4666.3	5182.6	1	AM	TH_core
18455_00021	18455	12569.7	11475.4	5739.9	6936.27	3659.45	7929.62	1	VPM	TH_core
pre_18864_00062	18864	3838.3	9729.03	2901	3620.98	2139.35	3333.02	0	MOp
18465_00243	18465	12786	14054	5290.72	6983.88	4587.27	7138.83	1	VPM	TH_core
18454_01047	18454	10734	11302	5764	6950.3	3836.8	7763.42	1	VPM	TH_core
236174_3029_x12820_y24699	236174	12819.9	24695.6	3041.95	4229.98	3919.82	8176.42	1	MOp	Car3	L6
18465_00219	18465	5976.9	13390.9	5308.03	6805.77	4576.92	9342.18	1	CP	CP_SNr
17545_00118	17545	19264.9	37893.6	3451.57	4931.08	5299.17	2780.32	1	CP	CP_GPe
18458_00049	18458	13018.4	9410.94	5893.9	7364.38	2951.9	8071.8	1	LGd	TH_core
18454_01080	18454	23966	9743.49	5880.26	7005.7	3654.77	3674.43	1	VPM	TH_core
18455_00005	18455	12327.4	10408.6	3612.99	4506.1	3322.6	7990.12	1	CP	CP_GPe
18458_00086	18458	13816.9	10405.2	6123.06	7631.98	3223.65	7818.08	1	LGd	TH_core
18457_00069	18457	27058.9	11948	5936	7341.02	3828.05	3384.95	1	MG	TH_core
18457_00030	18457	24655.1	9472.13	3998.94	4503.98	3211.05	4091.88	1	CP	CP_GPe
18458_00580	18458	26807	15139	5368.99	6947.58	4612	3920.35	1	VPM	TH_core
18461_4388_x5599_y5781	18461	5599.49	5781.7	4388.02	4718.48	3115.65	9520.55	1	SSp-n	CTX_IT	L4
17545_00110	17545	20817.9	32348	5215.02	6944.27	4352.95	4386.67	1	VPM	TH_core
18869_4912_x19648_y8510	18869	19648.9	8510.78	4912.3	6546.75	3855.88	3448.43	1	RT
18864_00002	18864	6056	4262.02	5148	6291.3	2107.82	1754.1	1	SSp-bfd	CTX_IT
18454_01041	18454	10426	10790	5756	6913.27	3667.62	7862.85	1	VPM	TH_core
18453_2428_x13810_y8197	18453	13801.4	8187.52	2426.14	3240.6	2071.75	4155.55	1	MOs	CTX_IT	L4
18465_00283	18465	28820.9	16654.2	4266.98	5647.25	5341.02	2323.85	1	EPd
17545_00140	17545	21814.5	38862.4	3692.02	5157.67	4544.25	2598.1	1	CP	CP_SNr
17302_00020	17302	14992.8	21956.2	4341.02	6765.77	4762.9	7519.42	1	VPL	TH_core
18457_00074	18457	27244.7	11319.7	6328.34	7842.4	3660.6	3326.8	1	MG	TH_core
18455_00208	18455	26388	13586	5246	6569.77	4217.08	3948.77	1	VPM	TH_core
18463_00010	18463	13269	7021.63	4053.01	5249.75	2840.55	7146.38	1	CP	CP_GPe
18869_3634_x20027_y5437	18869	20012.3	5419.07	3628.94	4975.48	2455.6	3160.05	1	SSp-m	CTX_ET	L5
18457_00109	18457	14455	13499	5478	6831	4209.95	7035.88	0	VPM
18867_4817_x16327_y15739	18867	16316.5	15735.3	4810.24	6059.75	5195.3	6952.58	1	RT
18868_4634_x13823_y16687	18868	13823.7	16687.6	4634.29	5797.85	5593.98	6972.1	1	RT
pre_18864_00432	18864	3259	23797	3472	4426.55	1795.35	8002.25	0	MOp
18458_00561	18458	28545.4	13321.6	5795.82	7477.1	4005.02	3456.93	1	VPM	TH_core
18465_00141	18465	26635.7	12045.5	5826.26	7635.85	3822.57	3184.5	1	LGd	TH_core
18454_01095	18454	23964	10074	5964	7108.52	3778.05	3676	1	VPM	TH_core
18457_00072	18457	27174.1	12095.1	5585.15	6891.2	3849.88	3333.98	1	VPM	TH_core
18465_00230	18465	10853.7	13207	5530.02	7209.8	4370.88	7742.85	1	VPM	TH_core
18462_00054	18462	21790	7923.97	5786	7965.23	3019.07	3254.18	1	LGd	TH_core
18453_7010_x8769_y4509	18453	8759.81	4496.51	6996.61	8800.95	1494.7	2132.12	1	VISp	CTX_IT	L2/3
18454_00157	18454	23882.8	11840.8	5837.18	7029.42	4458	3795.27	1	VPM	TH_core
17302_00046	17302	22121.8	18606.2	3700.38	5730.27	3187.62	8364.6	1	CP	CP_GPe
191812_3140_x5204_y12992	191812	5024.45	12991.1	3139.14	3548.27	1577.95	4649.15	1	MOs	CTX_IT
pre_18864_00153	18864	6115	25585	2191	2882.55	3540.3	8634.32	0	MOp
18457_00122	18457	10727.7	12819.2	5657.95	6998.95	4048.85	8099.12	1	VPL	TH_core
18867_4052_x9852_y8712	18867	9846.21	8708.93	4042.34	5003.62	2687.32	9016.43	1	SSp-m	CTX_ET	L5
18465_00127	18465	25249.1	12574.6	5363.06	7134.55	3865.5	3658.95	1	VPM	TH_core
18868_3564_x27379_y8431	18868	27360.5	8425.98	3557.6	4471.23	2475.15	2829.93	1	SSp-ul	CTX_ET	L5
18455_00136	18455	12433.9	11872.1	5744.29	6933.77	3788.27	7960.2	1	VPM	TH_core
18453_4283_x7543_y12923	18453	7533.06	12916.3	4279.47	5373.45	4451.45	2074.15	1	VISC		L6
18458_00280	18458	28438.1	12297.6	5646	7243.62	3668.8	3460.62	1	VPM	TH_core
18465_00305	18465	24999.4	15244.1	5250.3	7042.55	4817.1	3684.85	1	VPL	TH_core
pre_18464_00138	18464	22893.2	7133.28	5633.87	7388.9	1997.28	3947.4	0	CA1
18457_00034	18457	26517.5	10344.6	3436.14	3670.52	3507.88	3403.2	1	CP	CP_SNr
18458_00236	18458	29481.1	10261.3	5704.06	7104.67	3103.1	3068.88	1	LGd	TH_core
pre_18864_00043	18864	3555	10181	3755	4586.12	1569.05	3739.82	0	MOp
17302_00035	17302	17128.6	20214.1	5690.21	8372.85	4043.98	7857.08	1	MG	TH_core
18867_4647_x12409_y6656	18867	12392.7	6652.44	4635	5629.65	1876.57	8095.9	1	SSp-ul	CTX_ET	L5
18869_5343_x5414_y5337	18869	5413.89	5329.6	5337.38	6803.77	2757.55	9653.75	1	SSs	CTX_ET	L5
17781_6881_x22248_y12698	17781	22244	12701.4	6876.02	8835.65	6083.75	2482.88	1	TR
18867_5408_x30554_y7318	18867	30549.5	7307.46	5397.62	6781.83	2244.07	2323.15	1	SSp-bfd	CTX_ET	L5
18455_00147	18455	13684	13070	5462	6642.62	4156.85	7526.62	1	VPM	TH_core
17782_3253_x33739_y18314	17782	33739	18314	3252.99	3600.57	4395.08	2688.05	1	AId	Car3	L6
17781_6325_x14423_y8278	17781	14399.2	8261.76	6336.99	8081.33	3922.95	1273.12	1	TEa	Car3	L6
18867_3525_x9958_y10743	18867	9947.2	10733.7	3530.05	4340.08	3507.25	9054.6	1	SSp-m	CTX_ET	L5
18869_4890_x8926_y9583	18869	8926.78	9583.81	4890.86	6374.35	4871.45	7786.8	1	RT
18465_00156	18465	7485.63	13129	4025.1	5375.48	4583.85	8915.3	1	CP	CP_GPe
18457_00023	18457	11579	11688	5760	7124.27	3610.4	7894.15	1	VPM	TH_core
18457_00099	18457	12581.7	13611.5	5181.86	6439.15	4302.08	7568.85	1	VPL	TH_core
18454_01111	18454	25380.7	10380.2	5759.01	6894.15	3980.15	3288.65	1	VPM	TH_core
17787_00050	17787	29770	15323	4224	4743.52	5092.85	2545.27	1	CP	CP_SNr
17109_3701_x9228_y26684	17109	9235.26	26692.5	3735.9	5291.92	3768.85	9538.47	1	SSs	Car3	L6
18465_00145	18465	26776.2	11448.5	6694.21	9085.48	3783.98	3180.75	1	MG	TH_core
17302_00032	17302	19768	17660	2522.26	4341.92	4080.25	8516.17	1	CP	CP_others
18464_00010	18464	9476.22	10896.3	3775.02	4699	3561.3	7499.7	1	CP	CP_GPe
18869_4841_x18666_y8144	18869	18666	8144	4840.99	6387.33	3634.9	3896.93	1	RT
18454_00131	18454	21356.8	12300.7	5813.3	7037.8	4624.62	4539.67	1	VPM	TH_core
18455_00262	18455	28550.6	12522	5520.64	6904.25	3965.2	3287.62	1	VPM	TH_core
17109_1901_x9602_y10508	17109	9602.24	10511.2	1960.77	3183.95	4764.25	3375.82	1	AId	Car3	L6
18457_00063	18457	27340.9	11142.9	5713.86	7037.23	3550	3281.62	1	VPM	TH_core
182725_2581_x9375_y21137	182725	9370.75	21131.5	2576.05	2612	4291.55	7779.45	1	AIv	CTX_ET	L5
18453_3326_x29413_y10076	18453	29411.4	10073	3320.14	4687.08	2607.88	9156.92	1	SSp-m	CTX_IT	L4
18453_2190_x23739_y8507	18453	23739.1	8492.1	2189.47	3089.95	2022.03	7421.8	1	MOs	CTX_IT	L2/3
18462_00038	18462	21242.5	8643.52	4368.56	6358.48	3090.07	3224.2	1	CP	CP_SNr
18867_4677_x24410_y14710	18867	24404	14700.8	4675.25	5977.33	4802.48	4492.58	1	RT
191812_3675_x8625_y6930	191812	8626.24	6931.33	3676.38	4163.67	3500.2	1915.88	1	SSp-m	CTX_IT
18864_00313	18864	9945.66	29934.1	4567.95	6298.3	3782.55	9775.38	1	SSs
18455_00206	18455	28076	12758	5430	6796.38	3997.07	3434.4	1	VPM	TH_core
18457_00043	18457	26376	9756.22	4330.14	5089.42	3396.3	3633.8	1	CP	CP_GPe
18454_00060	18454	10618	9993.86	5816.21	6917.23	3372.85	7815.77	1	VPM	TH_core
18457_00055	18457	26143.3	10942.6	5625.12	6874.35	3410.77	3626.98	1	VPM	TH_core
18869_4786_x18238_y10268	18869	18238.9	10268.5	4786.22	6330.1	5018.3	3936	1	RT
17302_00007	17302	16998.9	15661.1	3203.01	5270.67	4716.52	9040.53	1	CP	CP_SNr
18454_01130	18454	11389.3	13270.2	5396	6695.9	4588.23	7583.12	1	VPL	TH_core
18455_00017	18455	12363	10055	6508.99	8060.92	3420.25	8007.5	1	LGd	TH_core
pre_18464_00182	18464	13104.1	19848.9	3152.29	3508	6473.88	6421.77	0	OT
18464_00153	18464	24239.2	17260.1	4244.98	5415.33	5450.95	3319.68	1	CP	CP_SNr
18463_00012	18463	11014.9	8527.3	6086.8	7486.35	3803.57	8068.48	1	VPM	TH_core
17545_00052	17545	19566.8	19041.2	2830.75	4186.3	4937.95	7675.85	1	CP	CP_GPe
18458_00502	18458	22889	18865	3038	3484.35	6915.6	4889.02	1	OT
17787_00014	17787	11937.5	11739.7	3774.72	4598.27	4123.45	7655.33	1	CP	CP_SNr
18453_6675_x10576_y3102	18453	10576	3087.23	6671.01	8486.08	822.6	2754.88	1	VISp	CTX_IT	L2/3
pre_18864_00042	18864	3537.12	12829	6672.65	8004.8	510.5	4466.73	0	RSPagl
18457_00036	18457	25362.8	10752	3135.98	3264.98	3576.35	3714.62	1	CP	CP_GPe
18867_4621_x24147_y14734	18867	24137.8	14741	4616.66	5897.52	4829.95	4575.42	1	RT
18465_00313	18465	22897.4	11311.2	5178.96	6874.9	3294.65	4442.52	1	LD	TH_matrix
18464_00155	18464	21949.3	18524.8	3956.21	4969.17	5854.83	3874.1	1	CP	CP_SNr
17543_4868_x6727_y21047	17543	6729.28	21047	4866.5	6610.5	2742.5	9645.62	1	SSs	CTX_IT
17782_3284_x11909_y16428	17782	11898	16428	3290	3403.57	4096.62	8425.48	1	CLA	Car3
18465_00281	18465	30647.8	14574.8	4644.16	6071.67	4705.75	1609.35	1	CP	CP_GPe
18458_00456	18458	14621.8	14557.6	5224.69	6546.8	4524.2	7403.1	1	VPL	TH_core
18455_00028	18455	28562.8	9578.24	4036.43	5066.67	2904.6	3150.7	1	CP	CP_SNr
18864_6734_x4899_y27447	18864	4897.73	27441.1	6721.42	8352.25	1075.43	8896.7	1	VISp	CTX_IT	L4
18465_00288	18465	24095.1	13688.1	5257.62	7042.08	4188.8	4026.6	1	VPM	TH_core
18455_00263	18455	25459.2	13308.1	5548.02	6944.98	4209.4	4268.92	1	VPM	TH_core
18463_00005	18463	11824.3	7953.98	3802.53	4942.83	3505.93	7752.67	1	CP	CP_GPe
pre_18864_00411	18864	2545.12	19426.9	2156.52	2517.65	2062.1	6567.95	0	MOs
18454_01099	18454	24568	10520	5638	6762.88	3977.98	3552.15	0	VPM
18453_5578_x32997_y13060	18453	32990	13062.5	5575.1	7511.48	3866.25	10117.8	1	AUDv		L6a
17302_00115	17302	16630.5	39046.9	4598.91	7341.77	3646.45	3661.45	1	VPM	TH_core
pre_18864_00413	18864	2343	19900	2526	3000.15	1786.47	6726.1	0	MOs
18869_6241_x19347_y3562	18869	19341.5	3558.34	6238.74	8011.38	1297.55	3752.8	1	VISp
236174_3729_x15151_y26698	236174	15156.3	26697.9	3782.4	5132.9	4769.95	9223.05	1	AId	Car3	L6
17545_00168	17545	23565.6	35696.8	5425.98	7235.1	3725.5	3589.85	1	VPM	TH_core
pre_182712_00004	182712	20151	25423	3807	4798.02	7381.48	7314.95	0	OT
18869_5980_x7654_y3517	18869	7658.5	3515.2	5977.39	7484.75	1587.03	8579.72	1	SSp-bfd	CTX_ET	L5
18465_00125	18465	24611.2	12908.7	5379.5	7171.12	3924	3880.1	1	VPM	TH_core
18465_00115	18465	26258.8	11094.4	5591.95	7305.35	3522.45	3284.1	1	LGd	TH_core
182725_4080_x6576_y11407	182725	6558.59	11388.6	4068.64	4861.12	1394.1	4423.52	1	MOp	CTX_ET	L5
182725_4290_x5671_y18488	182725	5667.2	18490.8	4282.56	4976.8	1939.1	7056.27	1	MOp	CTX_ET	L5
18464_00183	18464	24048.6	13519.4	5266.16	6939.8	4048.77	3645.5	1	VPM	TH_core
pre_18464_00102	18464	14197.2	8293.01	5534.77	7103.35	2351.15	6343.92	0	CA1
18462_00056	18462	21372.8	9198.53	5710.85	7910.25	3574.23	3422.23	1	VPM	TH_core
18454_01010	18454	11386	11515	5495.01	6664.55	3973.23	7552.52	1	VPM	TH_core
18455_00012	18455	12753.4	11332.2	3304.67	3994.1	3559.1	7873.33	1	CP	CP_GPe
18454_00161	18454	21893.5	12644.5	5867.34	7104.12	4791.3	4392.23	1	VPM	TH_core
17302_00113	17302	16627.1	38849.9	4155.36	6821.33	3710.77	3665.25	1	VPM	TH_core
18454_00027	18454	11180.2	8643.65	4240	5237.67	3504.25	7656.27	1	CP	CP_GPe
17782_3352_x11384_y16404	17782	11389.4	16407.2	3356.34	3475.82	4120.52	8556.33	1	MOp	Car3	L6
18457_00127	18457	10498.1	12409.4	6397.25	7996.6	3998.77	8182.15	1	MG	TH_core
18868_2584_x14386_y13639	18868	14385.5	13639.4	2584.35	2880.57	4533.92	6810.2	1	ORBl	CTX_ET	L5
18454_01086	18454	24670	9792	5946	7076.42	3727.52	3459.02	1	VPM	TH_core
18457_00095	18457	12230.6	13212.3	5225.57	6482.75	4169.12	7678.58	1	VPM	TH_core
17302_00044	17302	21399	18588	2848.99	4709.88	3528	8286.97	1	CP	CP_GPe
18457_00202	18457	27349.6	13097.4	5618.43	6950.65	4166.42	3287.82	1	VPL	TH_core
18864_6581_x10729_y2199	18864	10730	2195.2	6592.05	8564.25	3471.68	1029.65	1	TEa		L5
18457_00148	18457	26982	12368.8	5363.39	6611.27	3948.82	3394.98	1	VPM	TH_core
18457_00116	18457	12515.5	19302.4	3962.06	4604.75	6529.02	7872.15	1	SI
18869_5941_x16325_y2938	18869	16317.5	2931.33	5934.94	7434.05	752	4999.92	1	RSPv		L5
18464_00122	18464	9228.03	14253.1	5763.02	7190.42	4402.8	7758.62	1	VPL	TH_core
18464_00042	18464	9221.44	12594.4	5652	7015.62	3895.05	7777.4	1	VPM	TH_core
18454_00141	18454	23380	11476.5	6144.43	7358.42	4295.42	3898.93	1	VPLpc	TH_core
18453_7188_x11060_y3637	18453	11044.1	3624	7189.25	9229.98	1149.57	2916.12	1	VISp	CTX_IT	L4
18465_00226	18465	9820.99	13664	5612	7308.12	4571.05	8070.15	1	VPL	TH_core
18457_00098	18457	12949.8	13418.7	5272.48	6556.02	4209.83	7456.42	1	VPM	TH_core
18461_7132_x6338_y3287	18461	6342.4	3280.83	7131.95	8371.75	1370.85	9202.1	1	VISrl	CTX_IT	L4
18869_5033_x23046_y6158	18869	23034.4	6155.33	5031.95	6788.7	2693.25	1888.28	1	SSp-n	CTX_ET	L5
pre_18454_00377	18454	24188	8220	3262	3303.32	3868.98	3511.8	0	AId
18454_01110	18454	25468	10272	5842	6982.12	3949.85	3247.68	1	VPM	TH_core
18465_00106	18465	25784.2	12864.2	5117.9	6870.05	4001.32	3457.77	1	VPL	TH_core
18453_6708_x6437_y7833	18453	6441.86	7831.23	6704.1	8297.9	2794.7	1550.53	1	AUDp	CTX_IT	L4
18869_5126_x8617_y7685	18869	8617.28	7695.23	5117.57	6599.77	3657.05	7877.58	1	RT
pre_18464_00099	18464	10637	6708	5981	7563.17	1873.72	7435.52	0	CA1
18455_5474_x14981_y13279	18455	14981.4	13303.2	5473.86	6666.4	4229.2	7139.88	1	VPM	TH_core
17302_00086	17302	14744.9	41462.9	2698.27	5140.45	4671.48	2610.73	1	CP	CP_SNr
pre_18458_00369	18458	26100	8392	5646.55	7041.85	2342.52	4177	0	DG
18454_01031	18454	9521.98	11016	5815.01	7022.38	3786.3	8139.85	1	VPM	TH_core
18453_5535_x29214_y5045	18453	29206.6	5037.12	5516.7	7600.35	1070.45	8559.97	1	SSp-bfd	CTX_IT	L4
18455_00020	18455	12470	11464	5724.74	6919.08	3655.55	7959.85	1	VPM	TH_core
18463_00014	18463	11140.7	8520.19	6091.83	7497.83	3773.9	8019.6	0	VPM
18864_00114	18864	4723.97	7846.98	6108	7397.48	1189.6	3090.88	1	VISrl
18464_00074	18464	23067	11538.9	5503.01	7185.5	3373.18	3942.38	1	VPM	TH_core
pre_18864_00098	18864	4611	9823	7117	8645	793.4	3552.57	0	VISp
18454_00174	18454	8369.98	14636	4116	4918.48	5324.7	9040.68	1	CP	CP_SNr
18457_00088	18457	12740.6	12200.9	5339.76	6617.05	3781.55	7515.85	1	VPM	TH_core
17786_00022	17786	21449.6	31439.3	1688	1947.93	4388.08	4373.7	0	AON
18454_00066	18454	12092	11506	5622	6795.33	3944.15	7334.1	1	VPM	TH_core
18454_01098	18454	24066	10244	5844	6984.38	3842.88	3665.23	1	VPM	TH_core
191812_4322_x7645_y6848	191812	7642.75	6843.14	4318.54	5027.5	2909.23	1989.95	1	SSp-n	CTX_IT	L5
18465_00175	18465	12882.2	14289.2	5003.58	6620.62	4660.85	7092.58	1	VPM	TH_core
17787_00019	17787	29848.8	10948.1	4292.02	4759.8	3802.48	2491.7	1	CP	CP_SNr
18465_00203	18465	15685.2	16768.1	2774.64	3349.95	6005.48	6281.38	1	ACB
18458_00386	18458	10955	15932.1	3970.9	4929.9	5215.48	8691.9	1	CP	CP_GPe
17302_00074	17302	15085.3	35257.3	2300.14	4588.55	4816.75	4179.27	1	CP	CP_GPe
17545_00115	17545	19932.3	34488.4	2764.35	4085.35	5195.48	3636.7	1	CP	CP_GPe
17781_5361_x17741_y11849	17781	17747.2	11847.1	5364.82	6865.7	4975.02	2267.23	1	CP	CP_GPe
18465_00008	18465	8103.94	10000.6	5121.63	6625.5	3532.6	8763.15	1	CP	CP_GPe
pre_18465_00373	18465	10297.1	8120.18	6465.29	8718.25	2929.3	8070.12	0	DG
18462_00062	18462	20448.3	11695.4	5376.43	7423.9	4738.75	3684.48	1	VPM	TH_core
18457_00078	18457	9439.74	15300	4329.44	5468.55	5077.85	8650.05	1	CP	CP_others
18868_5242_x9858_y5968	18868	9857.73	5968.19	5242.16	6527.95	1354.18	8096.73	1	SSp-bfd	CTX_ET	L5
18869_4997_x13063_y4444	18869	13049.8	4429.5	4997.5	6310.42	1866.55	6196.8	1	RSPv	CTX_ET	L5
18462_00050	18462	21453.2	10452	3332	4952.88	3991.27	2916.52	1	CP	CP_GPe
191807_5629_x4661_y9410	191807	4651.33	9413.57	5617.95	6383.55	1564.68	3458.75	1	SSp-un		L6
191807_4923_x7499_y24194	191807	7498.75	24190	4925.74	6316.1	3739.32	9655.83	1	SSs
17109_6601_x4384_y7436	17109	4332.29	6759.68	6296.27	8783.03	1785.6	2531.85	1	VISal	Car3	L6
18864_00025	18864	3753.02	7803.01	5032.99	6000.25	1184	3156.25	1	SSp-ul	CTX_IT
18869_3857_x22137_y7268	18869	22131.9	7259.65	3856.08	5222.23	3438.62	2063.85	1	SSp-m	CTX_ET	L5
17545_00091	17545	23399.1	16639	5981.04	7860.9	3577.12	8146.85	1	LGd	TH_core
18864_6321_x4387_y7047	18864	4387.07	7047.17	6321.31	7617.95	905.25	2782.4	1	VISp	CTX_IT	L2/3
18868_3626_x29809_y12585	18868	29801.2	12580	3623.86	4462.52	4002.7	1916	1	SSs	CTX_ET	L5
18453_5308_x10321_y5166	18453	10322.8	5153.41	5295.39	6705.65	1446	2860.73	1	SSp-bfd	CTX_IT	L4
18454_01052	18454	11730	10804	5578	6693.27	3722.5	7453.85	1	VPM	TH_core
18458_00443	18458	14404.1	13805.6	5292.91	6592.05	4282.02	7477.73	1	VPM	TH_core
pre_18866_00299	18866	22959	8975	7245	8832.3	4223.08	2225.6	0	DG
17109_6901_x7203_y26714	17109	6940.03	26610.9	6872.27	9248.9	2556.02	9601.83	1	TEa	Car3	L6
18864_4760_x3070_y21249	18864	3070.21	21245.7	4746.61	5589.42	1024.9	6961.75	1	MOp	CTX_IT	L2/3
18464_00009	18464	9764.29	10406.8	3375.49	4108.6	3328.48	7557.5	1	CP	CP_SNr
18454_01021	18454	10728	8145.98	6062	7025.27	2682.57	7698.4	1	LGd	TH_core
18453_3564_x30226_y9677	18453	30213.1	9671.49	3555.42	4967.48	2443.98	9386.67	1	SSp-m	CTX_IT	L2/3
18453_5228_x9833_y5221	18453	9833.86	5221.89	5228.48	6580.38	1454.07	2648.85	1	SSp-bfd	CTX_IT	L2/3
17302_00052	17302	18013.7	20947.4	5692.14	8356.22	3690.7	7741.5	1	MG	TH_core
18454_00136	18454	22270	11484	5876	7071.62	4269.42	4237.05	1	VPM	TH_core
18868_4523_x15124_y15767	18868	15123.8	15766.6	4522.62	5753.05	5284.92	6542	1	RT
18454_01103	18454	24368.9	10226.3	5891.98	7034.6	3856.88	3571	1	VPM	TH_core
191812_4664_x8027_y25176	191812	8022.27	25168.6	4660.46	5480.38	3502.45	9816.62	1	SSs	CTX_IT	L5
18454_00003	18454	8286.02	9971.97	4028	4836.25	3821.8	8781.55	1	CP	CP_SNr
18462_00059	18462	21158.7	9621.31	5674.37	7867.6	3770.05	3493.62	1	VPM	TH_core
18454_00134	18454	24057.4	10638.7	5801.89	6952.2	3989.7	3688.18	1	VPM	TH_core
18868_4341_x30419_y10114	18868	30397.1	10107.8	4338.34	5524.8	3126	1881.93	1	SSp-n	CTX_ET	L5
18867_6985_x12525_y4095	18867	12516.4	4089.73	6970.22	8395.17	980.9	8091.3	1	VISp		L2/3
18454_00049	18454	14528	10688	3118	3547.68	4527.7	6990.88	1	CP	CP_GPe
18462_00017	18462	10985	9583.74	5770.56	7336	3879.57	7746.83	1	VPM	TH_core
18869_4453_x9586_y8809	18869	9586.11	8809.22	4453.57	5890.15	4386.75	7250.3	1	RT
18453_5113_x9557_y5782	18453	9557.06	5782.27	5113.49	6441.1	1675.53	2579.43	1	SSp-bfd	CTX_IT	L4
17302_00050	17302	18872	21546	2298.22	4245.92	4214.98	7447.1	1	CP	CP_GPe
18465_00018	18465	7182.91	12251.4	4738	6231.95	4266.48	8957.62	1	CP	CP_GPe
18454_00109	18454	24348	11888	5510	6653.52	4495.27	3701.62	1	VPL	TH_core
18454_00046	18454	11609	11250	5460	6602.88	3900.65	7483.35	1	VPM	TH_core
18455_00031	18455	27258	10252	3774	4826.5	3258.98	3605.5	1	CP	CP_GPe
18465_00059	18465	10843.8	11035.8	5757.11	7363.25	3650.65	7767.25	0	VPM
18455_00045	18455	28318	9910.02	6218	7821.12	3314.73	3338.23	1	LGd	TH_core
pre_18864_00088	18864	4315	24999	6571	8137.5	941.475	8176.48	0	VISp
18454_00015	18454	8910.27	9825.98	4050.88	4913.52	3793.68	8522.38	1	CP	CP_GPe
18455_00119	18455	10724.5	13084.6	4243.06	5389.65	4191.75	8469.45	1	CP	CP_GPe
18462_00058	18462	21758	9711.74	5604.18	7828.75	3816.82	3227.38	1	VPM	TH_core
17109_1701_x8048_y22277	17109	8055.04	22281.7	1780.02	2820.18	3990.05	7795.55	1	AId	Car3	L6
17302_00017	17302	16477.8	14183.8	4580.46	6886.2	4689.35	9512.72	1	CP	CP_GPe
18869_5694_x15073_y4098	18869	15067	4095.49	5686.02	7207.9	1593.82	5511.58	1	RSPv		L5
18455_00139	18455	12646	12472	5550	6732.73	3963.9	7859.75	1	VPM	TH_core
pre_18458_00356	18458	26054.6	7526.12	5898.66	7374.42	2092.95	4275.83	0	DG
18454_01004	18454	11294	10906	5358	6479.6	3824.02	7580.48	1	VPL	TH_core
18463_00036	18463	11809.6	10391.2	5729.07	7240.3	4835.58	7557.92	1	VPL	TH_core
18869_4599_x7153_y3640	18869	7153.79	3640.38	4599.15	5731.05	1659.15	8771.67	1	SSp-bfd		L2/3
182724_4472_x5247_y12162	182724	5250.5	12165.5	4470.26	5280.38	1658.38	4164.2	1	MOp		L6
236174_3929_x12721_y8845	236174	12718.9	8849.66	3965.89	5003.23	4698.15	2386.73	1	AId	Car3	L6
17302_00018	17302	14958.9	17061.9	3044	5181.42	5271.48	8659.4	1	CP	CP_GPe
18457_00087	18457	13911.5	13141.3	4131.87	5183.52	4425.27	7105.67	1	CP	CP_SNr
18457_00047	18457	26651.7	11627.5	5405.25	6639.67	3718.55	3485.98	1	VPM	TH_core
18463_00068	18463	20195.8	10354.4	5874.1	7263.77	4371.17	4160.12	1	VPM	TH_core
17545_00170	17545	24249.7	34928	5918.7	7772.2	3521.95	3693.6	1	LGd	TH_core
18869_4629_x8451_y4031	18869	8451.78	4031.36	4629.94	5916.52	1945.53	8151.92	1	SSp-ul		L5
18869_5393_x8284_y3671	18869	8276.99	3665.54	5382.27	6757.55	1728.68	8277.22	1	SSp-bfd	CTX_ET	L5
18457_00206	18457	27109.4	13778	5611.74	6949.05	4392.5	3351.68	1	VPL	TH_core
17787_7070_x12739_y1410	17787	12733.2	1404.03	7064.06	8416.05	324.525	7290.65	1	VISpm	CTX_IT	L2/3
18453_4725_x30684_y6703	18453	30684.7	6703.1	4725.06	6554.08	1504.32	9263.92	1	SSp-bfd	CTX_IT	L2/3
191801_4228_x15043_y11097	191801	15030.9	11091.2	4231.23	4926.95	7449.25	3817.62	1	OT
18465_00036	18465	11790.8	10382.2	3746.46	5038.17	3626.45	7450.88	1	CP	CP_SNr
18453_3796_x16246_y20830	18453	16245.8	20830	3796.43	4588.23	7166.2	4785.23	1	OT
18454_01131	18454	16334	13142	5078	6219.88	4931.45	6048	1	RE	TH_matrix
18465_00114	18465	25967.1	11075.8	5596.94	7318.38	3488.82	3372.25	1	LGd	TH_core
18457_00184	18457	24346	20606	3846	4420.85	7371.77	3960.75	1	OT
17787_4521_x5172_y12873	17787	5164.54	12878.3	4525.95	5230.05	4588.62	9968.8	1	SSs	CTX_IT	L5
17302_00110	17302	18816	39212	2416.26	4691.9	3770.1	3368.18	1	CP	CP_GPe
17781_7281_x18241_y11406	17781	18250.4	11399.9	7282.75	9394.83	4908.48	2308.85	1	SUB
18455_00023	18455	15125.9	11194.8	5545.22	6734.62	3443.95	7081.33	1	PO	TH_matrix
18454_01121	18454	24920	10890	5542	6666.45	4133.62	3478.43	1	VPL	TH_core
18457_00079	18457	8547.71	15738	4413.97	5543.27	5240.42	8924.88	1	CP	CP_SNr
18455_00007	18455	12159.1	10717.1	3579.1	4443.25	3413.38	8045.08	1	CP	CP_GPe
18455_00159	18455	15835.5	13965.2	5606.67	6839.15	4485.58	6910.1	1	VPM	TH_core
17545_00059	17545	24338.2	15848	3270.02	4489.33	3455.07	8260.83	1	CP	CP_GPe
18465_00349	18465	30583	13343.9	5293.89	6997	4298.8	1703.65	1	CP	CP_GPe
236174_3215_x11999_y11133	236174	12002.9	11130.9	3214.74	4272.77	4343.65	3282.35	1	AId	Car3	L6
17109_2601_x10213_y8783	17109	10216.2	8780.48	2637.22	4126.17	4934.65	2859.57	1	CLA	Car3
18867_5287_x32054_y8614	18867	32050.3	8599.94	5283.09	6701.6	2690.77	1805.75	1	SSp-n	CTX_ET	L5
pre_18454_00579	18454	26102.8	7392.8	4679.96	5476.75	3379.48	3019.93	0	CP
17781_7132_x8998_y15272	17781	8962.18	15287.7	7140.74	9072.4	2340.02	3156.62	1	SUB
236174_3329_x13938_y26099	236174	13940.8	26104.7	3323.66	4623.15	4309.38	8890.83	1	GU	Car3	L6
18470_3227_x19287_y16117	18470	19285.8	16118.3	3226.05	4841.98	2437.3	8424.03	1	SSp-m	CTX_ET	L5
18868_4317_x23980_y6346	18868	23959.7	6336.06	4310.7	5550.35	1572.43	4040.5	1	SSp-ll	CTX_ET	L5
18867_6085_x20833_y6331	18867	20829.9	6321.54	6078.27	7403.02	1859.82	5429.95	1	RSPv	CTX_ET	L5
18867_4397_x8352_y9768	18867	8338.88	9756.48	4389.17	5394.05	3076.38	9522.8	1	SSp-m	CTX_ET	L5
17545_00149	17545	24890.4	36983.1	3821.01	5257.98	3637.2	3134.12	1	CP	CP_others
18457_00096	18457	12350	12900.3	5392.7	6690.98	4031.12	7647.4	1	VPM	TH_core
pre_182712_00027	182712	21469	11817	4395	5591.9	7162.1	3054.25	0	PAA
17545_00113	17545	26084	33195	2970	4172.35	3385.62	4017.38	1	CP	CP_GPe
18869_5317_x6063_y4638	18869	6053.18	4632.51	5308.86	6732.42	2332.77	9340.08	1	SSp-bfd		L5
18454_00090	18454	25342	9656	3594	3883.27	4302.95	3236.52	0	CLA
18867_4689_x11723_y7039	18867	11707.2	7030.14	4675.41	5699.12	2028.35	8315.78	1	SSp-ul	CTX_ET	L5
18465_00035	18465	13216.4	10693.8	2947.92	3720.82	3805.62	7114.98	1	CP	CP_SNr
18457_00108	18457	16143.6	14027	3113.94	3518.8	5022.62	6821.75	1	CP	CP_SNr
17109_6301_x4756_y24516	17109	4758.4	24528.6	6360.02	8614.05	1527.88	8583.65	1	VISrl	Car3	L6
18454_00002	18454	8062.27	9099.9	5056.75	6150.7	3405.4	8646.15	1	CP	CP_SNr
182724_2238_x7096_y20268	182724	7091.58	20264	2232.94	2166.2	3167.2	7522.9	1	MOs	CTX_ET
18453_4403_x30609_y7732	18453	30609	7732.67	4403.34	6149.48	1836.65	9296.05	1	SSp-bfd	CTX_IT	L4
18463_00007	18463	11683.8	7276.35	4335.09	5588.8	3281.2	7812.65	1	CP	CP_SNr
18470_4630_x23468_y24795	18470	23461.9	24791.4	4625.38	6918.48	645.2	6430.4	1	RSPd	CTX_ET	L5
18454_00072	18454	12801.8	12048.3	5796.76	7055.35	4106.15	7113.42	1	VPM	TH_core
18869_6454_x17703_y2478	18869	17697	2468.29	6448.74	8133.33	495.675	4432.27	1	RSPagl		L2/3
18453_7692_x10145_y15241	18453	10138.6	15240.6	7692.69	9565.2	5316.02	2695.27	1	ENTm	CTX_IT	L2/3
18465_00228	18465	10494.8	13432.9	5266.34	6885.17	4402.42	7776.4	1	VPL	TH_core
18457_00008	18457	13586.9	11483.6	3498.32	4028.15	3877.75	7370.42	1	CP	CP_SNr
18458_00540	18458	27240.3	13308.8	5286.77	6792.2	3976.02	3828.5	1	VPM	TH_core
17782_3138_x32805_y18352	17782	32820.7	18358.9	3148.05	3466.2	4394.75	2901.57	1	AId	Car3	L6
pre_18864_00014	18864	3255	24393	4195	5190.55	1446.43	8099.42	0	SSp-ul
18463_00011	18463	13200.9	8084.93	3291.22	4229.8	3453.98	7274.42	1	CP	CP_GPe
18453_2645_x28684_y11703	18453	28683	11693.9	2643.1	3628.73	3242.27	9204.7	1	MOp	CTX_IT	L2/3
18867_3758_x14594_y6944	18867	14592.4	6930.82	3752.26	4679.85	1973.18	7322.38	1	MOp	CTX_ET	L5
18453_6846_x11548_y2831	18453	11556.8	2828.61	6842.14	8804.6	739.4	3076.18	1	VISp	CTX_IT	L2/3
18457_00054	18457	25407.7	11771	5746.9	7045.05	3692.55	3842.85	1	VPM	TH_core
17302_00119	17302	18546.1	38936.5	5011.23	7754.77	3036.6	3739.18	1	LGd	TH_core
pre_18864_00074	18864	4054.41	9604.64	3306.02	4166.9	2006.82	3430.8	0	MOp
18458_00616	18458	22819	15354.8	5073.04	6502	4868.35	4988.77	1	SMT	TH_core
18463_00029	18463	12059.4	9273.86	6032.03	7575.15	4141.85	7589.08	1	VPM	TH_core
17545_00125	17545	21038.1	38795.3	3555.12	4998.27	4787.62	2568.25	1	CP	CP_SNr
18454_00153	18454	22617.8	11656.4	5828.7	7022.27	4354.45	4148.77	1	VPM	TH_core
pre_18864_00420	18864	4675.52	20770.1	1745.86	2206.48	3134.62	6949.83	0	ORBl
18868_3419_x27168_y8481	18868	27142.7	8477.76	3410.32	4246.6	2486.02	2873.6	1	MOp	CTX_ET	L5
18465_00011	18465	7645.76	11238.6	4927.02	6419.77	3986.35	8880.35	1	CP	CP_GPe
18867_7123_x11808_y5131	18867	11799.5	5123.2	7109.87	8576.27	1499.03	8320.75	1	VISp		L5
18458_00374	18458	16469	15624	5056.99	6387.85	4935.05	6861.5	1	VM	TH_matrix
18455_00153	18455	13420	14174	5536	6730.65	4540.08	7611	1	VPL	TH_core
18463_00016	18463	11589.1	7799.74	6197.04	7530.42	3215.18	7824.85	1	LGd	TH_core
18867_4302_x30805_y9233	18867	30805.1	9233.09	4302	5527.77	2899.35	2209.75	1	SSp-m	CTX_ET	L5
pre_18864_00021	18864	3319	22547	6631	8079.45	489.925	7373.15	0	VISpm
18454_01112	18454	25336.3	9928.9	5915.97	7051.15	3825.95	3262.4	1	VPM	TH_core
18463_00041	18463	12526.4	9894.78	5967.78	7557.67	4509.67	7326.35	1	VPMpc	TH_core
18464_00197	18464	22289.6	10401.2	5442.96	7049.85	2960.93	4094.62	1	LP	TH_matrix
18463_00058	18463	22024.4	9147.65	5961.38	7449.12	3744.93	3379	1	VPM	TH_core
17781_5548_x15772_y8872	17781	15777.7	8827.84	5557.74	7019.4	4415.77	1353.88	1	VISC	Car3	L6
18457_00106	18457	14429.9	13609.6	3327.7	3834.2	4624.38	7181.38	1	CP	CP_GPe
pre_18465_00370	18465	10004.1	8867.3	6394.8	8496.6	3144.23	8087.55	0	DG
18869_4371_x21382_y5522	18869	21375.5	5515.78	4368.13	5922.9	2438.35	2633.02	1	SSp-n	CTX_ET	L5
17302_00030	17302	18340	17942	2400	4277.58	4475.45	8436.95	1	CP	CP_GPe
18453_6316_x30559_y4743	18453	30562.7	4736.7	6306.18	8597.23	1049.38	8982.05	1	VISrl	CTX_IT	L2/3
18867_4593_x26568_y15120	18867	26549.2	15118.1	4593.89	6002	5025.42	3827.68	1	CP	CP_SNr
18454_01039	18454	10227.9	10976.8	5813.79	6992.52	3726.85	7926.33	1	VPM	TH_core
18455_00202	18455	26774	12458	5250	6584.88	3837	3865.05	1	VPM	TH_core
18453_4283_x7739_y13735	18453	7739.9	13735.5	4283.34	5389.95	4774.35	2158.55	1	VISC		L6
18457_00001	18457	12535	8934.98	3811.01	4230.85	3238.65	7629.4	1	CP	CP_GPe
18458_00050	18458	13082.1	9439.23	5874.34	7330.85	2959.07	8054.25	1	LGd	TH_core
17302_00101	17302	20168.5	35144.2	2406.53	4604.1	3491.1	4454.15	1	CP	CP_GPe
17302_00037	17302	18772	19445	4764.99	7130.48	3579.25	8139.83	1	VPM	TH_core
pre_18868_00465	18868	9482	10940	2921	3134.02	3521.77	8448.73	0	MOp
18457_00057	18457	26150.6	11147	5670.34	6943.85	3481.98	3623.95	1	VPM	TH_core
17300_6010_x23413_y13446	17300	23419.1	13455.3	6053.09	8363.75	1941.55	1893.57	1	VISal	CTX_IT	L5
236174_6855_x15550_y29832	236174	15535.3	29853.6	6837.01	8281.5	4285.83	10211.5	1	ECT	Car3	L6
pre_18469_00086	18469	6248.22	26435.2	5351.66	6762.62	732.45	5274.65	0	RSPd
18462_00014	18462	10255.6	9187.84	5802.34	7316.1	3742.25	8079.67	1	VPM	TH_core
17545_00166	17545	21746.6	36528.4	6328	8520.5	4281.38	3355.62	1	MG	TH_core
182724_2525_x8483_y21088	182724	8481.86	21088.8	2522.3	2624.7	3845.05	7952.7	1	AId	CTX_ET	L5
pre_18864_00046	18864	3601	10609	6523	7862.23	607.175	3835.9	0	VISam
18464_00141	18464	25463.2	14764.8	3609.01	4698.15	4656.38	2831.73	1	CP	CP_SNr
18455_00015	18455	13603.3	11245.8	5399.02	6573.95	3525.77	7577.5	1	VPM	TH_core
18867_4259_x9977_y8313	18867	9976.9	8313.41	4259.02	5266.8	2520.95	8941.28	1	SSp-m	CTX_ET	L5
191812_4686_x10891_y5452	191812	10898.8	5449.22	4683.41	5426.67	4652.4	1268.57	1	VISC	CTX_IT
18457_00051	18457	25822.4	11516.6	5786.14	7103.23	3609.38	3719.48	1	VPM	TH_core
18465_00090	18465	11697.7	12728.9	5268.75	6880.33	4120.38	7442.2	1	VPM	TH_core
18454_00021	18454	11092.9	8839.36	3992	4914.83	3607.23	7715.6	1	CP	CP_SNr
18869_3590_x6132_y6798	18869	6124.74	6793.41	3586.86	4696.52	3602.57	9209.83	1	SSp-m	CTX_ET	L5
18864_4554_x9386_y2232	18864	9383.23	2236.42	4561.26	5844.95	3606.45	1096.75	1	SSs	CTX_IT	L2/3
18864_3488_x3691_y22599	18864	3679.42	22593.8	3473.38	4483.83	1913.55	7506.3	1	MOp	CTX_IT	L4
18454_01132	18454	10920	13340	5638	6976.58	4546.42	7712.33	1	VPL	TH_core
18867_7924_x22262_y16755	18867	22261.7	16754.8	7923.58	9966.65	5598.2	5121.12	1	PRNr
17302_00059	17302	21571.4	23448	2366.67	4295.6	3412	7042.42	1	CP	CP_GPe
18454_00106	18454	23365.2	11962.4	5430.19	6567.73	4526.35	4000.45	1	VPM	TH_core
18465_00053	18465	5487.1	11501.2	6342.18	8350.2	3897.6	9580.65	1	CA1
18464_00112	18464	10702.7	20704.9	3812.88	4353.33	6746.7	7357.05	1	SI
17302_00116	17302	16573.9	39214.4	4744.21	7522.3	3655.65	3626.02	1	VPL	TH_core
18867_4202_x26848_y7080	18867	26848.1	7079.68	4201.63	5335.95	2023.75	3534.15	1	SSp-ul	CTX_ET	L5
18454_00051	18454	13574	12316	5336	6533.62	4345.6	6859.15	1	VAL	TH_core
236174_4229_x13663_y8589	236174	13662.9	8589.38	4211.92	5282.62	5075.6	2323.12	1	CLA	Car3
18868_5701_x9538_y5736	18868	9526.21	5722.75	5698.93	7108.52	1300.97	8232.78	1	SSp-bfd	CTX_ET	L5
18867_2903_x13633_y8787	18867	13638.5	8774.66	2878.14	3449.77	2887.52	7735.42	1	MOp	CTX_ET	L5
18868_2621_x11765_y8944	18868	11747	8933.18	2614.9	2801.62	2798.73	7699.27	1	MOs	CTX_ET	L5
18869_3305_x6812_y6104	18869	6806.21	6099.2	3305.73	4312.42	3216.3	8880.5	1	SSp-m	CTX_ET	L5
182724_2247_x6785_y11803	182724	6785.47	11803.6	2247.38	2504.88	3006.12	3741.05	1	MOs	CTX_ET
pre_18464_00159	18464	7045.81	17753.4	3967.02	4666.55	5566.48	8513.25	0	EPd
18867_4421_x31775_y9812	18867	31761.3	9804.99	4413.89	5614	3128.6	1864.8	1	SSp-m	CTX_ET	L5
18455_00026	18455	27256	8753.98	4166	5347.88	2712.75	3597.73	1	CP	CP_GPe
17302_00055	17302	21903	21526	2972	4977.6	3274.07	7505.73	1	CP	CP_others
191812_3176_x5144_y19229	191812	5139.58	19226.3	3169.65	3604.57	1841.57	7276.95	1	MOs	CTX_IT
18454_01048	18454	10515.1	11238.8	5992.48	7205.85	3772.77	7850.12	1	VPM	TH_core
18869_3504_x6554_y5961	18869	6547.07	5952.45	3499.14	4553.25	3126.3	9012.95	1	SSp-m	CTX_ET	L5
18869_6732_x9649_y3919	18869	9649.66	3919.81	6732.62	8461.58	1797.88	7708.88	1	SUB
pre_18864_00113	18864	5049	28423	4289	5632.83	2307.45	9540.2	0	SSp-n
18464_00102	18464	11508.8	15423.9	5092.02	6358.23	4641.98	6973.02	1	VM	TH_matrix
18867_4824_x31628_y8902	18867	31623	8897.79	4816.3	6143.5	2770.6	1940.25	1	SSp-n	CTX_ET	L5
18868_4430_x9829_y7185	18868	9821.12	7183.49	4426.08	5499.95	1918.7	8110.75	1	SSp-ul	CTX_ET	L5
17545_00041	17545	18782.9	14145.6	3472.13	4808.6	4953.65	8943.2	1	CP	CP_others
18454_00147	18454	24837.4	11145.6	6190.14	7399.08	4233.55	3462.07	1	VPM	TH_core
18458_00122	18458	13954.3	12053.6	5674.05	6974.98	3730.73	7683.58	1	VPM	TH_core
18465_00157	18465	7793.98	13867.6	3977.87	5315.85	4806.92	8816.1	1	CP	CP_SNr
18864_6104_x9372_y1806	18864	9372.03	1806.4	6104.53	7794.58	3059.45	863.6	1	AUDp	CTX_IT	L2/3
18457_00115	18457	16903.7	15529.5	3250.1	3684.38	5370.25	6377.83	1	ACB
18455_00252	18455	26385.2	12104.9	5637.15	7082.48	3774.55	4032.2	1	VPM	TH_core
18462_00030	18462	11939.9	11038	5958	7733.98	4636.5	7248.08	1	VPLpc	TH_core
18457_00126	18457	11303.2	12964.7	5634.9	6983.05	4072.02	7945.15	1	VPM	TH_core
18463_00073	18463	21358.1	11138	5791.95	7233.92	4788.75	3634.68	1	VPL	TH_core
236174_4266_x13848_y8550	236174	13859.2	8556.35	4264.66	5346.5	5156.77	2318.7	1	AIp	Car3	L6
18458_00505	18458	24738.3	16372.1	5103.01	6593.02	5205.62	4446.35	1	VM	TH_matrix
18465_00303	18465	25047	13987.2	5815.98	7713.3	4427.52	3756.43	1	PoT	TH_core
18867_4874_x16831_y16618	18867	16830.8	16618.2	4873.78	6126.52	5567.9	6816.6	1	RT
18454_00111	18454	27337	9552	4018	4366.3	4174.5	2661.02	1	CP	CP_SNr
17109_2201_x8046_y23301	17109	8045.63	23305.4	2275.74	3479.62	3790.73	8126.5	1	MOs	Car3	L6
18864_1871_x3272_y21319	18864	3265.02	21325	1867.01	2187.38	2563.45	7209.15	1	MOs	CTX_IT	L2/3
17788_3709_x6000_y8213	17788	5993.15	8207.17	3700.62	4027.93	2966.27	9154.47	1	SSp-m	CTX_IT	L4
18864_6384_x3409_y13059	18864	3404.93	13060.5	6368.54	7606.27	557.325	4582.83	1	RSPd	CTX_IT	L2/3
18462_00053	18462	21099.7	11122.3	5083.79	7136.4	4340.12	3336.62	1	VPL	TH_core
18869_5692_x6534_y3440	18869	6537.79	3431.49	5686.94	7039.62	1513.05	9116.67	1	SSp-bfd		L4
18458_00459	18458	12601.5	13269.9	6517.98	8159.08	4186.08	8122.77	1	MG	TH_core
182724_2997_x5821_y12613	182724	5816.26	12605.4	2995.1	3452.38	2251.75	4175.52	1	MOs	CTX_ET
18454_01059	18454	11251.3	11796.9	5593.1	6795.6	4038.15	7595.1	1	VPM	TH_core
pre_182712_00003	182712	20141.6	26708.6	3895.94	4897.12	7400.45	7716.62	0	OT
191807_4114_x3589_y10280	191807	3604.82	10265.2	4117.79	4336.4	1843.5	3888.55	1	MOp	CTX_ET
17545_00131	17545	22153.2	38058.8	3591.49	5053.23	4451.55	2831.25	1	CP	CP_SNr
18864_6805_x6340_y4681	18864	6341.25	4678.66	6800.5	8379.05	1568.18	1859.12	1	VISl	CTX_IT	L2/3
18867_5169_x12576_y5864	18867	12576.1	5863.68	5169.39	6123.2	1622.9	8080.35	1	SSp-ul	CTX_ET	L5
18455_00145	18455	13236	13128	5534	6717	4181.98	7666.02	1	VPM	TH_core
236174_4647_x16405_y27845	236174	16411.3	27849.4	4660.43	6130.55	5202.08	9686.97	1	CLA	Car3
18453_5459_x9646_y5477	18453	9641.6	5473.47	5446.27	6850.08	1625.35	2631.88	1	SSp-bfd	CTX_IT	L4
18453_2400_x15836_y7243	18453	15834.8	7235.2	2395.97	3201.77	1613.5	4762.67	1	MOs	CTX_IT	L2/3
17545_00029	17545	20603.3	13002.9	4073.33	5522.27	4265.65	9070.53	1	CP	CP_GPe
18868_6405_x11428_y4397	18868	11409.1	4399.87	6403.01	8144.5	898.4	7678.42	1	VISpm	CTX_ET	L5
18462_00013	18462	10424.5	9387.65	5676.94	7163.55	3781.7	7974.75	1	VPM	TH_core
18867_6413_x20950_y6015	18867	20939.9	6008.38	6408.05	7774.2	1652.7	5403.8	1	RSPv	CTX_ET	L5
18864_00023	18864	4115.01	6961.02	4864	5845.23	1408.75	2843.25	1	SSp-un	CTX_IT
18465_00209	18465	13884.8	18216.1	2675.98	3153.2	6599.77	6799.9	1	OT
18869_3398_x6248_y7047	18869	6248	7046.3	3389.81	4433.67	3737.68	9142.55	1	SSp-m	CTX_ET	L5
236174_3529_x13688_y26111	236174	13690.4	26118.8	3545.66	4869.65	4175.8	8778.48	1	GU	Car3	L6
18869_5754_x7159_y3959	18869	7166.91	3955.26	5753.62	7237.45	1912.4	8807.55	1	SSp-bfd	CTX_ET	L5
191812_4446_x6677_y24393	191812	6672.4	24396.1	4441.12	5178.55	2754.8	9482.65	1	SSp-n	CTX_IT
18458_00056	18458	12493.3	10088.3	6089.09	7644.73	3139.57	8215.65	1	LGd	TH_core
18454_00129	18454	24936	8579.97	6246	7370.5	3390.43	3317.38	1	VPM	TH_core
18454_01001	18454	10897.2	11384	5511.33	6681.55	3923.5	7703.25	1	VPM	TH_core
17302_00056	17302	22726.3	20875.1	3040.18	5004.17	3048.45	7718.3	1	CP	CP_GPe
18455_00140	18455	12709.8	11799.4	5460.1	6645.23	3731.2	7854.1	1	VPM	TH_core
pre_18864_00027	18864	3355.26	24696.6	4392.05	5416.58	1400.53	8176.38	0	SSp-ul
17781_6228_x12697_y8412	17781	12724.9	8396.61	6228.42	7925.3	3449.05	1227.3	1	AUDp	Car3	L6
18458_00488	18458	28691.1	15301.5	3585.82	4540.42	4924.52	3122.9	1	CP	CP_others
18462_00028	18462	10938	11074.8	5664.78	7242.77	4613.2	7615.02	1	VPM	TH_core
18864_00040	18864	7644.1	5001.98	3391.01	4518.55	3573.4	1848.53	1	SSp-m	CTX_IT
236174_2669_x10674_y13239	236174	10683.1	13250.6	2648.1	3472.85	3676.93	4081.4	1	AId	Car3	L6
17781_6626_x22318_y13682	17781	22312	13700.7	6626.64	8501.08	6133.6	2738.3	1	TR
236174_5138_x16501_y28259	236174	16501.1	28261.1	5124.02	6616.5	5172.08	9794.98	1	CLA	Car3
18463_00055	18463	20585.2	9083.9	5707.95	7071.2	3571.77	4075.57	1	VPM	TH_core
191801_1996_x10466_y16907	191801	10462	16899.2	1988.42	2096.85	5341.17	6744.17	1	AON
18867_3801_x9223_y10977	18867	9214.43	10967	3789.97	4665.75	3574.02	9299.08	1	SSp-m	CTX_ET	L5
18462_00043	18462	18504	10498	2656	3728.12	3641.48	4007.35	1	CP	CP_GPe
18453_4496_x31014_y8304	18453	31006.1	8293.12	4483.2	6245.08	2040.38	9431.55	1	SSp-n	CTX_IT	L4
18867_5194_x29530_y6807	18867	29529.8	6807.23	5194.1	6488.83	2014.93	2662.68	1	SSp-bfd		L5
18869_3064_x20999_y7621	18869	20998.3	7613.44	3053.39	4116.2	3747.25	2474.77	1	SSp-m	CTX_ET	L5
18864_6733_x9057_y31875	18864	9068.03	31875.8	6728.38	8788.83	2812.7	10480.3	1	AUDp	CTX_IT	L2/3
18457_00014	18457	15144.1	10743.5	3335.06	3722.8	3673.95	7039.8	1	CP	CP_SNr
18868_3592_x9776_y8113	18868	9748.8	8095.04	3585.52	4259.23	2359.48	8227.32	1	MOp	CTX_ET	L5
17545_00074	17545	19752.3	10120.5	5564.43	7404.73	4316.77	9777.12	1	CP	CP_GPe
236174_4429_x13147_y8003	236174	13148.6	8002.43	4488.78	5568.27	4894.1	2110.05	1	CLA	Car3
18457_00118	18457	11651.7	12457.8	5543.12	6866.4	3895.82	7856	1	VPM	TH_core
18465_00235	18465	10485	14356	5224.99	6859	4730.73	7778.17	1	VPL	TH_core
18864_00043	18864	8977.02	4713.02	3238	4393.8	4137.88	1803.15	1	SSs	CTX_IT
pre_18866_01458	18866	9740	5684	7037.24	8174.88	2511.77	8034.25	0	DG
18458_00121	18458	15175.6	12670.1	5458.91	6729.05	3883.3	7264.12	1	VPM	TH_core
18464_00191	18464	8564.8	10892.6	7064.88	9095.88	3508.88	8276.27	1	LP	TH_matrix
18463_00034	18463	11140	9840	5538	6947.3	4521	7853.8	1	VPL	TH_core
18867_4922_x30354_y7405	18867	30345.5	7397.7	4919.66	6231.85	2182.15	2367.8	1	SSp-bfd	CTX_ET	L5
18455_00014	18455	13429.5	11150.6	3986.86	5164.77	3584.48	7513.5	1	CP	CP_GPe
18869_4764_x5211_y5995	18869	5209.02	5982.85	4760.26	6112.17	3135.65	9713.5	1	SSs	CTX_ET	L5
18867_7790_x21511_y18480	18867	21511.4	18480.5	7790.1	9803.28	6278.75	5347.08	1	TRN
18864_4797_x9453_y2359	18864	9460.93	2349.06	4789.57	6109.33	3496.45	1189.32	1	SSs	CTX_IT	L2/3
18869_4848_x18620_y8132	18869	18612.4	8119.62	4842.27	6384.02	3620.4	3921.25	1	RT
17781_5894_x11460_y10079	17781	11450	10055.8	5893.17	7452.92	3124.15	1692.8	1	AUDp	Car3	L6
18463_00054	18463	20055.4	10768.4	5519.78	6871.5	4573.95	4172.92	1	VPM	TH_core
pre_18866_00186	18866	21856	7140	7454	8981.7	3217.1	2748.62	0	DG
pre_18864_00060	18864	3815	25803	5809	7156.77	995.9	8448.45	0	SSp-bfd
17302_00093	17302	14358.3	42117.3	2799.01	5271.15	4722.77	2422.52	1	CP	CP_SNr
18455_00126	18455	20266	13556	4758	5897.33	4241.62	5578.7	1	PVT	TH_matrix
18869_3480_x6168_y6983	18869	6167.55	6978.18	3481.78	4556.77	3701.88	9184.28	1	SSp-m	CTX_ET	L5
17781_6866_x8954_y41812	17781	8977.15	41812.5	6864.22	8493.6	2210.1	9420.12	1	VISl	Car3	L6
18869_4253_x4991_y7023	18869	4992	7011.01	4255.01	5466.9	3720.82	9783.33	1	SSs	CTX_ET	L5
18455_5316_x26308_y13288	18455	26308.9	13311.4	5328.53	6671.38	4137.5	3989.48	1	VPM	TH_core
18453_7223_x30215_y5120	18453	30220.7	5110.08	7216.9	9792.05	1378.12	8854.2	1	VISp	CTX_IT	L2/3
18461_5025_x23630_y4542	18461	23630.3	4542.85	5025.9	6014.5	2272	1301.03	1	SSp-bfd	CTX_IT	L2/3
18454_00152	18454	24689.3	10898.2	6739.17	8064.48	4109.7	3421.8	1	VPM	TH_core
18463_00045	18463	21045.3	10292.1	5335.76	6702.6	4191.62	3785.05	1	VPL	TH_core
18453_2991_x13607_y7348	18453	13607.5	7348.16	2991.26	4022.18	1746.05	4068.43	1	MOs	CTX_IT	L2/3
18463_00020	18463	10040	9340.03	3956	5014.62	4323.92	8510.25	1	CP	CP_SNr
236174_4729_x16869_y27809	236174	16870.6	27810.4	4752.16	6254.2	5396.92	9715.98	1	EPd	Car3
18457_00031	18457	23836.7	9498.43	3936.14	4386.77	3198.6	4337.95	1	CP	CP_GPe
18458_00250	18458	29374.2	10288.5	6172.16	8018.85	3151.68	3262.4	1	LGd	TH_core
18464_00088	18464	6200	17576.6	4403.98	5267.9	5512.9	8690.62	1	CP	CP_SNr
18868_3853_x29683_y10294	18868	29664.9	10271.3	3849.97	4841.48	3171.5	2057.95	1	SSp-m	CTX_ET	L5
17782_3487_x11014_y17041	17782	10994	17040.7	3492.7	3620.3	4300.3	8637.08	1	CLA	Car3
17545_00144	17545	22782	36590.8	3382.9	4811.05	4280.6	3227.85	1	CP	CP_GPe
pre_18467_00104	18467	3368.88	9863.57	6829.57	7933.05	3386.3	10131.3	0	AUDp
17109_6601_x5417_y25287	17109	5421.25	25290.9	6634.83	8962.83	1845.2	8970.28	1	VISal	Car3	L6
18868_6000_x19811_y5444	18868	19821.1	5434.37	5991.42	7729.88	1179.55	5318.48	1	RSPv	CTX_ET	L5
18867_4457_x7592_y10554	18867	7590.59	10548.2	4454.21	5421.55	3374.6	9795.83	1	SSp-m	CTX_ET	L5
18454_00158	18454	23457.6	12099.4	5602.02	6770.5	4570.2	3954.73	1	VPM	TH_core
18453_7455_x32866_y9412	18453	32866.3	9412.8	7455.79	10113.4	2890.32	9987.85	1	VISpor	CTX_IT	L2/3
18454_01007	18454	10335.9	12732	5372	6630.33	4384.38	7897.62	1	VPL	TH_core
17545_00007	17545	18263.5	13599.5	3781.23	5204.58	5034.45	9051.62	1	CP	CP_GPe
18869_4026_x21667_y6102	18869	21662.8	6091.9	4023.22	5440.9	2783.3	2390.57	1	SSp-m	CTX_ET	L5
18457_00045	18457	25899.9	11849.6	5449.98	6675.95	3745.35	3712.05	1	VPM	TH_core
236174_3001_x12887_y24248	236174	12879.3	24238.6	2971.95	4137.7	3983.27	7992.05	1	AId	Car3	L6
18454_00063	18454	10545.3	10754.1	6694.98	8229.12	3550.23	7845.12	1	MG	TH_core
17109_4101_x6753_y6197	17109	6758.78	6199.17	4163.6	6037.48	3118.3	2125.35	1	SSs	Car3	L6
18462_00012	18462	10874.2	9484.41	5547.84	7038.12	3755.68	7758.5	0	VPM
18867_7541_x13210_y4462	18867	13210.6	4462.91	7541.92	9160.8	1130	7886.38	1	VISp		L5
18452_4126_x15225_y20986	18452	15214	21003.7	4130.32	4442.48	7218.02	6891.5	1	OT
18453_7132_x11495_y3152	18453	11486.6	3139.14	7128.26	9183.98	926.25	3039.1	1	VISp	CTX_IT	L2/3
18457_00028	18457	12965.1	11605.8	5731.12	7092.62	3526.55	7536	1	VPM	TH_core
18453_3766_x16118_y20931	18453	16118.3	20931.7	3766.54	4537.7	7205.58	4724.73	1	OT
18464_00016	18464	11378	11250	3690	4758.65	3580.07	6784.9	1	CP	CP_GPe
18455_00134	18455	19736	14640	5194	6376.17	4804	5763.83	1	RE	TH_matrix
18868_4818_x14513_y17030	18868	14513.2	17030.1	4818.1	5989	5755.08	6766.92	1	RT
17109_6501_x6997_y4287	17109	6999.23	4289.02	6542.18	9152.62	3034.45	1570.25	1	AUDpo	Car3	L6
18457_00170	18457	22718.6	15409.4	3118.66	3339.1	5352.83	4598.4	1	ACB
18868_4757_x15158_y16995	18868	15158.9	16995.8	4757.42	5924.85	5748.77	6565.25	1	RT
18455_5472_x13482_y11733	18455	13464.5	11722.2	5472.06	6649.95	3694.48	7618.25	1	VPM	TH_core
18455_4619_x10185_y12182	18455	10190	12213.6	4620.24	5855.25	3928.85	8634.73	1	CP	CP_GPe
18454_01116	18454	25572	10372	5870	7018.05	3991.1	3218.23	1	VPM	TH_core
18454_00177	18454	16674.3	13340.3	5299.01	6502.95	4996.92	5949.12	1	SMT	TH_core
18453_3795_x13584_y5960	18453	13575	5944.64	3795.12	4993.9	1278.15	3991.02	1	MOp	CTX_IT	L2/3
18453_4186_x30783_y11697	18453	30765.8	11689	4185.26	5821.23	3229.2	9420.53	1	SSs		L6
18454_01055	18454	9888	11518	5738	6955.98	3939.98	8020.62	1	VPM	TH_core
18869_4625_x5853_y5391	18869	5856.19	5394.11	4625.92	5962.52	2790.98	9386.67	1	SSp-n	CTX_ET	L5
18458_00249	18458	29689.8	10135	5936.61	7480.2	3095.23	3009.6	1	LGd	TH_core
18463_00047	18463	17293.5	11242.5	5280.83	6592.67	5139.88	5247.02	1	SMT	TH_core
18869_5571_x8792_y4549	18869	8792.96	4549.63	5572	7057.88	2282.5	8016.48	1	CA3
18453_6604_x9161_y4006	18453	9161.09	4006.85	6604.05	8278.03	1208.68	2261.73	1	VISrl	CTX_IT	L2/3
18463_00039	18463	12440.7	10367	5506.14	6981.52	4767.33	7308.02	1	VPM	TH_core
17787_4690_x4440_y9176	17787	4436.03	9166.02	4688.77	5233.65	3254.4	10267	1	SSs	CTX_IT	L2/3
18867_8235_x25208_y14610	18867	25208.2	14609.5	8234.91	10307.2	4898.67	4196.9	1	PB
18453_3690_x8282_y9898	18453	8272.83	9893.57	3689.79	4645.1	3106.55	2250.57	1	SSp-m	CTX_IT	L4
pre_18864_00225	18864	10468.8	3158.39	3733.09	5017.88	4438.42	1409.9	0	VISC
18454_00067	18454	11112	10998	6240	7495.38	3634.2	7678.83	1	VPM	TH_core
18868_4047_x27203_y7787	18868	27186.7	7776.13	4045.89	5208.6	2236.65	2983.77	1	SSp-ul	CTX_ET	L5
18458_00444	18458	14138.9	13856.7	5348.46	6658.73	4302.05	7566.55	1	VPM	TH_core
18868_3799_x26336_y7466	18868	26329.1	7470.46	3800.21	4861.12	2091.32	3225.6	1	SSp-ul	CTX_ET	L5
18465_00302	18465	25999	13430	6211.01	8237.62	4364.5	3451.12	1	MG	TH_core
18867_4218_x8269_y11914	18867	8266.05	11904.6	4212.43	5170.17	3883.18	9616.43	1	SSs	CTX_ET	L5
236174_6338_x12496_y6617	236174	12516.8	6618.05	6378.05	7730.9	4528.4	1496.65	1	ECT	Car3	L6
18454_00024	18454	10866.2	7440.77	4678	5716.25	2864.7	7709.25	1	CP	CP_SNr
18465_00347	18465	26611	13260	5496.99	7277.85	4209.9	3220.2	1	VPL	TH_core
18461_3220_x7596_y9465	18461	7595.78	9465.09	3220.43	3462.98	5295.67	8540.9	1	AIv	CTX_IT	L2/3
18464_00193	18464	9577.34	9988.8	6562.82	8405.7	3133.73	7843.67	1	LP	TH_matrix
18462_00052	18462	20510	10800	5164	7213.88	4212.85	3622.77	1	VPM	TH_core
17781_6287_x8230_y11645	17781	8228.42	11629.6	6295.2	7926.1	2175.18	2042.85	1	SSs	Car3	L6
18867_4954_x9860_y7599	18867	9851.35	7589.49	4937.81	6010.65	2239.02	8928.28	1	SSp-bfd	CTX_ET	L5
18464_00081	18464	7165.95	13366	3803.92	4574.12	4302.58	8417.22	1	CP	CP_GPe
18454_01000	18454	9945.98	10504	5446	6607.85	3641.8	7992.23	1	VPL	TH_core
236174_5338_x13590_y7348	236174	13594.1	7349.44	5369.12	6640	5106.42	1948.03	1	AIp	Car3	L6
18454_00010	18454	12768	7416	3800	4548.58	3110.25	7202.83	1	CP	CP_GPe
18454_00065	18454	12543.6	10572.2	5593.74	6678.08	3650.12	7201.5	1	PO	TH_matrix
18465_00082	18465	10410.8	12949	5541.84	7199.38	4294.15	7878.5	1	VPM	TH_core
pre_18454_00865	18454	29089	10675	4969	5855.42	4313.33	2099.35	0	CP
17302_00066	17302	20614	20754.4	5221.44	7652.2	2959.62	7830.4	1	LGd	TH_core
18453_7112_x9089_y4667	18453	9093.44	4675.33	7105.78	8974.28	1593.03	2287.57	1	VISp	CTX_IT	L4
18867_6014_x17935_y4434	18867	17935.2	4419.78	6001.87	7258.35	917.875	6261.83	1	RSPd	CTX_ET	L5
17302_00024	17302	14936.6	29812	3477.44	5847.88	4685.27	5577.88	1	PVT	TH_matrix
18454_00054	18454	15963.6	13033.4	5369.74	6591.58	4786.38	6141.85	1	SMT	TH_core
17109_2500_x9864_y9311	17109	9868.8	9310.53	2500.56	3930.45	4806.4	3081	1	CLA	Car3
18454_01078	18454	25178	8652.03	4530	5347.8	3749.62	3463.65	1	CP	CP_GPe
182725_5012_x5980_y10427	182725	5970.2	10417.9	5002.03	6067.58	1034.25	4196.95	1	SSp-ll	CTX_ET	L5
17545_00064	17545	24288.1	17401.4	2919.47	4063.25	3556.62	7896.48	1	CP	CP_GPe
18461_4233_x19011_y2874	18461	19011.4	2874.24	4233.31	4781.75	1268	3505.05	1	MOp	CTX_IT	L2/3
18454_01061	18454	11287.8	11814.4	5800.24	7029.4	3999.52	7589.12	1	VPM	TH_core
18868_5456_x7773_y6771	18868	7770.94	6753.47	5449.7	6740.12	1709.62	8814.03	1	SSp-bfd	CTX_ET	L5
18453_5317_x24548_y3717	18453	24531.3	3707.01	5306.7	7276.85	560.375	7049.95	1	SSp-tr	CTX_IT	L4
17545_00027	17545	18068.5	12022.3	4199.34	5646.75	4962.95	9402.88	1	CP	CP_GPe
18864_6291_x8873_y32149	18864	8873.6	32138.7	6284.45	8162.6	2831.85	10604.6	1	AUDp	CTX_IT	L2/3
18869_3395_x6415_y6741	18869	6412.29	6728.51	3396.1	4451.3	3565.18	9064.2	1	SSp-m	CTX_ET	L5
18454_01054	18454	11222	11056	5906	7078.67	3717.32	7624.27	1	VPM	TH_core
18457_00040	18457	26208.2	11563.6	3493.26	3749.25	3966.15	3521.6	1	CP	CP_SNr
18867_4724_x12558_y16835	18867	12558.3	16835.5	4724.22	6051.58	5579.4	8184.33	1	CP	CP_SNr
18453_3456_x24161_y6646	18453	24161.5	6646.02	3456.86	4882.2	1345.1	7237.55	1	MOp	CTX_IT	L2/3
18455_00264	18455	25803.2	14383	5539.95	6896.3	4644.45	4115.65	1	VPM	TH_core
18455_00110	18455	10172.2	13098.3	3678.9	4436.73	4146.05	8784.67	1	CP	CP_SNr
18455_00036	18455	28298	11522	3596	4555.73	3707.2	3161.65	1	CP	CP_GPe
18453_3316_x8214_y11076	18453	8206.53	11073.2	3306.45	4105.58	3540.4	2183.98	1	SSp-m	CTX_IT	L4
18457_00150	18457	26584	12833.6	5419.41	6683.08	4077.8	3517.45	1	VPM	TH_core
18454_00011	18454	10550.8	8233.73	3662.74	4337.27	3388.68	7992.77	1	CP	CP_GPe
18867_5319_x14289_y4114	18867	14289	4114.82	5319.1	6325.95	794.9	7508.67	1	MOp		L2/3
17545_00030	17545	22518.2	13446.4	3845.82	5190.3	3783.6	8913.77	1	CP	CP_GPe
18455_00016	18455	15311	10774	3164	3978.48	3196.27	7165.05	1	CP	CP_GPe
17545_00040	17545	18316.8	16064.4	3152.82	4487.8	5180.75	8500.95	1	CP	CP_GPe
17302_00031	17302	18680	17506	2936	4919.5	4275.17	8502.3	1	CP	CP_SNr
pre_18464_00077	18464	7789.99	12198.3	4691.13	5882.88	3812.45	8096.25	0	CP
17109_7001_x6205_y5194	17109	6203.84	5191.3	7063.62	9757.48	2722.18	1932.78	1	TEa	Car3	L6
18864_5648_x4839_y28849	18864	4840.26	28844.7	5633.92	7107.02	1549.82	9521.5	1	SSp-bfd	CTX_IT	L2/3
18869_4275_x8819_y9368	18869	8819.52	9368.45	4275.66	5715.38	4849.1	7845.8	1	CP	CP_SNr
18868_5397_x19819_y6085	18868	19819.4	6091.78	5397.02	6929.77	1422.35	5292.5	1	RSPv	CTX_ET	L5
236174_3893_x17507_y26071	236174	17508.2	26071.2	3872.37	5307.88	5730.92	9301.15	1	EPd	Car3
18455_00008	18455	12131.9	10490.4	3882.9	4926.88	3399.1	8027.58	1	CP	CP_GPe
18465_00304	18465	23433.3	15416.5	5172.26	6947.42	4880.3	4159.58	1	VPM	TH_core
18465_00161	18465	7632.9	16348	4086.9	5419.55	5507.27	8846.82	1	EPd
18869_4301_x16815_y4413	18869	16806.6	4408.58	4298.21	5565.05	1788.78	4721	1	MOp		L5
17109_2401_x9338_y2394	17109	9339.2	23694.1	2442.45	3727.1	4285.15	8300.92	1	AId	Car3	L6
18868_5131_x7596_y7239	18868	7578.69	7239.68	5119.12	6306.85	1920.03	8859.88	1	SSp-bfd	CTX_ET	L5
18458_00583	18458	28960.4	14566.3	5517.34	7176	4382.08	3275.85	1	VPL	TH_core
18457_00075	18457	27614.5	11763	6294.4	7799.2	3812.07	3228.32	1	MG	TH_core
18465_00080	18465	11174.7	12578.8	5504.13	7148.08	4132.88	7646.42	1	VPM	TH_core
18464_00076	18464	23204	12936.7	5499.74	7191.15	3847.57	3928.7	1	VPM	TH_core
18454_00159	18454	23971.5	12311.9	5893.22	7107.02	4654.85	3788.23	1	VPM	TH_core
18464_00004	18464	5195.9	11441.3	4877.92	6096.4	3726.8	9063.35	1	CP	CP_SNr
18461_4545_x5749_y4914	18461	5749.5	4914.88	4545.62	4858.3	2601.93	9463.83	1	SSp-m	CTX_IT	L2/3
18454_00156	18454	22894.7	11905.6	6081.54	7307.4	4462.5	4062.38	1	VPLpc	TH_core
18458_00148	18458	15974.1	10410.2	5652.21	6827.62	3109	7090.9	1	LP	TH_matrix
17302_00057	17302	22642.7	21834.3	2768	4712.83	3089.05	7476.77	1	CP	CP_GPe
18457_00038	18457	24049.9	11155.4	3947.04	4640.08	3785.27	4440.45	1	CP	CP_others
18869_3506_x6250_y6810	18869	6244.42	6809.54	3505.63	4596.77	3610.73	9148.22	1	SSp-m	CTX_ET	L5
18454_00061	18454	10719.9	10089.2	5902.78	7000.62	3381.4	7791.6	1	VPM	TH_core
18454_01115	18454	25136	10316.7	5878.13	7022.85	3941.4	3346.9	1	VPM	TH_core
17545_00046	17545	21534.8	14784.3	3182.67	4392.38	4228.15	8668.53	1	CP	CP_GPe
18454_00022	18454	12254.9	9683.9	3496.66	4200.98	4017.88	7504.83	1	CP	CP_GPe
18868_5723_x7031_y7203	18868	7018.69	7189.76	5721.25	7071.6	1911.35	9114.52	1	SSs	CTX_ET	L5
17543_2434_x11441_y5587	17543	10037.8	4995.07	2712.64	3222.15	5183.45	2130.65	1	SSp-m	CTX_IT	L4
18457_00091	18457	13007	12615	5280.98	6555.23	3921.8	7426.45	1	VPM	TH_core
18867_5894_x10157_y6463	18867	10147.6	6456.7	5894.24	6997.55	1932.07	8885.28	1	SSp-bfd	CTX_ET	L5
18461_6043_x11080_y1667	18461	11080.2	1667.58	6043.92	6901.45	364.275	6945.2	1	VISa	CTX_IT	L2/3
18453_7309_x5442_y9199	18453	5429.57	9191.49	7301.39	9073.05	3387.82	1095.6	1	TEa	CTX_IT	L2/3
pre_18454_00305	18454	23536.7	6542.86	4516.01	5291.38	3002.32	3942.5	0	CP
18864_00021	18864	4095.87	7977.92	4307.01	5237.7	1610.65	3144.18	1	SSp-ul	CTX_IT
18867_6408_x9343_y6158	18867	9342.85	6158.4	6407.94	7636.55	1820.93	9179.38	1	SSp-bfd	CTX_ET	L5
18465_00348	18465	27033.3	13577.7	5646	7440.23	4359.42	3113.65	1	VPL	TH_core
18465_00005	18465	8621.82	10614.4	3864.98	5053.58	3791.27	8621.67	1	CP	CP_SNr
18455_4982_x21552_y14337	18455	21550.6	14308.6	4980.22	6168.55	4581.75	5274.85	1	AM	TH_core
18454_00080	18454	22347	6802	3942	4511.75	3113	4328.17	0	CP
17545_00173	17545	24285.1	36281.1	6152	8165.55	3606.8	3345.68	1	LGd	TH_core
17545_00126	17545	21360.1	38692.3	3654.78	5136.62	4676.1	2637.6	1	CP	CP_SNr
191812_3922_x8455_y6768	191812	8449.92	6760.96	3921.78	4499.33	3386.1	1871.45	1	SSp-m	CTX_IT
pre_18864_00247	18864	5819.37	8224.7	2498.89	3175.45	3284.1	2796.4	0	MOp
18454_00132	18454	21544	12228	6070	7324.23	4578.38	4462.67	1	VPMpc	TH_core
191801_3966_x14363_y10542	191801	14361.3	10535.2	3958.93	4618.15	7012.92	3630.07	1	OT
18454_01062	18454	11862	11854	5544	6741.92	4076.62	7404.45	1	VPM	TH_core
18457_00003	18457	12802.1	8782.34	4293.04	5060.85	3064.52	7405.2	1	CP	CP_GPe
18868_3781_x6715_y11703	18868	6719.36	11696.3	3776.74	4300.23	3730.48	9288.03	1	SSp-m	CTX_ET	L5
18465_00204	18465	14702.9	17086.1	2726.94	3299.38	6182.33	6575.95	1	ACB
17545_00129	17545	20745.4	38576.3	3738.53	5280.98	4829.77	2689.32	1	CP	CP_GPe
18455_00144	18455	13578	12094	5868	7090.85	3855.57	7617.62	1	VPM	TH_core
18454_01093	18454	24656	9628.99	6351.01	7527.4	3680.57	3402.2	1	MG	TH_core
17302_00124	17302	19112	41280	2798	5211.48	3512.6	2864.93	1	CP	CP_GPe
18453_6756_x7677_y5336	18453	28507.6	4295.04	5693.74	7806.52	801.375	8269.62	1	VISrl	CTX_IT	L2/3
18453_4497_x29287_y7176	18453	29274	7161.66	4478.02	6321.4	1718.03	8776.72	1	SSp-bfd	CTX_IT	L4
18454_00149	18454	24251.7	10174.7	6665.94	7926.42	3824.2	3499.2	1	MG	TH_core
182725_6819_x6109_y7853	182725	6096.96	7847.42	6818.7	8776.88	1112.28	3083.98	1	VISp	CTX_ET	L5
17781_00004	17781	17857	11456	4698.13	5983.05	5034.8	2017.8	1	CLA	Car3
18455_00143	18455	13130	11870.5	5832.53	7042.67	3786.65	7756.38	1	VPM	TH_core
18867_4156_x9348_y9148	18867	9338.56	9141.82	4146.72	5131.9	2850.12	9187.88	1	SSp-m	CTX_ET	L5
17302_00039	17302	19647.1	19461.1	5196	7625.45	3302.75	8118.25	1	LGd	TH_core
236174_2657_x11930_y12250	236174	11935.7	12254.7	2639.87	3505.57	4261.35	3689.9	1	AId	Car3	L6
18869_7358_x8916_y4859	18869	8913.66	4854.4	7352.53	9326.83	2427.25	8070.25	1	POST
15257_3271_x15413_y13333	15257	15413.3	13333.9	3271.18	4440.12	2628	8036.3	1	MOp
17781_5655_x10641_y11102	17781	10617.3	11115.6	5657.46	7145.3	2898.02	1965.45	1	SSs	Car3	L6
17545_00047	17545	22249	14545	3344	4592.38	3993.43	8677.53	1	CP	CP_others
18453_6181_x10238_y3690	18453	10248.6	3680.58	6176.98	7793.9	989.275	2702.23	1	VISrl	CTX_IT	L2/3
17545_00088	17545	23460.6	15004.3	5756.62	7656.95	3585.68	8521.38	1	LGd	TH_core
18869_3321_x21485_y7678	18869	21480.9	7667.65	3322.26	4487.05	3731.05	2273.95	1	SSp-m	CTX_ET	L5
18454_00070	18454	12018	12066	5916	7194.48	4072.02	7364.3	1	VPM	TH_core
18868_3799_x6462_y13405	18868	6470.02	13397.5	3791.86	4266.48	4347.75	9400.48	1	GU	CTX_ET	L5
191812_2978_x7903_y22705	191812	7893.31	22704.1	2972.96	3275.93	3515.77	8876.78	1	MOp	CTX_IT
18457_00129	18457	12419	12406	5487.01	6803.27	3845.7	7636.52	1	VPM	TH_core
18454_00009	18454	12238	7027.97	3840	4531.15	2894	7374.38	1	CP	CP_SNr
18867_7172_x22280_y4802	18867	22274.5	4797.7	7167.34	8684.45	1030.55	4996.35	1	RSPv		L5
18458_00541	18458	27193.6	13140	5481.09	7029.73	3913.38	3840.12	1	VPM	TH_core
18454_01012	18454	11358	11866	5356	6541.77	4126.4	7565.23	1	VPL	TH_core
18464_00044	18464	9939.71	12553.9	5563.9	6912.6	3820.25	7557.1	1	VPM	TH_core
18461_2985_x10744_y3095	18461	10752.5	3089.6	2982.85	2834.32	1701.45	7031.6	1	MOs	CTX_IT	L2/3
18465_00032	18465	13799.3	9638.46	3136	3955.82	3463.27	7072.52	1	CP	CP_GPe
18454_00144	18454	23920.7	11118	6707.7	8033.95	4155.67	3659.25	1	VPLpc	TH_core
18864_4067_x3464_y21495	18864	3466.62	21490	4061.86	4995.73	1513.45	7066.38	1	MOp	CTX_IT	L4
18454_01009	18454	11114	11678	5494	6679.65	4023.95	7636.85	1	VPM	TH_core
18869_4089_x6848_y5110	18869	6848.7	5110.02	4089.63	5339.73	2619.8	8880.08	1	SSp-m		L5
18869_6076_x17177_y3306	18869	17177.7	3306.24	6076.75	7705.15	1057.22	4660.55	1	RSPagl
17781_6643_x22317_y12822	17781	22290.5	12819.2	6642.7	8534.1	6141.38	2513.45	1	TR
18867_3383_x10177_y11497	18867	10170.8	11484.8	3377.5	4111.92	3813.1	9001.62	1	SSp-m	CTX_ET	L5
18464_00133	18464	9544.32	14963.2	5758.16	7198.05	4634.12	7676.27	1	VPL	TH_core
18454_01013	18454	12240	11815	5499.01	6685.77	4082.23	7284.35	1	VPM	TH_core
18864_3338_x3396_y21865	18864	3396.42	21865.1	3338.27	4242.5	1843.95	7279.65	1	MOp	CTX_IT	L4
18457_00135	18457	21724.5	13918.3	5150.13	6339.27	4462.52	4932.73	1	SMT	TH_core
17545_00004	17545	18026.7	13567.3	3645.62	5015.85	5133.33	9096.97	1	CP	CP_GPe
182724_2383_x9300_y17890	182724	9300.16	17890.8	2383.95	2682.45	4332.4	6441.05	1	ORBvl	CTX_ET
18464_00192	18464	11650.2	10083.1	5623.12	6902.42	3031.7	7142.62	1	LP	TH_matrix
18455_00137	18455	12402	12214	5496	6683.6	3875.55	7939	1	VPM	TH_core
18868_3981_x30626_y12403	18868	30618.7	12387.8	3978.74	4964.77	3929.4	1680.78	1	SSs	CTX_ET	L5
18465_00112	18465	26065.2	10647.6	5577.92	7273.25	3404.57	3315.85	1	LGd	TH_core
18454_01124	18454	25624	10910	5880	7050.7	4175.1	3231.23	1	VPM	TH_core
pre_18864_00038	18864	3469.74	11115.6	3458.39	4266.83	1648.05	3969.07	0	MOp
18454_00160	18454	22192.4	12777	5824.21	7055	4858.62	4316	1	VPM	TH_core
18869_4301_x20547_y5218	18869	20537.1	5208.83	4298.18	5835.77	2303.15	3038.93	1	SSp-un	CTX_ET	L5
18454_00068	18454	10362	12462	5566	6821.15	4256.42	7874.5	1	VPL	TH_core
18455_00009	18455	11616	10738	3892	4927.75	3485.23	8203.38	1	CP	CP_GPe
18868_3207_x27726_y9448	18868	27710.8	9442.56	3198.55	3889.4	2837.4	2623.73	1	SSp-m	CTX_ET	L5
18455_00181	18455	28188.8	13861.2	3254.58	3800.38	4531.85	3066.12	1	CP	CP_SNr
18453_6479_x9010_y4330	18453	9012.61	4322.43	6469.02	8089.4	1323.03	2245.18	1	VISal	CTX_IT	L2/3
18454_01089	18454	25036	9752	6182	7350.12	3750.9	3311.62	1	VPM	TH_core
17302_00125	17302	18259.3	37696.5	4867.44	7564.23	3094.07	4020.05	1	LP	TH_matrix
18465_00246	18465	9742.98	18177	5235.01	6977.17	6041.88	8201.1	1	CEA
18455_00142	18455	13437	12197	5638.48	6827.27	3867.43	7632.62	1	VPM	TH_core
17788_4719_x3512_y9492	17788	3504.77	9482.11	4699.73	5321.02	3395.73	9888.08	1	SSs	CTX_IT	L5
17545_00150	17545	24138	37686	3602	4969.77	3896.05	2911	1	CP	CP_GPe
18465_00287	18465	24142	13777.5	5170.94	6940.85	4224.98	4004.52	1	VPM	TH_core
18465_00128	18465	25281.6	12809.7	5218.08	6977.48	3946.27	3637.57	1	VPM	TH_core
182725_3762_x5563_y19178	182725	5553.41	19192.1	3753.57	4243.33	2000.18	7317.85	1	MOp	CTX_ET	L5
18454_00143	18454	23446.2	11213.3	6469.04	7726.05	4188.17	3835.62	1	VPLpc	TH_core
18454_00052	18454	13298.5	12390.4	5515.1	6755.77	4312.75	6952.1	1	VPM	TH_core
18462_00023	18462	11262.2	9738.69	6380.22	8152.12	4185.75	7670.17	1	VPLpc	TH_core
18457_00032	18457	24888.2	9339.26	3695.9	3999.85	3164.07	3915.85	1	CP	CP_GPe
18465_00048	18465	12130	12964	4946	6523.48	4174.4	7291.23	1	PO	TH_matrix
18454_01056	18454	10839	11843	5519.01	6722.2	4069.2	7722.12	1	VPM	TH_core
18465_00039	18465	12321.3	11467.2	3853.23	5237.8	3945.73	7263.1	1	CP	CP_GPe
18454_01082	18454	24124	9821.7	5815.95	6936.9	3691.95	3638.32	1	VPM	TH_core
17545_00116	17545	21088.9	36939	3225.9	4635.85	4785.17	3060.57	1	CP	CP_GPe
17302_00063	17302	23293.8	24066.3	3129.72	5210.27	2758.85	6988.95	1	CP	CP_GPe
18455_00257	18455	26660.4	12273.1	6138.78	7717.12	4028.88	3930.02	1	VPM	TH_core
191812_5922_x4572_y8645	191812	4564.29	8641.28	5910.9	6996	1104.2	2866.15	1	SSp-tr	CTX_IT
236174_5670_x14073_y29439	236174	14076.9	29439	5791.65	7183.75	3811.95	10025.6	1	SSs	Car3	L6
191812_3494_x7001_y8336	191812	6996.99	8322.82	3488.08	3985.48	2573	2602.98	1	SSp-m	CTX_IT
18458_00239	18458	28515.9	10767.1	5733.33	7246.02	3187.4	3422.25	1	LGd	TH_core
17545_00095	17545	23706	17293	5931.01	7767.55	3463.3	8009.25	1	LGd	TH_core
18453_3186_x12745_y7108	18453	12743.4	7107.26	3180.82	4206.65	1695.8	3762.5	1	MOp	CTX_IT	L2/3
18455_00030	18455	25742	11356	3002	3729.73	3617.48	3866.25	1	CP	CP_GPe
18869_5213_x7186_y4274	18869	7186.11	4262.66	5207.82	6628.02	2125.3	8778.5	1	SSp-bfd	CTX_ET	L5
18455_00019	18455	12217.1	11519	5495.74	6692.48	3641.55	8027.52	1	VPL	TH_core
18453_4749_x31789_y8895	18453	31782.1	8891.58	4742.16	6541.9	2256.98	9690.2	1	SSp-n	CTX_IT	L4
17545_00176	17545	24379	33935	5576.99	7280.33	3412.48	3973.57	1	LP	TH_matrix
pre_18864_00018	18864	3293.97	8862.35	5061.33	5974.25	979.625	3498.02	0	SSp-ll
18462_00025	18462	10182.9	8476.93	6638.46	8501.9	3754.57	8153.52	1	MG	TH_core
18457_00142	18457	26510	13816	3602	3932.65	4684.8	3451.65	1	CP	CP_GPe
18458_00574	18458	28727.2	14214.2	5826.3	7558.58	4305.98	3417.95	1	MG	TH_core
18454_00020	18454	11112.9	8688.7	3668.19	4406.73	3604	7811.02	1	CP	CP_GPe
18458_00567	18458	28367.7	13898.7	5503.97	7125.52	4170.62	3474.2	1	VPL	TH_core
17786_00017	17786	20216.7	20652.2	1707	2080.12	5050.9	6820.92	0	AON
18457_00006	18457	12980	11370	3868	4656.52	3889.55	7397.35	1	CP	CP_GPe
18455_00040	18455	29236.5	9932.42	4593.79	5886	3090.35	3050.8	1	CP	CP_GPe
18868_4863_x31402_y10126	18868	31386.2	10116.2	4853.46	6186.55	3123.38	1556.28	1	SSs	CTX_ET	L5
18868_3922_x26631_y7518	18868	26643.2	7522.69	3927.42	5042.77	2118.7	3143.05	1	SSp-ul	CTX_ET	L5
pre_18864_00442	18864	4455	27939	4923	6247.17	1709.65	9251.35	0	SSp-bfd
pre_18458_00354	18458	25840	7564	6072.59	7626.1	2103.88	4367.17	0	DG
18454_01134	18454	11388	13576	5566	6917.48	4657.55	7576.73	1	VPL	TH_core
18454_00053	18454	16906.9	11502.8	4979.1	6021.92	4261.65	5808.17	1	MD	TH_matrix
182725_5094_x5532_y11642	182725	5525.06	11629.4	5090.24	6068.2	965.9	4710.88	1	RSPagl	CTX_ET
18458_00430	18458	15094.3	12986.3	5584.86	6904.23	3973.5	7308.83	1	VPM	TH_core
17545_00026	17545	21627.2	12826.4	3850.5	5174	4012.23	9115.57	1	CP	CP_GPe
18454_01120	18454	24730	10906	5564	6691.8	4128.2	3531.48	1	VPM	TH_core
191812_4445_x5426_y10324	191812	5423.23	10328.8	4447.47	5226.42	1543.85	3636.77	1	SSp-ll	CTX_IT
17781_6270_x9494_y43380	17781	9497.47	43384.3	6277.81	7736.4	2344.5	9869.2	1	AUDd	Car3	L6
