# Supplementary material for: Neuronal diversity and stereotypy at multiple scales through whole brain morphometry
Source: Nat Commun. 2024 Nov 26;15:10269. doi: 10.1038/s41467-024-54745-6 (PMC11599929; doi:10.1038/s41467-024-54745-6)
Supplement: Supplementary file 9 — Supplementary Data 7 [file 41467_2024_54745_MOESM9_ESM.xlsx]

## Sheet: Sheet1
Terminology	Description
Module	A collection of brain regions that have similar detected neurite voxel numbers across different brains.
Microenvironment	A collection of, at most, the top 5 most similar neurons within a given spatial neighborhood for each target neuron, along with the target neuron itself.
Arbor	An arbor refers to a sub-neuronal arborization characterized by internal connections and dense packing. In the case of dendrites, the basal dendrite and apical dendrite (if present) are considered as separate arbors. For axons, they are divided into one to several arbors through spectral clustering.
Motif	A sub-neuronal structure such as a bifurcation structure or a primary axonal tract
Multiplexed brain	A CCFv3 template that containing morphometrical data aggregated from different brains, such as neurite voxels and morphologies. This is achieved through processes such as registration and mapping to integrate data from different sources or individuals.
Varicosity	A swelling along axon shaft in image space with obvious higher intensity and radius compared to nearby flanking nodes.
Primary axonal tract	The axonal tract connecting the cell body (soma) and the most distal axonal arbor.
Compound area	Anatomically or functionally defined brain area that containing highly correlated brain regions, such as thalamus or striatum.
Local morphology / dendrite	Dendrite that confined to the specific image blocks around the soma position. In this work, these blocks cover an area of approximately 250 μm in the xy plane and 512 μm in the z-plane.
Projection pattern	The divergent, parallel, or convergent projection pattern is defined based on the comparative spread of starting points (somas) and termini of primary axonal tracts of neurons.
