# Supplementary material for: Neuronal diversity and stereotypy at multiple scales through whole brain morphometry
Source: Nat Commun. 2024 Nov 26;15:10269. doi: 10.1038/s41467-024-54745-6 (PMC11599929; doi:10.1038/s41467-024-54745-6)
Supplement: Supplementary file 13 — Source Data [file 41467_2024_54745_MOESM13_ESM.xlsx]

## Sheet: Figure 1
Figure 1E			MOp-2/3	MOs-2/3	SSp-bfd-2/3	SSs-2/3	VISp-2/3	VISrl-2/3	SSp-bfd-4	SSp-m-4	SSp-n-4	SSs-4	VISp-4	MOp-5	MOs-5	RSPv-5	SSp-bfd-5	SSp-ll-5	SSp-m-5	SSp-n-5	SSp-ul-5	SSp-un-5	SSs-5	VISp-5	AId-6	SSs-6
	Microenviron	Stems	0.0916075	0.106253	0.0996499	-0.17873	-0.035433	0.314018	-0.47967	-0.268151	-0.301075	-0.646721	0.028238	-0.0457057	0.570524	0.0649083	-0.284358	-0.00536269	-0.359235	-0.0684606	-0.0537959	0.00388523	-0.0588718	-0.00683991	-0.0936054	-0.170087
		Bifs	0.616547	1.00071	0.923985	1.09058	-0.0539605	0.769953	1.10474	0.112948	0.640338	0.246913	0.842335	1.14582	0.882222	1.51329	0.252763	1.17286	0.477961	0.233901	0.243595	0.591368	0.472796	1.45809	-0.428995	-0.373348
		Branches	0.612428	0.992934	0.921768	1.08317	-0.0490218	0.781461	1.08661	0.10313	0.623381	0.228603	0.842672	1.1349	0.888568	1.50919	0.244096	1.16296	0.463186	0.232972	0.240587	0.593869	0.472631	1.4492	-0.426965	-0.370645
		Tips	0.600432	0.977722	0.90466	1.05831	-0.0469093	0.784263	1.05075	0.0905713	0.598629	0.200099	0.831314	1.10969	0.885414	1.4867	0.2272	1.14055	0.43914	0.226085	0.234623	0.586442	0.461159	1.42109	-0.423754	-0.369827
		OverallWidth	0.262132	0.616636	0.0372287	0.0417007	-0.257409	0.345277	-0.206544	0.050869	-0.0689979	-0.465738	0.213018	0.321336	0.517015	0.709003	-0.212772	0.299938	-0.202399	-0.0687129	-0.120718	0.186226	-0.210139	0.08798	-0.415451	-0.385959
		OverallHeight	0.380536	0.547266	0.521489	-0.0729337	-0.0487448	0.275488	0.0945789	0.152894	0.33309	-0.546678	0.339826	0.460141	0.517498	0.0337763	0.132348	0.508686	0.0593144	0.196944	0.528354	0.418649	-0.245773	0.205089	-0.457864	-0.439301
		OverallDepth	0.202304	0.126254	0.358102	0.417284	-0.290319	0.317637	0.0315769	0.491549	0.60854	-0.00425896	0.0446297	0.283458	-0.0491184	-0.22872	0.0585945	-0.00816882	0.317901	0.522654	0.0248113	0.0950493	0.266236	-0.0607657	-0.388991	-0.139828
		Length	0.669998	1.03942	0.979334	0.917318	-0.179973	0.685116	0.798847	0.268128	0.65637	-0.0299545	0.703924	1.18595	0.921953	1.17291	0.268388	0.85423	0.391101	0.359704	0.245271	0.704703	0.340478	1.00753	-0.598668	-0.415716
		Volume	0.361609	0.479925	0.79616	0.629391	-0.208387	0.50266	0.214574	0.0171917	0.610884	-0.444639	0.517771	0.810321	0.712261	1.01953	-0.0377801	0.531951	0.196246	0.307769	0.0671977	0.65269	0.331755	0.529858	-0.439385	-0.223347
		MaxEuclideanDistance	0.166162	0.447443	0.129647	-0.0985534	-0.190678	0.176433	-0.155144	0.184855	0.172077	-0.492589	0.157469	0.22539	0.320886	0.26153	-0.140627	0.236676	-0.0497386	0.129764	0.0809793	0.114756	-0.280397	0.00635522	-0.345234	-0.401049
		MaxPathDistance	0.109521	0.310178	0.219973	0.0469186	-0.240533	0.175391	-0.0981084	0.252269	0.206336	-0.5289	0.251284	0.285308	0.229643	0.287812	-0.15964	0.349032	0.0196556	0.0777723	0.00519899	0.266134	-0.241582	0.0422414	-0.458727	-0.424193
		MaxBranchOrder	0.267636	0.494073	0.427144	0.453525	-0.110619	0.235154	0.62982	0.0885379	0.320621	-0.0216735	0.403005	0.621846	0.529916	0.445109	0.168855	1.03361	0.465077	0.10752	0.182655	0.433997	0.192085	0.575945	-0.339784	-0.395531
		AvgContraction	-0.0964333	0.165639	-0.329276	-0.418336	-0.19739	0.00150241	-0.48194	-0.155858	-0.149371	-0.548708	-0.196023	-0.196097	0.0186316	-0.178739	-0.360696	-0.0746468	-0.318992	-0.21656	-0.0269931	-0.214947	-0.394976	-0.332866	-0.188556	-0.332571
		AvgFragmentation	-0.109755	0.115659	-0.54444	-0.635659	-0.331942	-0.215777	-0.64773	-0.123829	-0.225051	-0.677623	-0.448804	-0.29583	-0.0196629	-0.542044	-0.485458	-0.45494	-0.464485	-0.253636	-0.215536	-0.350091	-0.560347	-0.610527	-0.0439644	-0.31694
		AvgParent-daughterRatio	-0.0620373	0.22239	-0.37149	-0.435899	-0.225521	0.0280508	-0.462328	-0.0854408	-0.194199	-0.511796	-0.221066	-0.165596	0.0373197	-0.204275	-0.384473	-0.11739	-0.271772	-0.292478	-0.0518622	-0.244678	-0.425083	-0.334747	-0.20814	-0.382125
		AvgBifAngleLocal	-0.092525	0.155547	-0.405397	-0.427312	-0.125465	0.0344401	-0.37956	-0.0560479	-0.107253	-0.346687	-0.176279	-0.177026	-0.0517829	-0.244019	-0.391827	-0.0426978	-0.251958	-0.230197	-0.020677	-0.291846	-0.399783	-0.22089	-0.196558	-0.348677
		AvgBifAngleRemote	-0.157004	0.102884	-0.382844	-0.465125	-0.1073	-0.0747709	-0.405494	0.0122653	-0.0907448	-0.47643	-0.150072	-0.23195	-0.0427178	-0.317878	-0.408199	-0.100562	-0.257298	-0.197452	-0.0208138	-0.187956	-0.433401	-0.259069	-0.225356	-0.321651
		HausdorffDimension	-0.0955067	0.222761	-0.282424	-0.296869	-0.149988	0.0117363	-0.327901	-0.129143	-0.0666048	-0.384467	-0.11559	-0.157877	0.019282	0.0218614	-0.360941	0.09569	-0.329015	-0.250736	-0.026801	-0.218387	-0.301792	-0.13851	-0.211617	-0.375082
	FullMorpho	Stems	0.321278	-0.0373136	0.161904	0.341965	0.171865	0.410925	-0.530376	-0.389501	-0.709672	-0.844144	-0.087118	0.908969	0.944543	1.16397	0.529577	0.899913	0.362653	0.510534	0.566085	0.659947	0.951449	0.0373929	-0.485553	-0.795872
		Bifs	0.158821	0.251613	-0.209449	0.109453	0.104549	-0.49615	-0.473892	-0.585655	-0.882236	-0.781386	-0.351425	1.16819	1.48904	1.74551	0.459163	0.665479	-0.0571986	0.191751	0.234696	0.123052	0.54645	0.388686	-0.176015	-0.195568
		Branches	0.16123	0.250425	-0.207268	0.112217	0.10577	-0.490729	-0.477172	-0.58727	-0.885793	-0.786514	-0.351053	1.1726	1.49271	1.75033	0.462476	0.671496	-0.0536879	0.195784	0.239095	0.128685	0.553338	0.387724	-0.179881	-0.202212
		Tips	0.163614	0.249229	-0.205082	0.114957	0.106979	-0.485301	-0.480388	-0.588823	-0.889252	-0.79154	-0.35065	1.1769	1.49624	1.75499	0.465735	0.677424	-0.0501923	0.199779	0.243449	0.134273	0.56014	0.386743	-0.183702	-0.208791
		OverallWidth	0.341957	0.631509	-0.622465	-0.100774	-0.415915	0.263348	-1.05851	-0.816399	-1.10903	-0.871103	-0.792816	2	2	0.764517	0.459555	1.08388	1.11935	0.665142	1.08532	0.933627	0.762233	-0.516068	0.545668	0.358701
		OverallHeight	0.0461073	0.853013	-0.44639	0.0868434	-0.422312	-0.277988	-1.09036	-0.98322	-1.22276	-0.461945	-1.06748	1.31858	1.39075	1.55175	1.70518	1.35518	0.899321	1.43253	1.8467	1.56998	0.615151	-0.524695	0.848213	0.187758
		OverallDepth	0.898348	1.40305	1.78788	1.19259	0.262609	1.40139	-0.772663	0.0999143	-0.728233	0.644257	-0.412918	0.766252	1.00665	0.0914996	0.626828	0.394498	0.677068	0.876073	0.130213	0.510974	1.30955	-0.485418	1.43577	0.93395
		Length	0.647301	1.12098	0.0414437	0.461559	-0.0166089	0.0713563	-0.50403	-0.311173	-0.63329	-0.325184	-0.212656	1.32227	2	1.2653	0.504401	0.49724	0.103795	0.335731	0.2287	0.549947	0.77672	-0.223549	2	1.44352
		Volume	0.252308	0.496308	-0.0597799	0.15663	-0.0896838	-0.0443708	-0.340763	-0.241419	-0.407347	-0.248636	-0.190671	0.722029	0.96277	2	0.502718	0.566193	0.553445	0.264563	0.979278	0.202159	0.553879	-0.196282	0.988853	0.662457
		MaxEuclideanDistance	-0.0360084	0.749491	0.950499	0.584158	-0.378633	0.595055	-1.31954	-0.636844	-1.40593	-0.10934	-1.05238	1.65693	2	0.37948	1.02257	0.928793	1.23644	1.16877	1.19708	0.81618	1.10109	-0.911874	0.631112	0.428801
		MaxPathDistance	-0.201492	0.345374	0.270582	-0.0697025	-0.403816	0.00494684	-1.34623	-0.852658	-1.30336	-0.426664	-1.07545	1.23036	1.46352	0.877107	0.694717	0.794825	0.599619	0.671893	0.723406	0.783113	0.773711	-0.851783	0.83076	0.294853
		MaxBranchOrder	-0.211152	-0.264085	-0.369843	-0.307044	0.875833	-0.549631	-0.88811	-0.840935	-0.970666	-0.632187	-0.819314	0.0857432	0.206738	0.546711	-0.256801	-0.276446	-0.329906	-0.0717245	-0.224488	-0.113002	-0.0819765	0.130079	-0.466158	-0.586464
		AvgContraction	0.0505935	-0.0207271	0.702252	0.266972	-0.0367651	0.248451	-0.233059	-0.5751	-0.378019	-1.11248	-0.470426	-0.095087	-0.157592	0.679036	0.260245	0.224321	-0.0786535	0.154772	-0.0530017	-0.228756	-0.0245191	0.416519	-0.712635	-1.02171
		AvgFragmentation	0.673599	1.11306	0.268454	0.536233	0.182246	0.661135	0.0232258	0.175859	0.0143155	0.522553	0.283768	0.493128	0.805693	0.00125712	0.121068	0.0591094	0.181947	0.160092	0.0598404	0.504286	0.437997	-0.502627	2	2
		AvgParent-daughterRatio	-0.0718565	-0.0718565	-0.0718565	-0.0718565	-0.0718565	-0.0718565	-0.0718565	-0.0718565	-0.0718565	-0.0718565	-0.0718565	0.442062	-0.0718565	0.57028	0.527934	-0.034119	0.301642	0.41974	1.4329	-0.0718565	0.0837266	-0.0718565	-0.0718565	-0.0718565
		AvgBifAngleLocal	-0.243114	-0.464702	-0.331212	0.11356	0.921643	0.169368	0.218392	-0.144663	0.503569	1.0239	-0.0681886	0.0729367	0.229206	-0.0318077	0.45825	0.206361	0.372266	0.317416	0.0819635	0.216003	0.310643	0.450862	-0.81486	-0.617301
		AvgBifAngleRemote	-0.256201	-0.52755	-0.771299	-0.663163	1.06927	-0.172936	-0.127097	0.115973	0.221529	0.532182	0.142079	-0.151094	-0.186807	-0.376235	0.00428787	-0.378234	0.0172739	0.118415	0.0551067	0.0243014	-0.0933735	0.464754	-0.540144	0.164389
		HausdorffDimension	-0.28534	-0.315243	-0.0114828	-0.0428266	-0.224466	-0.487157	0.439932	-0.0608488	0.0846255	-0.319755	0.0481174	-0.457774	-0.565232	-0.278846	-0.63368	0.00155607	-0.729466	-0.884375	-0.818953	-1.00273	-0.569298	0.769907	-0.781791	-0.602262
	Arbor	MaxDensityAxonal1	1.42278	2	1.28858	1.65945	1.04426	0.740917	1.26688	1.35755	0.830747	0.893238	1.40141	0.670904	0.962796	0.776068	0.291613	0.97928	0.00354838	-0.0219886	0.261672	0.0749296	0.632975	0.817728	0.185952	0.843265
		NumNodesAxonal1	1.34598	1.88198	0.567096	1.05172	0.43187	0.604589	0.097627	0.274154	-0.112586	0.180788	0.425829	1.21775	1.53985	1.10142	0.691247	0.811426	0.0642478	0.476027	0.382909	0.643505	1.04222	0.183276	1.61135	1.40704
		TotalPathLengthAxonal1	1.10098	1.65396	0.303386	0.809757	0.191056	0.609446	-0.307459	-0.0545707	-0.341287	0.0138877	0.014986	1.14955	1.50376	0.873528	0.576403	0.611753	0.0383133	0.540642	0.313788	0.680604	0.917047	-0.0913049	2	1.54272
		VolumeAxonal1	0.843806	1.09178	-0.0931302	0.581083	0.107024	0.680933	-0.391031	-0.296233	-0.403386	-0.0981536	-0.32611	1.15962	0.935187	0.778607	0.523448	0.823024	0.063243	0.687746	0.406468	0.975147	0.932522	-0.0635648	1.1971	0.427055
		NumBranchesAxonal1	1.34595	1.89329	0.568064	1.05664	0.430855	0.612325	0.107749	0.270883	-0.0958517	0.187419	0.442658	1.20739	1.55129	1.10097	0.690433	0.805465	0.0577001	0.490607	0.374848	0.641833	1.03801	0.20291	1.6082	1.40902
		DistToSomaAxonal1	-0.664315	-0.966375	-0.192596	0.191422	0.538531	0.279098	0.00348721	-0.878958	0.665421	0.356566	0.660597	-0.377845	-0.958643	-0.0859489	0.466184	-0.867403	-0.0454562	-0.275677	-0.354926	-0.542734	0.60063	0.870701	-1.09545	-0.0598547
		DistToSoma2Axonal1	-0.717007	-0.704488	-0.746398	-0.715973	-0.730842	-0.743726	-0.781349	-0.767555	-0.794331	-0.740783	-0.777008	-0.0489721	-0.784742	-0.632608	-0.222691	-0.745217	-0.354944	-0.302444	-0.441296	-0.732276	-0.237291	-0.769679	0.313193	-0.0161649
		NumHubsAxonal1	0.872259	0.346141	-0.324073	0.377074	-0.0202424	0.359545	-0.324073	-0.242689	-0.324073	-0.0961999	-0.324073	1.27948	0.923801	0.815291	0.714759	0.711712	0.42966	1.19508	0.771469	1.19508	0.848801	0.0557152	0.688695	0.464717
		VarianceRatioAxonal1	-0.868592	-0.865851	-0.576825	-0.817213	-0.779895	-0.147945	-1.08622	-0.955653	-0.955066	-0.280962	-1.18751	-0.672113	-0.596933	-0.685839	-0.280841	-0.455756	0.0480797	-0.103064	0.0629385	-0.652147	-0.691383	-0.648663	-0.832922	-0.644809
		MaxDensityAxonal2	-0.72384	-0.808924	-0.89511	-0.6231	-0.289539	-0.933202	-0.806707	-0.900232	-0.95678	-0.934235	-0.781523	-0.268083	-0.483867	-0.20335	-0.610146	-0.556486	-0.695224	-0.801314	-0.638788	-0.817091	-0.628368	-0.176295	-0.280704	-0.385599
		NumNodesAxonal2	-0.614254	-0.531503	-0.833623	-0.540914	-0.435337	-0.902529	-0.968282	-0.962794	-1.09471	-0.955824	-0.943211	0.930942	1.85725	1.1833	0.0528441	-0.0411959	-0.133032	-0.159366	-0.114185	0.00847719	0.00754982	-0.293564	1.46312	0.720107
		TotalPathLengthAxonal2	-0.245831	-0.0595681	-0.353782	-0.208174	-0.311522	-0.438156	-0.640837	-0.558447	-0.718386	-0.554017	-0.641299	1.32574	2	1.30875	0.427217	0.318746	0.23652	0.317106	0.179386	0.430018	0.381331	-0.310796	2	1.17723
		VolumeAxonal2	-0.143358	0.164803	-0.301268	-0.238684	-0.300441	-0.261859	-0.397322	-0.365371	-0.40472	-0.29764	-0.387521	1.42232	2	1.14443	0.660479	0.851248	0.438533	0.306361	0.246336	0.766826	0.814269	-0.131804	0.95986	0.494899
		NumBranchesAxonal2	-0.621396	-0.539881	-0.872262	-0.538709	-0.415619	-0.8761	-0.96244	-0.947638	-1.06893	-0.945172	-0.929822	0.931285	1.83991	1.17189	0.0518017	-0.0472353	-0.132247	-0.157559	-0.120292	0.000731331	0.00609231	-0.306255	1.45412	0.723183
		DistToSomaAxonal2	-0.613767	-0.624298	-0.0881404	-0.165599	0.344855	0.186784	-0.113947	-0.756337	0.532631	0.463035	0.395313	0.605852	0.314714	0.476022	0.648225	0.419655	0.679893	0.291896	0.718762	-0.0240452	0.196509	0.61089	-0.935207	-0.42225
		DistToSoma2Axonal2	-0.261952	0.63001	1.24448	0.57849	-0.398499	1.01432	-1.4133	-0.590373	-1.4669	-0.177826	-0.995955	1.08237	1.27808	0.24164	0.279101	0.68687	0.670395	0.192683	0.662035	0.252034	0.993817	-1.09617	0.645208	0.349793
		NumHubsAxonal2	-0.121697	-0.472712	-1.04702	-0.520186	-0.668148	-0.843013	-0.318419	-0.318419	-0.318419	-0.318419	-0.46414	1.38165	2	1.2029	0.568761	0.635387	0.468471	0.483043	0.488648	0.993065	0.530188	0.337323	0.337323	0.387765
		VarianceRatioAxonal2	-0.0111004	0.143984	1.53373	0.397733	0.0892007	1.18162	-0.155516	0.0931701	-0.539063	0.22597	-0.368711	-0.259122	-0.47317	-0.399031	-0.208734	-0.50167	0.229589	-0.0519997	0.0912768	-0.360342	-0.315658	-0.445793	-0.74931	-0.424018
		MaxDensityDendrite	0.410564	0.673839	0.492408	0.294936	-0.0623267	0.259249	-0.879067	-0.771534	-0.98148	-0.769998	-0.386633	1.49434	1.63041	2	0.828814	0.924558	1.12259	1.10006	0.679574	0.787698	1.33305	-0.118654	-0.364444	-0.674045
		NumNodesDendrite	0.381464	0.637803	0.461152	0.268883	-0.0789665	0.234136	-0.874187	-0.769487	-0.973902	-0.767992	-0.394728	1.61784	1.66674	2	0.924188	1.04644	1.12213	1.23061	0.894206	0.963047	1.2836	-0.133809	-0.373123	-0.674567
		TotalPathLengthDendrite	0.370531	0.875033	0.283748	0.223798	-0.0077344	0.0314674	-0.608523	-0.701162	-0.946398	-0.684173	-0.239554	1.84706	1.84924	2	1.11818	1.06772	1.3208	1.50281	0.94061	1.03764	1.54803	0.240339	-0.290283	-0.505611
		VolumeDendrite	0.125244	0.382355	0.000924315	-0.0795164	-0.0242505	-0.0782302	-0.308548	-0.429992	-0.582558	-0.46494	-0.193568	2	2	1.56112	1.52642	0.945227	1.89359	2	1.52817	1.20087	1.70725	0.345955	-0.364924	-0.332626
		NumBranchesDendrite	0.249777	0.312504	0.20061	0.139849	0.000718753	-0.0186256	-0.729531	-0.644554	-0.831089	-0.598956	-0.444201	1.78577	2	1.90807	1.38356	1.33196	1.37194	1.51441	1.29493	1.31291	1.40916	-0.226577	-0.250758	-0.462802
		DistToSomaDendrite	0.0314229	-0.0238717	-0.13622	-0.252271	-0.240501	-0.27986	-0.319291	-0.339423	-0.439477	-0.380207	-0.281214	1.55486	1.5196	0.308597	2	1.44974	1.78789	2	2	2	1.26137	0.124806	-0.198559	-0.25053
		DistToSoma2Dendrite	-0.407782	-0.407782	-0.407782	-0.407782	-0.407782	-0.407782	-0.407782	-0.407782	-0.407782	-0.407782	-0.407782	1.52903	1.38513	-0.102946	2	1.23976	2	2	2	2	1.1124	-0.189634	-0.407782	-0.407782
		NumHubsDendrite	0.178058	0.178058	0.178058	0.178058	0.178058	0.178058	-0.401002	0.178058	0.178058	0.178058	0.178058	0.178058	0.178058	0.178058	0.178058	0.178058	0.178058	0.178058	0.178058	0.178058	0.178058	0.178058	0.178058	0.178058
		VarianceRatioDendrite	-0.277949	-0.707715	0.242473	-0.0540353	-0.321978	0.161154	-0.285026	-0.00634634	-0.546356	0.156451	-0.0609676	0.5265	0.376428	-0.60444	1.35299	0.895158	0.476206	1.11447	2	2	-0.0961368	-0.342121	-0.0267432	0.0339583
	Varicosity	BoutonNumber	0.745046	1.15157	-0.192055	0.690644	0.214847	-0.164228	-0.315714	-0.14371	-0.471473	-0.580943	0.279348	0.514647	0.78251	0.893006	-0.029476	0.0219159	-0.392654	-0.302926	-0.0894521	-0.148166	0.055862	-0.0861246	0.8927	1.38575
		TEBRatio	-0.526104	-0.535422	-0.487289	-0.527249	-0.286917	-0.442533	-0.531764	-0.462985	-0.388965	-0.464169	-0.367817	-0.306756	-0.390627	-0.195869	-0.218095	-0.325054	-0.227284	-0.285538	-0.0565909	-0.265051	-0.362691	-0.319058	-0.577338	-0.430819
		BoutonDensity	-0.302731	-0.36248	-0.571456	-0.043981	0.178064	-0.549403	0.22299	0.269189	0.268135	-0.721818	0.840128	-0.780836	-1.22918	-0.463036	-0.690154	-0.53667	-0.871359	-0.98859	-0.650964	-0.984153	-0.92877	0.919381	-1.55705	-0.465805
		GeodesicDistance	-0.828173	-0.729569	-0.973581	-0.955823	-0.984345	-0.870535	-1.38385	-1.22066	-1.37383	-1.02005	-1.28636	0.269945	0.412545	0.287256	0.0927483	-0.0985202	-0.0533438	-0.0186454	0.174752	-0.127405	-0.0374093	-0.939014	0.451255	-0.205175
		BoutonInterval	0.155791	0.107048	0.811066	-0.0539503	-0.205522	0.39675	-0.274905	-0.0341417	-0.264125	0.457731	-0.482818	0.870921	1.44035	0.0346541	0.57396	0.470737	0.518206	0.601367	0.253731	0.640178	0.791492	-0.311339	2	0.873915
		ProjectRegions	0.232552	0.33334	-0.137087	0.456708	0.119993	0.907907	-0.574122	-0.545536	-0.52618	-0.255204	-0.109294	1.12978	1.84709	1.50322	0.63313	0.745322	0.320098	0.498664	0.538482	0.884284	0.714055	-0.150983	1.13789	1.28888
	Motif	PathLength	-0.0512098	0.483031	0.643313	0.257786	-0.149922	0.284973	-1.10329	-0.584736	-1.12162	-0.324476	-0.864776	1.41254	1.47932	0.651013	0.720974	0.634043	0.878439	0.792824	0.842799	0.964838	0.86502	-0.818499	1.02168	0.713406
		EucLength	0.0647938	0.820799	1.16934	0.802478	-0.251237	0.82753	-1.18712	-0.40089	-1.29431	-0.0891873	-0.877077	1.62119	1.73244	0.211108	0.948654	1.07182	1.43229	1.25501	1.24858	0.509014	1.15839	-0.878392	0.415467	0.327293
		OrientX	-0.04035	0.412068	-0.111701	-0.230531	-0.229221	-0.392192	-0.292049	-0.376976	-0.344617	-0.0497131	-0.488457	0.670031	0.932191	0.0906548	0.530429	0.46582	0.966084	0.688652	0.849866	0.408269	0.599476	-0.913261	-0.0635464	-0.684645
		OrientY	0.729855	0.608653	0.566333	0.187882	0.499694	0.217793	0.237089	0.265269	0.299132	-0.950412	0.122489	0.760863	0.727716	1.37203	1.28995	0.554082	0.86356	1.1535	1.19043	1.26799	0.476548	-0.108346	-0.564596	-0.624226
		OrientZ	0.921176	0.776294	1.17412	1.3747	0.587161	1.53864	-0.129103	0.708249	-0.833522	1.03038	0.769222	0.381681	0.36817	-0.337811	0.554543	-0.0960691	0.763115	0.896635	0.424944	0.754186	1.09803	0.285151	1.02821	0.866794
		Volume	-0.141415	0.224386	-0.0943696	0.0851392	-0.146336	0.0105871	-0.486222	-0.293489	-0.488701	-0.384598	-0.457708	2	1.41697	0.37839	0.501198	0.94939	0.510292	0.262219	0.458849	0.77566	0.739563	-0.320547	0.625852	0.170444

## Sheet: Figure 2
Figure 2A	CA1:CBN
		IP	DN	FN	VeCB
	IP	1	0.764156	0.720808	0.759504
	DN	0.764156	1	0.618271	0.596532
	FN	0.720808	0.618271	1	0.714964
	VeCB	0.759504	0.596532	0.714964	1
	CA2:CBX
		LING	CENT	CUL	DEC	FOTU	PYR	UVU	NOD	SIM	AN	PRM	COPY	PFL	FL
	LING	1	0.630875	0.674046	0.707271	0.507049	0.633324	0.62905	0.754487	0.545032	0.624163	0.618881	0.679083	0.678968	0.593958
	CENT	0.630875	1	0.824701	0.708389	0.551084	0.69614	0.62474	0.657456	0.777501	0.702089	0.711699	0.65197	0.607468	0.648112
	CUL	0.674046	0.824701	1	0.79978	0.650557	0.69824	0.672995	0.685779	0.821728	0.773889	0.779525	0.76096	0.73382	0.701358
	DEC	0.707271	0.708389	0.79978	1	0.838444	0.838427	0.809244	0.673344	0.708251	0.74947	0.742168	0.79161	0.734843	0.6596
	FOTU	0.507049	0.551084	0.650557	0.838444	1	0.819556	0.788434	0.550764	0.613886	0.717066	0.70432	0.780179	0.640615	0.536238
	PYR	0.633324	0.69614	0.69824	0.838427	0.819556	1	0.918396	0.721003	0.684598	0.713518	0.721889	0.794643	0.648258	0.605735
	UVU	0.62905	0.62474	0.672995	0.809244	0.788434	0.918396	1	0.760565	0.643023	0.663414	0.722035	0.789659	0.636962	0.599985
	NOD	0.754487	0.657456	0.685779	0.673344	0.550764	0.721003	0.760565	1	0.623544	0.668706	0.698702	0.782336	0.708186	0.736635
	SIM	0.545032	0.777501	0.821728	0.708251	0.613886	0.684598	0.643023	0.623544	1	0.845316	0.87387	0.718975	0.730339	0.722668
	AN	0.624163	0.702089	0.773889	0.74947	0.717066	0.713518	0.663414	0.668706	0.845316	1	0.903713	0.813744	0.798945	0.716241
	PRM	0.618881	0.711699	0.779525	0.742168	0.70432	0.721889	0.722035	0.698702	0.87387	0.903713	1	0.88652	0.835871	0.764208
	COPY	0.679083	0.65197	0.76096	0.79161	0.780179	0.794643	0.789659	0.782336	0.718975	0.813744	0.88652	1	0.835256	0.734512
	PFL	0.678968	0.607468	0.73382	0.734843	0.640615	0.648258	0.636962	0.708186	0.730339	0.798945	0.835871	0.835256	1	0.795478
	FL	0.593958	0.648112	0.701358	0.6596	0.536238	0.605735	0.599985	0.736635	0.722668	0.716241	0.764208	0.734512	0.795478	1
	CA3:CTXsp
		LA	BLA	BMA	CLA	PA	EPd	EPv
	LA	1	0.663104	0.520333	0.445447	0.410899	0.457468	0.485351
	BLA	0.663104	1	0.594657	0.343002	0.341425	0.496738	0.789693
	BMA	0.520333	0.594657	1	0.28739	0.571725	0.264865	0.475094
	CLA	0.445447	0.343002	0.28739	1	0.243054	0.725045	0.397697
	PA	0.410899	0.341425	0.571725	0.243054	1	0.239466	0.243176
	EPd	0.457468	0.496738	0.264865	0.725045	0.239466	1	0.57878
	EPv	0.485351	0.789693	0.475094	0.397697	0.243176	0.57878	1
	CA4:HPF
		IG	CA1	CA2	CA3	SUB	DG	PAR	ENTl	ENTm	FC	POST	PRE	ProS	APr	HATA
	IG	1	0.462654	0.485347	0.453247	0.391882	0.367044	0.312018	0.298085	0.319679	0.154948	0.38966	0.392228	0.427956	0.318446	0.363177
	CA1	0.462654	1	0.836846	0.706046	0.817976	0.759436	0.660775	0.683845	0.685624	0.423338	0.692366	0.764743	0.878401	0.538635	0.6023
	CA2	0.485347	0.836846	1	0.784276	0.662388	0.711581	0.546204	0.61297	0.57533	0.443311	0.54404	0.651565	0.740682	0.433699	0.459867
	CA3	0.453247	0.706046	0.784276	1	0.684783	0.700263	0.457653	0.535246	0.559195	0.296521	0.554272	0.558635	0.647406	0.356567	0.476113
	SUB	0.391882	0.817976	0.662388	0.684783	1	0.730117	0.665869	0.66559	0.705852	0.325032	0.796474	0.753524	0.879812	0.617848	0.733694
	DG	0.367044	0.759436	0.711581	0.700263	0.730117	1	0.569858	0.543156	0.505984	0.50376	0.592361	0.679179	0.711602	0.471188	0.563295
	PAR	0.312018	0.660775	0.546204	0.457653	0.665869	0.569858	1	0.715896	0.86251	0.480754	0.659893	0.795883	0.704216	0.69564	0.635827
	ENTl	0.298085	0.683845	0.61297	0.535246	0.66559	0.543156	0.715896	1	0.833636	0.327022	0.569508	0.696239	0.759082	0.501805	0.543359
	ENTm	0.319679	0.685624	0.57533	0.559195	0.705852	0.505984	0.86251	0.833636	1	0.396964	0.657583	0.750875	0.73547	0.594706	0.654163
	FC	0.154948	0.423338	0.443311	0.296521	0.325032	0.50376	0.480754	0.327022	0.396964	1	0.29935	0.475102	0.291802	0.34155	0.196428
	POST	0.38966	0.692366	0.54404	0.554272	0.796474	0.592361	0.659893	0.569508	0.657583	0.29935	1	0.764207	0.683194	0.787075	0.627749
	PRE	0.392228	0.764743	0.651565	0.558635	0.753524	0.679179	0.795883	0.696239	0.750875	0.475102	0.764207	1	0.760721	0.72631	0.663824
	ProS	0.427956	0.878401	0.740682	0.647406	0.879812	0.711602	0.704216	0.759082	0.73547	0.291802	0.683194	0.760721	1	0.580395	0.701928
	APr	0.318446	0.538635	0.433699	0.356567	0.617848	0.471188	0.69564	0.501805	0.594706	0.34155	0.787075	0.72631	0.580395	1	0.578605
	HATA	0.363177	0.6023	0.459867	0.476113	0.733694	0.563295	0.635827	0.543359	0.654163	0.196428	0.627749	0.663824	0.701928	0.578605	1
	CA5:HY
		TMv	PVa	PVH	PVHd	ADP	AHN	PVi	PVp	PVpo	RCH	LHA	LM	ARH	LPO	AVP	AVPV	SCH	ASO	SFO	SBPV	PST	PSTN	SO	MEPO	STN	MM	MPN	MPO	SUM	TU	VLPO	VMH	OV	ZI	DMH	PD	PH	PMd	PMv	PS	TMd	ME	VMPO	PeF
	TMv	1	0.199086	0.299431	0.222004	0.308735	0.395129	0.389031	0.48277	0.283531	0.426753	0.0598948	0.547307	0.390666	0.329733	0.162034	0.264099	0.270681	0.294932	0.0544093	0.248425	-0.0267752	0.115118	0.329093	0.251637	-0.0971726	0.54714	0.436709	0.349033	0.450136	0.579613	0.18973	0.470969	0.172429	-0.0564979	0.327539	0.403397	0.369454	0.540912	0.804368	0.363969	0.498084	-0.0329371	0.303663	0.330556
	PVa	0.199086	1	0.588102	0.214707	0.378634	0.579073	0.767176	0.40749	0.750903	0.652987	-0.0390638	0.321357	0.569746	0.305165	0.497274	0.591156	0.592983	0.572878	0.45783	0.707745	0.0721711	-0.0188757	0.527414	0.397229	-0.1505	0.250684	0.662911	0.520582	0.0729463	0.258601	0.365721	0.42875	0.574009	-0.0743518	0.477964	0.525637	0.205001	0.39525	0.173605	0.308801	0.468969	0.266077	0.627133	0.0314447
	PVH	0.299431	0.588102	1	0.655425	0.182467	0.629197	0.527386	0.360372	0.469004	0.525229	0.298082	0.396083	0.382278	0.323593	0.48237	0.559117	0.333709	0.563585	0.0254843	0.531463	-0.0636179	0.239892	0.475632	0.258735	-0.031407	0.487923	0.686114	0.458484	0.302774	0.439886	0.467252	0.700309	0.399057	0.258592	0.501717	0.526436	0.523691	0.480152	0.388771	0.376794	0.519776	-0.00709128	0.588423	0.362112
	PVHd	0.222004	0.214707	0.655425	1	-0.0544576	0.481355	0.224661	0.264344	0.312522	0.220053	0.352662	0.425256	0.280572	0.10264	0.186806	0.307152	0.15108	0.375676	0.0280006	0.259022	-0.00667932	0.41063	0.203733	0.18566	0.165134	0.431013	0.409579	0.217552	0.361278	0.415016	0.216533	0.579883	0.404679	0.463746	0.362897	0.470758	0.548673	0.360001	0.312615	0.186575	0.309772	0.11918	0.336776	0.509537
	ADP	0.308735	0.378634	0.182467	-0.0544576	1	0.427522	0.465923	0.37194	0.351555	0.395879	0.201355	0.275205	0.281775	0.565172	0.508195	0.411014	0.320484	0.380732	0.041857	0.505759	0.220096	0.0481231	0.405491	0.372833	-0.0157555	0.20952	0.482675	0.644963	0.203606	0.257458	0.358948	0.277332	0.280624	-0.123059	0.382354	0.446949	0.317348	0.36062	0.292447	0.675538	0.326819	0.114745	0.361004	0.133607
	AHN	0.395129	0.579073	0.629197	0.481355	0.427522	1	0.54214	0.346149	0.472816	0.680124	0.509153	0.488031	0.431243	0.521227	0.570184	0.550159	0.506742	0.741827	-0.111773	0.672317	0.0650096	0.277595	0.538185	0.302811	0.110093	0.423141	0.785593	0.709602	0.447883	0.607065	0.514115	0.782817	0.447696	0.173956	0.724651	0.631237	0.657936	0.50707	0.576273	0.465942	0.44528	-0.0473441	0.632035	0.588787
	PVi	0.389031	0.767176	0.527386	0.224661	0.465923	0.54214	1	0.599007	0.68078	0.723902	0.114723	0.515043	0.62776	0.325331	0.417645	0.507319	0.559628	0.643009	0.352621	0.68045	0.266087	0.0885524	0.590146	0.333923	-0.112641	0.465514	0.620486	0.500878	0.235244	0.422424	0.394845	0.526936	0.578506	-0.0536724	0.605485	0.483114	0.407118	0.59777	0.356694	0.349754	0.530695	0.240333	0.624629	0.166406
	PVp	0.48277	0.40749	0.360372	0.264344	0.37194	0.346149	0.599007	1	0.357676	0.596442	-0.0181713	0.593588	0.754458	0.322276	0.333438	0.455776	0.488556	0.600248	0.280373	0.508989	0.261028	0.107925	0.378429	0.196192	0.0948389	0.496174	0.548798	0.464718	0.302271	0.514784	0.27544	0.500886	0.396418	0.0920156	0.403665	0.531214	0.437907	0.510324	0.62055	0.39949	0.672468	0.405249	0.397637	0.0903199
	PVpo	0.283531	0.750903	0.469004	0.312522	0.351555	0.472816	0.68078	0.357676	1	0.545545	0.0765594	0.369446	0.482417	0.16273	0.422537	0.605342	0.621152	0.419147	0.473862	0.638937	0.177528	0.121458	0.411277	0.481516	-0.167602	0.163042	0.589967	0.455869	0.0373417	0.20695	0.292646	0.406201	0.644761	-0.156659	0.45398	0.433957	0.233704	0.308844	0.223805	0.231018	0.305436	0.115575	0.568002	0.0704449
	RCH	0.426753	0.652987	0.525229	0.220053	0.395879	0.680124	0.723902	0.596442	0.545545	1	0.160764	0.510017	0.639467	0.537555	0.618681	0.653236	0.722672	0.669087	0.131144	0.708259	0.125719	0.0885537	0.664519	0.278713	-0.0521361	0.441798	0.699411	0.665759	0.357271	0.494907	0.569017	0.592159	0.499469	-0.126309	0.668162	0.501115	0.399264	0.598382	0.421571	0.443296	0.559717	0.12035	0.710122	0.258437
	LHA	0.0598948	-0.0390638	0.298082	0.352662	0.201355	0.509153	0.114723	-0.0181713	0.0765594	0.160764	1	0.274698	0.00647541	0.474171	0.30786	0.201171	0.018028	0.0825183	-0.323756	0.202869	0.384772	0.750977	0.283495	0.407902	0.424191	0.219886	0.203681	0.46246	0.370942	0.289641	0.256583	0.323788	0.0292655	0.408976	0.351538	0.149055	0.583243	0.2184	0.184011	0.422789	0.0283272	-0.0503851	0.0112044	0.707938
	LM	0.547307	0.321357	0.396083	0.425256	0.275205	0.488031	0.515043	0.593588	0.369446	0.510017	0.274698	1	0.514607	0.382682	0.235183	0.353596	0.329313	0.45849	0.110245	0.446678	0.294245	0.394819	0.394545	0.469469	0.243727	0.771457	0.501678	0.465218	0.684611	0.466657	0.132468	0.459348	0.270844	0.404036	0.376137	0.505951	0.63651	0.651835	0.59332	0.391417	0.527845	0.226318	0.331522	0.492552
	ARH	0.390666	0.569746	0.382278	0.280572	0.281775	0.431243	0.62776	0.754458	0.482417	0.639467	0.00647541	0.514607	1	0.254848	0.410574	0.441942	0.660036	0.534875	0.385437	0.492937	0.135566	0.0900259	0.398386	0.22279	-0.00341312	0.325618	0.510087	0.414609	0.261571	0.490124	0.239774	0.592861	0.342937	-0.0732783	0.608841	0.537426	0.319509	0.478996	0.50503	0.266774	0.457417	0.598212	0.50051	0.146586
	LPO	0.329733	0.305165	0.323593	0.10264	0.565172	0.521227	0.325331	0.322276	0.16273	0.537555	0.474171	0.382682	0.254848	1	0.656724	0.365569	0.311523	0.366745	0.0149136	0.394057	0.239889	0.361922	0.54823	0.144004	0.237132	0.252391	0.43511	0.720118	0.33454	0.283247	0.543415	0.328821	0.119582	-0.0223741	0.380431	0.437817	0.420131	0.43646	0.345358	0.664124	0.521613	-0.044789	0.337558	0.478868
	AVP	0.162034	0.497274	0.48237	0.186806	0.508195	0.570184	0.417645	0.333438	0.422537	0.618681	0.30786	0.235183	0.410574	0.656724	1	0.651334	0.535335	0.479552	0.0853321	0.560979	0.0942341	0.171239	0.522803	0.249266	-0.0187778	0.166905	0.644457	0.826127	0.154293	0.327611	0.603142	0.432243	0.526425	-0.128115	0.557336	0.491835	0.345296	0.450166	0.265869	0.620809	0.516893	0.166964	0.583971	0.321307
	AVPV	0.264099	0.591156	0.559117	0.307152	0.411014	0.550159	0.507319	0.455776	0.605342	0.653236	0.201171	0.353596	0.441942	0.365569	0.651334	1	0.546744	0.465755	0.0971051	0.628874	-0.0223645	0.0552838	0.574467	0.397976	-0.130925	0.379131	0.682439	0.700742	0.22854	0.399914	0.610966	0.518167	0.756564	-0.0893142	0.518014	0.568773	0.450296	0.506428	0.384553	0.494366	0.559583	0.0609129	0.708487	0.123721
	SCH	0.270681	0.592983	0.333709	0.15108	0.320484	0.506742	0.559628	0.488556	0.621152	0.722672	0.018028	0.329313	0.660036	0.311523	0.535335	0.546744	1	0.42194	0.397885	0.634128	0.0797973	0.0767857	0.352744	0.274792	-0.0967429	0.156642	0.600548	0.55899	0.00851407	0.287239	0.315108	0.489689	0.487844	-0.168185	0.542696	0.35722	0.169617	0.247515	0.309008	0.302789	0.340416	0.333597	0.515956	0.0956326
	ASO	0.294932	0.572878	0.563585	0.375676	0.380732	0.741827	0.643009	0.600248	0.419147	0.669087	0.0825183	0.45849	0.534875	0.366745	0.479552	0.465755	0.42194	1	-0.118629	0.599278	0.208223	0.118999	0.429826	0.146011	0.00611045	0.512237	0.632883	0.609676	0.247833	0.491852	0.500094	0.632182	0.536903	0.0838467	0.617588	0.520958	0.495087	0.534238	0.405875	0.482945	0.350942	-0.00528465	0.568625	0.307599
	SFO	0.0544093	0.45783	0.0254843	0.0280006	0.041857	-0.111773	0.352621	0.280373	0.473862	0.131144	-0.323756	0.110245	0.385437	0.0149136	0.0853321	0.0971051	0.397885	-0.118629	1	0.201646	0.102403	-0.109774	0.0826839	0.241263	-0.203398	-0.227131	0.123508	-0.0221016	-0.173509	-0.0170998	-0.108771	0.0356612	0.423156	-0.301883	0.234459	0.0482736	-0.101952	0.0535757	-0.177592	-0.216195	0.212445	0.507294	0.116955	-0.277066
	SBPV	0.248425	0.707745	0.531463	0.259022	0.505759	0.672317	0.68045	0.508989	0.638937	0.708259	0.202869	0.446678	0.492937	0.394057	0.560979	0.628874	0.634128	0.599278	0.201646	1	0.234937	0.0268407	0.536831	0.368227	-0.079457	0.386292	0.759937	0.659427	0.131659	0.502709	0.553628	0.500378	0.45575	0.0253137	0.598495	0.583194	0.391831	0.469197	0.396057	0.526811	0.561166	0.189583	0.608915	0.222075
	PST	-0.0267752	0.0721711	-0.0636179	-0.00667932	0.220096	0.0650096	0.266087	0.261028	0.177528	0.125719	0.384772	0.294245	0.135566	0.239889	0.0942341	-0.0223645	0.0797973	0.208223	0.102403	0.234937	1	0.534487	0.0955126	0.314481	0.431238	0.156891	-0.0357511	0.119158	0.131737	-0.005896	-0.0798244	-0.0322001	-0.0815501	0.189083	0.0983349	0.124812	0.239748	0.198546	0.0382402	0.276809	0.0978136	0.00354364	-0.224721	0.261996
	PSTN	0.115118	-0.0188757	0.239892	0.41063	0.0481231	0.277595	0.0885524	0.107925	0.121458	0.0885537	0.750977	0.394819	0.0900259	0.361922	0.171239	0.0552838	0.0767857	0.118999	-0.109774	0.0268407	0.534487	1	0.147846	0.323849	0.638732	0.219528	0.0342594	0.257034	0.392873	0.129511	0.115371	0.251583	-0.105091	0.459709	0.224316	0.0611107	0.519482	0.128825	0.142928	0.243386	0.0610196	-0.0768379	-0.156973	0.636081
	SO	0.329093	0.527414	0.475632	0.203733	0.405491	0.538185	0.590146	0.378429	0.411277	0.664519	0.283495	0.394545	0.398386	0.54823	0.522803	0.574467	0.352744	0.429826	0.0826839	0.536831	0.0955126	0.147846	1	0.334209	-0.0477977	0.436712	0.510347	0.576415	0.382607	0.369898	0.594167	0.373533	0.383382	0.0079757	0.369191	0.339343	0.387301	0.523421	0.307685	0.504507	0.429115	-0.120126	0.547863	0.294423
	MEPO	0.251637	0.397229	0.258735	0.18566	0.372833	0.302811	0.333923	0.196192	0.481516	0.278713	0.407902	0.469469	0.22279	0.144004	0.249266	0.397976	0.274792	0.146011	0.241263	0.368227	0.314481	0.323849	0.334209	1	0.2359	0.26196	0.3383	0.335081	0.292275	0.11359	0.0358571	0.138957	0.283699	0.174875	0.27311	0.276879	0.224819	0.281676	0.186092	0.471983	0.282912	0.202379	0.139195	0.30354
	STN	-0.0971726	-0.1505	-0.031407	0.165134	-0.0157555	0.110093	-0.112641	0.0948389	-0.167602	-0.0521361	0.424191	0.243727	-0.00341312	0.237132	-0.0187778	-0.130925	-0.0967429	0.00611045	-0.203398	-0.079457	0.431238	0.638732	-0.0477977	0.2359	1	0.106181	-0.0960618	0.174181	0.317448	-0.12372	-0.119093	0.0114398	-0.25124	0.557174	0.0443798	0.0442551	0.270618	0.00902799	-0.0326261	0.179485	0.00812002	0.0476712	-0.351704	0.431956
	MM	0.54714	0.250684	0.487923	0.431013	0.20952	0.423141	0.465514	0.496174	0.163042	0.441798	0.219886	0.771457	0.325618	0.252391	0.166905	0.379131	0.156642	0.512237	-0.227131	0.386292	0.156891	0.219528	0.436712	0.26196	0.106181	1	0.408252	0.319317	0.750351	0.470848	0.295781	0.455683	0.326804	0.312011	0.288967	0.408359	0.668646	0.836199	0.592647	0.404808	0.560562	-0.0603435	0.406403	0.33724
	MPN	0.436709	0.662911	0.686114	0.409579	0.482675	0.785593	0.620486	0.548798	0.589967	0.699411	0.203681	0.501678	0.510087	0.43511	0.644457	0.682439	0.600548	0.632883	0.123508	0.759937	-0.0357511	0.0342594	0.510347	0.3383	-0.0960618	0.408252	1	0.786024	0.25219	0.578218	0.482185	0.677142	0.532829	0.0315996	0.677694	0.67988	0.468035	0.527819	0.542336	0.567677	0.619446	0.170403	0.720487	0.280357
	MPO	0.349033	0.520582	0.458484	0.217552	0.644963	0.709602	0.500878	0.464718	0.455869	0.665759	0.46246	0.465218	0.414609	0.720118	0.826127	0.700742	0.55899	0.609676	-0.0221016	0.659427	0.119158	0.257034	0.576415	0.335081	0.174181	0.319317	0.786024	1	0.282623	0.463494	0.603496	0.528691	0.511885	-0.0112785	0.598772	0.618355	0.557215	0.512079	0.436915	0.721717	0.594379	0.0526904	0.652658	0.417911
	SUM	0.450136	0.0729463	0.302774	0.361278	0.203606	0.447883	0.235244	0.302271	0.0373417	0.357271	0.370942	0.684611	0.261571	0.33454	0.154293	0.22854	0.00851407	0.247833	-0.173509	0.131659	0.131737	0.392873	0.382607	0.292275	0.317448	0.750351	0.25219	0.282623	1	0.34051	0.234093	0.483123	0.0927018	0.274944	0.338801	0.218313	0.624543	0.654304	0.465063	0.259225	0.396937	-0.0713597	0.165111	0.527177
	TU	0.579613	0.258601	0.439886	0.415016	0.257458	0.607065	0.422424	0.514784	0.20695	0.494907	0.289641	0.466657	0.490124	0.283247	0.327611	0.399914	0.287239	0.491852	-0.0170998	0.502709	-0.005896	0.129511	0.369898	0.11359	-0.12372	0.470848	0.578218	0.463494	0.34051	1	0.399809	0.637242	0.207484	0.130231	0.544142	0.464914	0.49836	0.526126	0.701457	0.321707	0.464103	0.0751468	0.456796	0.435783
	VLPO	0.18973	0.365721	0.467252	0.216533	0.358948	0.514115	0.394845	0.27544	0.292646	0.569017	0.256583	0.132468	0.239774	0.543415	0.603142	0.610966	0.315108	0.500094	-0.108771	0.553628	-0.0798244	0.115371	0.594167	0.0358571	-0.119093	0.295781	0.482185	0.603496	0.234093	0.399809	1	0.456059	0.480112	-0.142978	0.351111	0.345997	0.330458	0.421482	0.282804	0.501621	0.414388	-0.126399	0.671639	0.221343
	VMH	0.470969	0.42875	0.700309	0.579883	0.277332	0.782817	0.526936	0.500886	0.406201	0.592159	0.323788	0.459348	0.592861	0.328821	0.432243	0.518167	0.489689	0.632182	0.0356612	0.500378	-0.0322001	0.251583	0.373533	0.138957	0.0114398	0.455683	0.677142	0.528691	0.483123	0.637242	0.456059	1	0.398647	0.198078	0.745084	0.558319	0.655679	0.481875	0.601469	0.307498	0.473886	0.105439	0.581738	0.451501
	OV	0.172429	0.574009	0.399057	0.404679	0.280624	0.447696	0.578506	0.396418	0.644761	0.499469	0.0292655	0.270844	0.342937	0.119582	0.526425	0.756564	0.487844	0.536903	0.423156	0.45575	-0.0815501	-0.105091	0.383382	0.283699	-0.25124	0.326804	0.532829	0.511885	0.0927018	0.207484	0.480112	0.398647	1	-0.135645	0.473448	0.625791	0.27562	0.410491	0.248713	0.297987	0.357612	-0.145103	0.621251	-0.0636228
	ZI	-0.0564979	-0.0743518	0.258592	0.463746	-0.123059	0.173956	-0.0536724	0.0920156	-0.156659	-0.126309	0.408976	0.404036	-0.0732783	-0.0223741	-0.128115	-0.0893142	-0.168185	0.0838467	-0.301883	0.0253137	0.189083	0.459709	0.0079757	0.174875	0.557174	0.312011	0.0315996	-0.0112785	0.274944	0.130231	-0.142978	0.198078	-0.135645	1	0.00920832	0.143768	0.380933	0.108009	0.0593286	0.117843	0.0171134	0.0947634	-0.154746	0.396699
	DMH	0.327539	0.477964	0.501717	0.362897	0.382354	0.724651	0.605485	0.403665	0.45398	0.668162	0.351538	0.376137	0.608841	0.380431	0.557336	0.518014	0.542696	0.617588	0.234459	0.598495	0.0983349	0.224316	0.369191	0.27311	0.0443798	0.288967	0.677694	0.598772	0.338801	0.544142	0.351111	0.745084	0.473448	0.00920832	1	0.529316	0.588504	0.488898	0.421247	0.305494	0.589703	0.278981	0.523163	0.407317
	PD	0.403397	0.525637	0.526436	0.470758	0.446949	0.631237	0.483114	0.531214	0.433957	0.501115	0.149055	0.505951	0.537426	0.437817	0.491835	0.568773	0.35722	0.520958	0.0482736	0.583194	0.124812	0.0611107	0.339343	0.276879	0.0442551	0.408359	0.67988	0.618355	0.218313	0.464914	0.345997	0.558319	0.625791	0.143768	0.529316	1	0.40471	0.499988	0.441825	0.546029	0.611617	0.142943	0.507658	0.314245
	PH	0.369454	0.205001	0.523691	0.548673	0.317348	0.657936	0.407118	0.437907	0.233704	0.399264	0.583243	0.63651	0.319509	0.420131	0.345296	0.450296	0.169617	0.495087	-0.101952	0.391831	0.239748	0.519482	0.387301	0.224819	0.270618	0.668646	0.468035	0.557215	0.624543	0.49836	0.330458	0.655679	0.27562	0.380933	0.588504	0.40471	1	0.67701	0.56075	0.415955	0.434636	-0.0239136	0.32815	0.60021
	PMd	0.540912	0.39525	0.480152	0.360001	0.36062	0.50707	0.59777	0.510324	0.308844	0.598382	0.2184	0.651835	0.478996	0.43646	0.450166	0.506428	0.247515	0.534238	0.0535757	0.469197	0.198546	0.128825	0.523421	0.281676	0.00902799	0.836199	0.527819	0.512079	0.654304	0.526126	0.421482	0.481875	0.410491	0.108009	0.488898	0.499988	0.67701	1	0.683724	0.516674	0.714294	0.0699979	0.487451	0.322282
	PMv	0.804368	0.173605	0.388771	0.312615	0.292447	0.576273	0.356694	0.62055	0.223805	0.421571	0.184011	0.59332	0.50503	0.345358	0.265869	0.384553	0.309008	0.405875	-0.177592	0.396057	0.0382402	0.142928	0.307685	0.186092	-0.0326261	0.592647	0.542336	0.436915	0.465063	0.701457	0.282804	0.601469	0.248713	0.0593286	0.421247	0.441825	0.56075	0.683724	1	0.432975	0.556099	0.0639739	0.367562	0.383703
	PS	0.363969	0.308801	0.376794	0.186575	0.675538	0.465942	0.349754	0.39949	0.231018	0.443296	0.422789	0.391417	0.266774	0.664124	0.620809	0.494366	0.302789	0.482945	-0.216195	0.526811	0.276809	0.243386	0.504507	0.471983	0.179485	0.404808	0.567677	0.721717	0.259225	0.321707	0.501621	0.307498	0.297987	0.117843	0.305494	0.546029	0.415955	0.516674	0.432975	1	0.416935	-0.0280339	0.37318	0.392668
	TMd	0.498084	0.468969	0.519776	0.309772	0.326819	0.44528	0.530695	0.672468	0.305436	0.559717	0.0283272	0.527845	0.457417	0.521613	0.516893	0.559583	0.340416	0.350942	0.212445	0.561166	0.0978136	0.0610196	0.429115	0.282912	0.00812002	0.560562	0.619446	0.594379	0.396937	0.464103	0.414388	0.473886	0.357612	0.0171134	0.589703	0.611617	0.434636	0.714294	0.556099	0.416935	1	0.166896	0.494657	0.158596
	ME	-0.0329371	0.266077	-0.00709128	0.11918	0.114745	-0.0473441	0.240333	0.405249	0.115575	0.12035	-0.0503851	0.226318	0.598212	-0.044789	0.166964	0.0609129	0.333597	-0.00528465	0.507294	0.189583	0.00354364	-0.0768379	-0.120126	0.202379	0.0476712	-0.0603435	0.170403	0.0526904	-0.0713597	0.0751468	-0.126399	0.105439	-0.145103	0.0947634	0.278981	0.142943	-0.0239136	0.0699979	0.0639739	-0.0280339	0.166896	1	0.0855504	-0.123234
	VMPO	0.303663	0.627133	0.588423	0.336776	0.361004	0.632035	0.624629	0.397637	0.568002	0.710122	0.0112044	0.331522	0.50051	0.337558	0.583971	0.708487	0.515956	0.568625	0.116955	0.608915	-0.224721	-0.156973	0.547863	0.139195	-0.351704	0.406403	0.720487	0.652658	0.165111	0.456796	0.671639	0.581738	0.621251	-0.154746	0.523163	0.507658	0.32815	0.487451	0.367562	0.37318	0.494657	0.0855504	1	0.0654873
	PeF	0.330556	0.0314447	0.362112	0.509537	0.133607	0.588787	0.166406	0.0903199	0.0704449	0.258437	0.707938	0.492552	0.146586	0.478868	0.321307	0.123721	0.0956326	0.307599	-0.277066	0.222075	0.261996	0.636081	0.294423	0.30354	0.431956	0.33724	0.280357	0.417911	0.527177	0.435783	0.221343	0.451501	-0.0636228	0.396699	0.407317	0.314245	0.60021	0.322282	0.383703	0.392668	0.158596	-0.123234	0.0654873	1
	CA6:Isocortex
		ACAd	ILA	ACAv	AId	AIp	AIv	FRP	SSp-bfd	SSp-ll	SSp-m	SSp-n	SSp-tr	SSp-ul	SSs	VISp	VISam	VISal	VISl	VISrl	VISpl	VISpm	TEa	VISC	ORBl	ORBm	ORBvl	RSPd	RSPv	RSPagl	ECT	PERI	PL	MOp	MOs	AUDp	AUDd	AUDv	AUDpo	GU	SSp-un	VISa	VISli	VISpor
	ACAd	1	0.503778	0.880122	0.636881	0.634164	0.63937	0.806291	0.629232	0.688603	0.595321	0.610272	0.664062	0.658216	0.636926	0.565728	0.712817	0.602748	0.649432	0.558528	0.522609	0.603544	0.643608	0.621189	0.632902	0.605488	0.63673	0.791359	0.688927	0.748342	0.532987	0.564802	0.807701	0.638834	0.872477	0.633334	0.582239	0.751236	0.555085	0.597684	0.62692	0.6597	0.665113	0.624626
	ILA	0.503778	1	0.579549	0.608349	0.547307	0.612111	0.766217	0.272922	0.508991	0.34673	0.192022	0.554505	0.442714	0.34973	0.283008	0.412592	0.428032	0.35986	0.367573	0.419849	0.383033	0.51288	0.574353	0.54288	0.787219	0.77577	0.406044	0.318344	0.479229	0.345014	0.406903	0.739961	0.63085	0.634007	0.427425	0.397077	0.345751	0.442107	0.409787	0.495821	0.458587	0.379285	0.454209
	ACAv	0.880122	0.579549	1	0.569337	0.563797	0.620159	0.770507	0.571226	0.685629	0.577488	0.52486	0.657484	0.651765	0.540221	0.485413	0.586423	0.494521	0.546613	0.497856	0.519117	0.493569	0.589446	0.613664	0.640307	0.613333	0.688041	0.739084	0.671122	0.650159	0.465748	0.489451	0.742164	0.61902	0.80703	0.589532	0.472898	0.647786	0.506097	0.592352	0.651815	0.612468	0.557806	0.568088
	AId	0.636881	0.608349	0.569337	1	0.785969	0.849029	0.680135	0.444049	0.454335	0.672086	0.566939	0.470451	0.498447	0.672564	0.289768	0.45668	0.366311	0.364185	0.41142	0.353727	0.424186	0.494899	0.745565	0.689085	0.545545	0.647397	0.502192	0.382023	0.517004	0.417302	0.5163	0.659744	0.692394	0.714959	0.342266	0.372086	0.560159	0.307471	0.796861	0.459274	0.431201	0.440005	0.448902
	AIp	0.634164	0.547307	0.563797	0.785969	1	0.768795	0.618638	0.453232	0.379643	0.631505	0.4772	0.449461	0.455851	0.71023	0.36964	0.534992	0.478334	0.471916	0.428896	0.478782	0.552191	0.632158	0.798795	0.63564	0.576356	0.539634	0.481168	0.367004	0.498847	0.606808	0.581341	0.523596	0.57061	0.621146	0.458687	0.560297	0.629239	0.461068	0.837904	0.471833	0.510623	0.536651	0.517883
	AIv	0.63937	0.612111	0.620159	0.849029	0.768795	1	0.699926	0.402624	0.484153	0.561352	0.433125	0.491268	0.53232	0.585012	0.332349	0.43605	0.394204	0.407744	0.401485	0.390298	0.402806	0.530459	0.737903	0.68192	0.566914	0.661957	0.523264	0.42459	0.532094	0.509064	0.519867	0.647373	0.693152	0.724892	0.421431	0.391615	0.501184	0.344846	0.6929	0.503052	0.485105	0.39401	0.430011
	FRP	0.806291	0.766217	0.770507	0.680135	0.618638	0.699926	1	0.44893	0.628404	0.504882	0.452216	0.576866	0.55222	0.581096	0.418307	0.558683	0.492492	0.517715	0.46907	0.477677	0.503712	0.632477	0.602799	0.706387	0.779486	0.806385	0.649099	0.5274	0.621985	0.579415	0.535769	0.834204	0.669811	0.825024	0.540722	0.522336	0.712318	0.493221	0.582337	0.531567	0.542486	0.531551	0.554049
	SSp-bfd	0.629232	0.272922	0.571226	0.444049	0.453232	0.402624	0.44893	1	0.722885	0.691541	0.754347	0.751432	0.803683	0.778206	0.784387	0.704553	0.750048	0.751625	0.819696	0.635901	0.688719	0.597946	0.549841	0.524693	0.427147	0.498178	0.66422	0.646461	0.657394	0.41174	0.450628	0.501312	0.492573	0.57601	0.700565	0.71282	0.69134	0.678796	0.561887	0.864771	0.79816	0.634602	0.641884
	SSp-ll	0.688603	0.508991	0.685629	0.454335	0.379643	0.484153	0.628404	0.722885	1	0.618754	0.662054	0.852278	0.846697	0.584152	0.596013	0.614499	0.594228	0.568389	0.660127	0.49234	0.561262	0.604892	0.548422	0.526328	0.573484	0.701943	0.699354	0.628104	0.703789	0.362584	0.497956	0.67024	0.751173	0.761992	0.573936	0.487721	0.666718	0.52527	0.392701	0.781063	0.696584	0.460418	0.591279
	SSp-m	0.595321	0.34673	0.577488	0.672086	0.631505	0.561352	0.504882	0.691541	0.618754	1	0.843041	0.595496	0.767529	0.811157	0.491008	0.520995	0.527287	0.512222	0.610564	0.438461	0.545879	0.462417	0.666054	0.655521	0.437982	0.553978	0.560546	0.485263	0.523274	0.307767	0.378894	0.451857	0.653613	0.639654	0.485028	0.556138	0.606189	0.470927	0.750167	0.722095	0.550849	0.530913	0.411315
	SSp-n	0.610272	0.192022	0.52486	0.566939	0.4772	0.433125	0.452216	0.754347	0.662054	0.843041	1	0.592869	0.806556	0.792425	0.598516	0.569517	0.570365	0.578716	0.700821	0.456522	0.5739	0.497011	0.608791	0.517991	0.326066	0.421136	0.601696	0.51673	0.612656	0.32517	0.379036	0.47643	0.584641	0.613064	0.519208	0.546765	0.65943	0.470821	0.601636	0.695862	0.561754	0.589485	0.469612
	SSp-tr	0.664062	0.554505	0.657484	0.470451	0.449461	0.491268	0.576866	0.751432	0.852278	0.595496	0.592869	1	0.772531	0.545908	0.639067	0.700598	0.660548	0.621715	0.716848	0.581099	0.601982	0.602542	0.507495	0.52571	0.593814	0.692711	0.743825	0.665789	0.75767	0.410592	0.550706	0.612694	0.713019	0.707233	0.573708	0.520731	0.648986	0.615106	0.422761	0.738761	0.79141	0.533305	0.646627
	SSp-ul	0.658216	0.442714	0.651765	0.498447	0.455851	0.53232	0.55222	0.803683	0.846697	0.767529	0.806556	0.772531	1	0.714627	0.654165	0.654289	0.61019	0.620388	0.714146	0.509479	0.598773	0.573332	0.618934	0.582617	0.529568	0.614336	0.650528	0.583105	0.64729	0.403873	0.450775	0.614669	0.733175	0.722923	0.657087	0.619623	0.666414	0.572422	0.504392	0.876391	0.688701	0.563165	0.516061
	SSs	0.636926	0.34973	0.540221	0.672564	0.71023	0.585012	0.581096	0.778206	0.584152	0.811157	0.792425	0.545908	0.714627	1	0.59451	0.629685	0.687019	0.66271	0.678665	0.59901	0.619368	0.615539	0.746496	0.580048	0.449603	0.487122	0.569319	0.517992	0.54602	0.515814	0.498777	0.514856	0.536947	0.612159	0.659731	0.768407	0.725208	0.613572	0.756269	0.737188	0.59166	0.686577	0.608174
	VISp	0.565728	0.283008	0.485413	0.289768	0.36964	0.332349	0.418307	0.784387	0.596013	0.491008	0.598516	0.639067	0.654165	0.59451	1	0.766752	0.841435	0.89639	0.866628	0.809396	0.827368	0.703722	0.469046	0.360259	0.480835	0.452093	0.712767	0.676295	0.749115	0.529427	0.473602	0.489003	0.457704	0.514578	0.742617	0.723728	0.701739	0.823563	0.387885	0.714835	0.780164	0.758626	0.81077
	VISam	0.712817	0.412592	0.586423	0.45668	0.534992	0.43605	0.558683	0.704553	0.614499	0.520995	0.569517	0.700598	0.654289	0.629685	0.766752	1	0.718611	0.798766	0.746064	0.651451	0.856385	0.676455	0.452384	0.419465	0.556842	0.487987	0.70371	0.623938	0.799908	0.492587	0.506293	0.613843	0.556367	0.677356	0.693502	0.733933	0.724846	0.739948	0.481508	0.658459	0.788503	0.700186	0.678942
	VISal	0.602748	0.428032	0.494521	0.366311	0.478334	0.394204	0.492492	0.750048	0.594228	0.527287	0.570365	0.660548	0.61019	0.687019	0.841435	0.718611	1	0.873794	0.869546	0.724696	0.751714	0.749967	0.585118	0.432544	0.560986	0.486878	0.590116	0.572349	0.641934	0.637527	0.616408	0.448696	0.548676	0.588354	0.768795	0.791786	0.721721	0.888007	0.44809	0.719484	0.810716	0.811876	0.790459
	VISl	0.649432	0.35986	0.546613	0.364185	0.471916	0.407744	0.517715	0.751625	0.568389	0.512222	0.578716	0.621715	0.620388	0.66271	0.89639	0.798766	0.873794	1	0.832149	0.827843	0.79684	0.769431	0.545497	0.389361	0.544493	0.439573	0.652123	0.606109	0.719608	0.567778	0.497703	0.526849	0.505857	0.609326	0.818169	0.793342	0.762098	0.8859	0.498636	0.708292	0.817427	0.871953	0.86465
	VISrl	0.558528	0.367573	0.497856	0.41142	0.428896	0.401485	0.46907	0.819696	0.660127	0.610564	0.700821	0.716848	0.714146	0.678665	0.866628	0.746064	0.869546	0.832149	1	0.708655	0.757439	0.632291	0.542647	0.442583	0.470379	0.502879	0.669795	0.654202	0.703764	0.455798	0.497195	0.465006	0.580767	0.579635	0.639237	0.672006	0.678758	0.769806	0.444651	0.737392	0.850081	0.76028	0.730789
	VISpl	0.522609	0.419849	0.519117	0.353727	0.478782	0.390298	0.477677	0.635901	0.49234	0.438461	0.456522	0.581099	0.509479	0.59901	0.809396	0.651451	0.724696	0.827843	0.708655	1	0.672656	0.730927	0.504411	0.359618	0.504042	0.463268	0.638013	0.565836	0.674787	0.579688	0.52584	0.44926	0.443841	0.501484	0.730311	0.699113	0.699955	0.762165	0.454656	0.602926	0.693189	0.72492	0.854275
	VISpm	0.603544	0.383033	0.493569	0.424186	0.552191	0.402806	0.503712	0.688719	0.561262	0.545879	0.5739	0.601982	0.598773	0.619368	0.827368	0.856385	0.751714	0.79684	0.757439	0.672656	1	0.69539	0.522981	0.444822	0.520095	0.456266	0.685722	0.588709	0.775353	0.533775	0.503196	0.52176	0.480766	0.60151	0.688942	0.731588	0.690969	0.765748	0.467955	0.654115	0.741103	0.709889	0.692433
	TEa	0.643608	0.51288	0.589446	0.494899	0.632158	0.530459	0.632477	0.597946	0.604892	0.462417	0.497011	0.602542	0.573332	0.615539	0.703722	0.676455	0.749967	0.769431	0.632291	0.730927	0.69539	1	0.659162	0.436802	0.577311	0.593192	0.640688	0.560309	0.691767	0.789284	0.769296	0.620619	0.54827	0.634045	0.766898	0.718617	0.832594	0.786629	0.561276	0.608219	0.642101	0.764688	0.859068
	VISC	0.621189	0.574353	0.613664	0.745565	0.798795	0.737903	0.602799	0.549841	0.548422	0.666054	0.608791	0.507495	0.618934	0.746496	0.469046	0.452384	0.585118	0.545497	0.542647	0.504411	0.522981	0.659162	1	0.690876	0.538458	0.601371	0.499184	0.395834	0.483013	0.569435	0.515587	0.554094	0.637993	0.667455	0.533062	0.537291	0.634697	0.54172	0.775498	0.621185	0.533116	0.637152	0.565783
	ORBl	0.632902	0.54288	0.640307	0.689085	0.63564	0.68192	0.706387	0.524693	0.526328	0.655521	0.517991	0.52571	0.582617	0.580048	0.360259	0.419465	0.432544	0.389361	0.442583	0.359618	0.444822	0.436802	0.690876	1	0.557419	0.673691	0.53122	0.415266	0.420736	0.38202	0.460728	0.628933	0.583712	0.638279	0.397689	0.3948	0.563969	0.41484	0.706037	0.565877	0.490101	0.430202	0.364823
	ORBm	0.605488	0.787219	0.613333	0.545545	0.576356	0.566914	0.779486	0.427147	0.573484	0.437982	0.326066	0.593814	0.529568	0.449603	0.480835	0.556842	0.560986	0.544493	0.470379	0.504042	0.520095	0.577311	0.538458	0.557419	1	0.805272	0.495555	0.42566	0.583993	0.377393	0.38103	0.728362	0.658857	0.677947	0.598922	0.56777	0.479234	0.571586	0.441697	0.579289	0.551535	0.508559	0.550617
	ORBvl	0.63673	0.77577	0.688041	0.647397	0.539634	0.661957	0.806385	0.498178	0.701943	0.553978	0.421136	0.692711	0.614336	0.487122	0.452093	0.487987	0.486878	0.439573	0.502879	0.463268	0.456266	0.593192	0.601371	0.673691	0.805272	1	0.624841	0.536545	0.623352	0.365215	0.510525	0.797518	0.726609	0.75958	0.486518	0.420705	0.546639	0.465172	0.502777	0.593698	0.528966	0.404983	0.535892
	RSPd	0.791359	0.406044	0.739084	0.502192	0.481168	0.523264	0.649099	0.66422	0.699354	0.560546	0.601696	0.743825	0.650528	0.569319	0.712767	0.70371	0.590116	0.652123	0.669795	0.638013	0.685722	0.640688	0.499184	0.53122	0.495555	0.624841	1	0.885685	0.909762	0.51725	0.611139	0.683003	0.558943	0.714304	0.515671	0.468168	0.686423	0.522596	0.460017	0.620162	0.679432	0.573467	0.735614
	RSPv	0.688927	0.318344	0.671122	0.382023	0.367004	0.42459	0.5274	0.646461	0.628104	0.485263	0.51673	0.665789	0.583105	0.517992	0.676295	0.623938	0.572349	0.606109	0.654202	0.565836	0.588709	0.560309	0.395834	0.415266	0.42566	0.536545	0.885685	1	0.770454	0.46325	0.518799	0.604691	0.458157	0.604864	0.445883	0.423235	0.55282	0.491277	0.36147	0.595688	0.659824	0.525649	0.655016
	RSPagl	0.748342	0.479229	0.650159	0.517004	0.498847	0.532094	0.621985	0.657394	0.703789	0.523274	0.612656	0.75767	0.64729	0.54602	0.749115	0.799908	0.641934	0.719608	0.703764	0.674787	0.775353	0.691767	0.483013	0.420736	0.583993	0.623352	0.909762	0.770454	1	0.500877	0.583791	0.676391	0.633353	0.734645	0.552122	0.529384	0.680691	0.589163	0.457945	0.610436	0.725979	0.608946	0.790815
	ECT	0.532987	0.345014	0.465748	0.417302	0.606808	0.509064	0.579415	0.41174	0.362584	0.307767	0.32517	0.410592	0.403873	0.515814	0.529427	0.492587	0.637527	0.567778	0.455798	0.579688	0.533775	0.789284	0.569435	0.38202	0.377393	0.365215	0.51725	0.46325	0.500877	1	0.816388	0.477997	0.355923	0.498811	0.625406	0.643339	0.684627	0.647755	0.446503	0.407346	0.480093	0.634858	0.749379
	PERI	0.564802	0.406903	0.489451	0.5163	0.581341	0.519867	0.535769	0.450628	0.497956	0.378894	0.379036	0.550706	0.450775	0.498777	0.473602	0.506293	0.616408	0.497703	0.497195	0.52584	0.503196	0.769296	0.515587	0.460728	0.38103	0.510525	0.611139	0.518799	0.583791	0.816388	1	0.575138	0.458177	0.589169	0.505865	0.521788	0.668812	0.580391	0.444778	0.362845	0.49334	0.544191	0.773146
	PL	0.807701	0.739961	0.742164	0.659744	0.523596	0.647373	0.834204	0.501312	0.67024	0.451857	0.47643	0.612694	0.614669	0.514856	0.489003	0.613843	0.448696	0.526849	0.465006	0.44926	0.52176	0.620619	0.554094	0.628933	0.728362	0.797518	0.683003	0.604691	0.676391	0.477997	0.575138	1	0.672482	0.808361	0.526375	0.462105	0.697285	0.450222	0.48003	0.536548	0.525562	0.517447	0.576339
	MOp	0.638834	0.63085	0.61902	0.692394	0.57061	0.693152	0.669811	0.492573	0.751173	0.653613	0.584641	0.713019	0.733175	0.536947	0.457704	0.556367	0.548676	0.505857	0.580767	0.443841	0.480766	0.54827	0.637993	0.583712	0.658857	0.726609	0.558943	0.458157	0.633353	0.355923	0.458177	0.672482	1	0.847473	0.491474	0.440814	0.502013	0.479585	0.50145	0.711115	0.632833	0.534383	0.528663
	MOs	0.872477	0.634007	0.80703	0.714959	0.621146	0.724892	0.825024	0.57601	0.761992	0.639654	0.613064	0.707233	0.722923	0.612159	0.514578	0.677356	0.588354	0.609326	0.579635	0.501484	0.60151	0.634045	0.667455	0.638279	0.677947	0.75958	0.714304	0.604864	0.734645	0.498811	0.589169	0.808361	0.847473	1	0.587149	0.532438	0.69697	0.52907	0.552293	0.670249	0.669986	0.625735	0.632396
	AUDp	0.633334	0.427425	0.589532	0.342266	0.458687	0.421431	0.540722	0.700565	0.573936	0.485028	0.519208	0.573708	0.657087	0.659731	0.742617	0.693502	0.768795	0.818169	0.639237	0.730311	0.688942	0.766898	0.533062	0.397689	0.598922	0.486518	0.515671	0.445883	0.552122	0.625406	0.505865	0.526375	0.491474	0.587149	1	0.874917	0.774541	0.865139	0.495019	0.716705	0.658708	0.724989	0.767677
	AUDd	0.582239	0.397077	0.472898	0.372086	0.560297	0.391615	0.522336	0.71282	0.487721	0.556138	0.546765	0.520731	0.619623	0.768407	0.723728	0.733933	0.791786	0.793342	0.672006	0.699113	0.731588	0.718617	0.537291	0.3948	0.56777	0.420705	0.468168	0.423235	0.529384	0.643339	0.521788	0.462105	0.440814	0.532438	0.874917	1	0.732391	0.828119	0.531609	0.675057	0.639461	0.730269	0.730423
	AUDv	0.751236	0.345751	0.647786	0.560159	0.629239	0.501184	0.712318	0.69134	0.666718	0.606189	0.65943	0.648986	0.666414	0.725208	0.701739	0.724846	0.721721	0.762098	0.678758	0.699955	0.690969	0.832594	0.634697	0.563969	0.479234	0.546639	0.686423	0.55282	0.680691	0.684627	0.668812	0.697285	0.502013	0.69697	0.774541	0.732391	1	0.715586	0.607029	0.657264	0.655982	0.77637	0.80136
	AUDpo	0.555085	0.442107	0.506097	0.307471	0.461068	0.344846	0.493221	0.678796	0.52527	0.470927	0.470821	0.615106	0.572422	0.613572	0.823563	0.739948	0.888007	0.8859	0.769806	0.762165	0.765748	0.786629	0.54172	0.41484	0.571586	0.465172	0.522596	0.491277	0.589163	0.647755	0.580391	0.450222	0.479585	0.52907	0.865139	0.828119	0.715586	1	0.443167	0.68188	0.755582	0.803706	0.811542
	GU	0.597684	0.409787	0.592352	0.796861	0.837904	0.6929	0.582337	0.561887	0.392701	0.750167	0.601636	0.422761	0.504392	0.756269	0.387885	0.481508	0.44809	0.498636	0.444651	0.454656	0.467955	0.561276	0.775498	0.706037	0.441697	0.502777	0.460017	0.36147	0.457945	0.446503	0.444778	0.48003	0.50145	0.552293	0.495019	0.531609	0.607029	0.443167	1	0.574482	0.498379	0.483162	0.465267
	SSp-un	0.62692	0.495821	0.651815	0.459274	0.471833	0.503052	0.531567	0.864771	0.781063	0.722095	0.695862	0.738761	0.876391	0.737188	0.714835	0.658459	0.719484	0.708292	0.737392	0.602926	0.654115	0.608219	0.621185	0.565877	0.579289	0.593698	0.620162	0.595688	0.610436	0.407346	0.362845	0.536548	0.711115	0.670249	0.716705	0.675057	0.657264	0.68188	0.574482	1	0.788457	0.614899	0.584349
	VISa	0.6597	0.458587	0.612468	0.431201	0.510623	0.485105	0.542486	0.79816	0.696584	0.550849	0.561754	0.79141	0.688701	0.59166	0.780164	0.788503	0.810716	0.817427	0.850081	0.693189	0.741103	0.642101	0.533116	0.490101	0.551535	0.528966	0.679432	0.659824	0.725979	0.480093	0.49334	0.525562	0.632833	0.669986	0.658708	0.639461	0.655982	0.755582	0.498379	0.788457	1	0.70627	0.734506
	VISli	0.665113	0.379285	0.557806	0.440005	0.536651	0.39401	0.531551	0.634602	0.460418	0.530913	0.589485	0.533305	0.563165	0.686577	0.758626	0.700186	0.811876	0.871953	0.76028	0.72492	0.709889	0.764688	0.637152	0.430202	0.508559	0.404983	0.573467	0.525649	0.608946	0.634858	0.544191	0.517447	0.534383	0.625735	0.724989	0.730269	0.77637	0.803706	0.483162	0.614899	0.70627	1	0.788437
	VISpor	0.624626	0.454209	0.568088	0.448902	0.517883	0.430011	0.554049	0.641884	0.591279	0.411315	0.469612	0.646627	0.516061	0.608174	0.81077	0.678942	0.790459	0.86465	0.730789	0.854275	0.692433	0.859068	0.565783	0.364823	0.550617	0.535892	0.735614	0.655016	0.790815	0.749379	0.773146	0.576339	0.528663	0.632396	0.767677	0.730423	0.80136	0.811542	0.465267	0.584349	0.734506	0.788437	1
	CA7:MB
		IC	IF	III	MT	LT	DT	IPN	IV	MRN	RL	RN	APN	AT	RR	SAG	SCm	SCs	SNc	SNr	MEV	MPT	NB	CLI	CUN	NOT	NPC	OP	VTA	VTN	PAG	DR	PBG	EW	PPN	PPT	MA3	SCO	Pa4	PN
	IC	1	0.0826065	0.300931	0.152877	0.22964	0.402289	0.279596	-0.151499	0.392239	0.133749	0.414869	0.389614	0.14481	0.161071	0.231533	0.592622	0.313783	0.219612	0.268243	-0.142172	0.173745	0.690577	0.135149	0.504449	0.199287	0.346803	0.106924	0.295446	0.217421	0.410652	0.0718274	0.189865	0.115251	0.288463	0.321439	0.023334	0.0189694	0.00780579	0.15344
	IF	0.0826065	1	0.4579	0.37104	0.230401	0.354006	0.637033	0.323985	0.447127	0.675743	0.581493	0.0907591	0.502835	0.428108	0.270821	0.0917332	-0.0276128	0.260477	0.208109	0.371022	0.213857	0.214449	0.588189	0.362177	0.0560419	0.256779	0.220849	0.500709	0.498233	0.442573	0.535373	0.277891	0.561828	0.369542	0.230058	0.479568	0.381315	0.533061	0.528272
	III	0.300931	0.4579	1	0.543341	0.55822	0.728044	0.520644	0.552958	0.564881	0.634209	0.721433	0.427839	0.513025	0.403221	0.468128	0.449404	0.316342	0.40912	0.381893	0.227996	0.443349	0.277014	0.576227	0.251852	0.356041	0.621854	0.437239	0.514657	0.595776	0.589792	0.515413	0.359521	0.717495	0.392253	0.405678	0.562518	0.451948	0.395094	0.508203
	MT	0.152877	0.37104	0.543341	1	0.340299	0.405423	0.374271	0.110955	0.678273	0.427683	0.629694	0.0912789	0.130076	0.70046	0.389124	0.135541	-0.0959375	0.868021	0.799835	-0.029083	0.0869784	0.327604	0.30666	0.26057	0.103056	0.251318	0.140695	0.818204	0.193377	0.270413	0.146474	0.146478	0.63313	0.598393	0.068185	0.428551	0.431545	-0.0603557	0.491056
	LT	0.22964	0.230401	0.55822	0.340299	1	0.342863	0.294804	0.402553	0.303143	0.296035	0.424435	0.478941	0.0844548	0.217284	0.214803	0.521082	0.39746	0.286738	0.32265	-0.0368726	0.502063	0.264687	0.228809	0.158354	0.482021	0.364621	0.479132	0.228768	0.327847	0.243171	0.242534	0.282606	0.361058	0.141431	0.433531	0.367024	0.464555	0.0077562	0.0725534
	DT	0.402289	0.354006	0.728044	0.405423	0.342863	1	0.450364	0.321365	0.338656	0.372932	0.550169	0.192309	0.524322	0.255322	0.354785	0.401555	0.154386	0.340565	0.274472	0.231222	0.188613	0.377728	0.610197	0.139723	0.223662	0.399308	0.157417	0.471383	0.382483	0.525741	0.591016	0.377938	0.603828	0.122279	0.261344	0.267732	0.184601	0.339987	0.390787
	IPN	0.279596	0.637033	0.520644	0.374271	0.294804	0.450364	1	0.335634	0.383026	0.613998	0.544896	0.19391	0.577801	0.329284	0.254916	0.269004	0.121516	0.304895	0.213755	0.267724	0.369604	0.24437	0.58034	0.258833	0.254168	0.356382	0.346397	0.495355	0.533078	0.428787	0.473931	0.198271	0.573481	0.36093	0.350101	0.487387	0.466206	0.367808	0.600442
	IV	-0.151499	0.323985	0.552958	0.110955	0.402553	0.321365	0.335634	1	0.064999	0.457018	0.236327	0.0537765	0.350434	0.0969405	0.0712927	0.0173048	0.180782	-0.054857	-0.0713301	0.35626	0.38295	-0.0837797	0.254392	0.0573881	-0.0205206	0.177522	0.257577	0.0447561	0.377702	0.293392	0.57672	0.182	0.382226	0.118379	0.172362	0.307335	0.363406	0.589585	0.242033
	MRN	0.392239	0.447127	0.564881	0.678273	0.303143	0.338656	0.383026	0.064999	1	0.532569	0.747019	0.333904	0.312534	0.733803	0.473157	0.340031	-0.00345168	0.641535	0.629206	0.168095	0.121729	0.611997	0.336171	0.532471	0.00865046	0.29597	0.189384	0.675769	0.492909	0.555094	0.227772	0.349829	0.47128	0.753759	0.197167	0.484235	0.280129	0.177186	0.4551
	RL	0.133749	0.675743	0.634209	0.427683	0.296035	0.372932	0.613998	0.457018	0.532569	1	0.581334	0.216185	0.456981	0.478888	0.341957	0.188569	0.11162	0.336184	0.232512	0.193423	0.210804	0.368082	0.547795	0.371129	-0.0241868	0.382601	0.2597	0.417732	0.565182	0.437971	0.547439	0.338111	0.72107	0.338891	0.318312	0.626485	0.527825	0.486759	0.396182
	RN	0.414869	0.581493	0.721433	0.629694	0.424435	0.550169	0.544896	0.236327	0.747019	0.581334	1	0.315393	0.412727	0.566032	0.470206	0.380785	0.0593151	0.605552	0.533604	0.0755543	0.179462	0.464559	0.54875	0.38134	0.198827	0.367861	0.199906	0.716436	0.587662	0.540931	0.440989	0.384402	0.693604	0.569707	0.359575	0.556426	0.388094	0.243774	0.509811
	APN	0.389614	0.0907591	0.427839	0.0912789	0.478941	0.192309	0.19391	0.0537765	0.333904	0.216185	0.315393	1	0.235351	0.080055	0.352147	0.71982	0.671015	0.0396565	0.100986	-0.104173	0.639337	0.48381	0.110303	0.0469004	0.617235	0.453241	0.739928	0.172705	0.390149	0.339309	0.0323684	0.379528	0.23438	0.114674	0.763859	0.421322	0.226908	0.0110569	0.105409
	AT	0.14481	0.502835	0.513025	0.130076	0.0844548	0.524322	0.577801	0.350434	0.312534	0.456981	0.412727	0.235351	1	0.138705	0.123674	0.255703	0.129733	1.19e-05	-0.0529695	0.470012	0.253918	0.0935624	0.77291	0.191012	0.225158	0.514237	0.211057	0.309502	0.723005	0.737819	0.740849	0.153141	0.464922	0.287217	0.253613	0.409245	0.308046	0.737815	0.467829
	RR	0.161071	0.428108	0.403221	0.70046	0.217284	0.255322	0.329284	0.0969405	0.733803	0.478888	0.566032	0.080055	0.138705	1	0.379813	0.0310328	-0.204858	0.645881	0.617946	0.11824	0.0833421	0.504559	0.24902	0.523048	-0.0379947	0.137121	0.0595664	0.614308	0.269035	0.265049	0.2371	0.286102	0.436737	0.78855	0.0817565	0.282901	0.313944	0.0920135	0.360278
	SAG	0.231533	0.270821	0.468128	0.389124	0.214803	0.354785	0.254916	0.0712927	0.473157	0.341957	0.470206	0.352147	0.123674	0.379813	1	0.390555	0.223621	0.35821	0.3521	0.0518925	0.218455	0.562764	0.0480029	0.403779	0.341967	0.247736	0.433779	0.358198	0.271832	0.176782	0.0260318	0.772695	0.495387	0.388427	0.451111	0.366175	0.124409	0.082095	0.389436
	SCm	0.592622	0.0917332	0.449404	0.135541	0.521082	0.401555	0.269004	0.0173048	0.340031	0.188569	0.380785	0.71982	0.255703	0.0310328	0.390555	1	0.806021	0.150604	0.193928	-0.0654205	0.569783	0.491665	0.202343	0.172134	0.728755	0.429858	0.67187	0.276668	0.295446	0.412634	0.0948126	0.394388	0.326723	0.112219	0.809337	0.270995	0.224967	0.113739	0.0939895
	SCs	0.313783	-0.0276128	0.316342	-0.0959375	0.39746	0.154386	0.121516	0.180782	-0.00345168	0.11162	0.0593151	0.671015	0.129733	-0.204858	0.223621	0.806021	1	-0.105564	-0.0936263	-0.138064	0.610806	0.252482	0.0498501	-0.0664162	0.688441	0.263892	0.655562	-0.00113217	0.090978	0.232242	0.0730313	0.308196	0.213941	-0.119517	0.734529	0.146388	0.0921582	0.098075	-0.0374753
	SNc	0.219612	0.260477	0.40912	0.868021	0.286738	0.340565	0.304895	-0.054857	0.641535	0.336184	0.605552	0.0396565	1.19e-05	0.645881	0.35821	0.150604	-0.105564	1	0.909227	-0.124383	0.0140246	0.373458	0.206629	0.286668	0.136395	0.136583	0.0316831	0.744877	0.0201493	0.184071	0.0304442	0.203688	0.519484	0.578107	0.085375	0.217288	0.311915	-0.23324	0.359171
	SNr	0.268243	0.208109	0.381893	0.799835	0.32265	0.274472	0.213755	-0.0713301	0.629206	0.232512	0.533604	0.100986	-0.0529695	0.617946	0.3521	0.193928	-0.0936263	0.909227	1	-0.12226	-0.00658186	0.423528	0.130286	0.320936	0.175945	0.152801	0.110623	0.67058	0.00696081	0.0983241	-0.0481033	0.219287	0.347553	0.509022	0.11297	0.151039	0.27132	-0.170066	0.333977
	MEV	-0.142172	0.371022	0.227996	-0.029083	-0.0368726	0.231222	0.267724	0.35626	0.168095	0.193423	0.0755543	-0.104173	0.470012	0.11824	0.0518925	-0.0654205	-0.138064	-0.124383	-0.12226	1	0.0795939	0.014898	0.388681	0.247764	-0.103941	0.336168	0.153674	0.048134	0.437004	0.410062	0.335169	-0.0121684	0.0814997	0.196788	0.0225098	0.171942	0.26962	0.468654	0.274575
	MPT	0.173745	0.213857	0.443349	0.0869784	0.502063	0.188613	0.369604	0.38295	0.121729	0.210804	0.179462	0.639337	0.253918	0.0833421	0.218455	0.569783	0.610806	0.0140246	-0.00658186	0.0795939	1	0.298779	0.127676	0.106782	0.70113	0.415421	0.741254	0.135714	0.287768	0.188939	0.131865	0.136226	0.206603	0.0831982	0.726476	0.167946	0.403725	0.117392	0.182764
	NB	0.690577	0.214449	0.277014	0.327604	0.264687	0.377728	0.24437	-0.0837797	0.611997	0.368082	0.464559	0.48381	0.0935624	0.504559	0.562764	0.491665	0.252482	0.373458	0.423528	0.014898	0.298779	1	0.10312	0.501516	0.235863	0.346109	0.233767	0.378882	0.224989	0.252183	0.0358958	0.421105	0.253961	0.451875	0.413246	0.13639	0.271989	0.038598	0.273968
	CLI	0.135149	0.588189	0.576227	0.30666	0.228809	0.610197	0.58034	0.254392	0.336171	0.547795	0.54875	0.110303	0.77291	0.24902	0.0480029	0.202343	0.0498501	0.206629	0.130286	0.388681	0.127676	0.10312	1	0.0897039	0.0899382	0.413552	0.0900463	0.432791	0.62321	0.721756	0.751958	0.203253	0.601879	0.291	0.165737	0.489564	0.379862	0.737922	0.513968
	CUN	0.504449	0.362177	0.251852	0.26057	0.158354	0.139723	0.258833	0.0573881	0.532471	0.371129	0.38134	0.0469004	0.191012	0.523048	0.403779	0.172134	-0.0664162	0.286668	0.320936	0.247764	0.106782	0.501516	0.0897039	1	-0.0691183	0.278708	0.0689929	0.333864	0.239329	0.363673	0.13622	0.239334	0.218768	0.584511	0.0735597	0.0626642	0.339351	0.187928	0.0945762
	NOT	0.199287	0.0560419	0.356041	0.103056	0.482021	0.223662	0.254168	-0.0205206	0.00865046	-0.0241868	0.198827	0.617235	0.225158	-0.0379947	0.341967	0.728755	0.688441	0.136395	0.175945	-0.103941	0.70113	0.235863	0.0899382	-0.0691183	1	0.256435	0.748029	0.232458	0.123248	0.0309249	-0.0795029	0.361311	0.186216	-0.0252982	0.756858	0.147242	0.292489	-0.0305022	0.188388
	NPC	0.346803	0.256779	0.621854	0.251318	0.364621	0.399308	0.356382	0.177522	0.29597	0.382601	0.367861	0.453241	0.514237	0.137121	0.247736	0.429858	0.263892	0.136583	0.152801	0.336168	0.415421	0.346109	0.413552	0.278708	0.256435	1	0.379574	0.246742	0.557272	0.562441	0.258799	0.164039	0.494705	0.278553	0.388512	0.553119	0.653233	0.360517	0.36444
	OP	0.106924	0.220849	0.437239	0.140695	0.479132	0.157417	0.346397	0.257577	0.189384	0.2597	0.199906	0.739928	0.211057	0.0595664	0.433779	0.67187	0.655562	0.0316831	0.110623	0.153674	0.741254	0.233767	0.0900463	0.0689929	0.748029	0.379574	1	0.163303	0.296092	0.0826484	-0.000686302	0.360691	0.227426	-0.00812822	0.862376	0.301774	0.380708	0.115907	0.212542
	VTA	0.295446	0.500709	0.514657	0.818204	0.228768	0.471383	0.495355	0.0447561	0.675769	0.417732	0.716436	0.172705	0.309502	0.614308	0.358198	0.276668	-0.00113217	0.744877	0.67058	0.048134	0.135714	0.378882	0.432791	0.333864	0.232458	0.246742	0.163303	1	0.347205	0.398669	0.22951	0.282442	0.596158	0.645681	0.244649	0.453743	0.334663	0.0625486	0.566288
	VTN	0.217421	0.498233	0.595776	0.193377	0.327847	0.382483	0.533078	0.377702	0.492909	0.565182	0.587662	0.390149	0.723005	0.269035	0.271832	0.295446	0.090978	0.0201493	0.00696081	0.437004	0.287768	0.224989	0.62321	0.239329	0.123248	0.557272	0.296092	0.347205	1	0.699533	0.628911	0.225171	0.507035	0.362607	0.305027	0.521293	0.294252	0.410423	0.582494
	PAG	0.410652	0.442573	0.589792	0.270413	0.243171	0.525741	0.428787	0.293392	0.555094	0.437971	0.540931	0.339309	0.737819	0.265049	0.176782	0.412634	0.232242	0.184071	0.0983241	0.410062	0.188939	0.252183	0.721756	0.363673	0.0309249	0.562441	0.0826484	0.398669	0.699533	1	0.74409	0.239375	0.540886	0.486854	0.188172	0.462312	0.321458	0.664502	0.400673
	DR	0.0718274	0.535373	0.515413	0.146474	0.242534	0.591016	0.473931	0.57672	0.227772	0.547439	0.440989	0.0323684	0.740849	0.2371	0.0260318	0.0948126	0.0730313	0.0304442	-0.0481033	0.335169	0.131865	0.0358958	0.751958	0.13622	-0.0795029	0.258799	-0.000686302	0.22951	0.628911	0.74409	1	0.240976	0.536033	0.258902	0.0880771	0.370477	0.265162	0.739937	0.324233
	PBG	0.189865	0.277891	0.359521	0.146478	0.282606	0.377938	0.198271	0.182	0.349829	0.338111	0.384402	0.379528	0.153141	0.286102	0.772695	0.394388	0.308196	0.203688	0.219287	-0.0121684	0.136226	0.421105	0.203253	0.239334	0.361311	0.164039	0.360691	0.282442	0.225171	0.239375	0.240976	1	0.437732	0.2536	0.408028	0.352066	0.126774	0.216701	0.209627
	EW	0.115251	0.561828	0.717495	0.63313	0.361058	0.603828	0.573481	0.382226	0.47128	0.72107	0.693604	0.23438	0.464922	0.436737	0.495387	0.326723	0.213941	0.519484	0.347553	0.0814997	0.206603	0.253961	0.601879	0.218768	0.186216	0.494705	0.227426	0.596158	0.507035	0.540886	0.536033	0.437732	1	0.441009	0.28286	0.710407	0.51605	0.294193	0.472468
	PPN	0.288463	0.369542	0.392253	0.598393	0.141431	0.122279	0.36093	0.118379	0.753759	0.338891	0.569707	0.114674	0.287217	0.78855	0.388427	0.112219	-0.119517	0.578107	0.509022	0.196788	0.0831982	0.451875	0.291	0.584511	-0.0252982	0.278553	-0.00812822	0.645681	0.362607	0.486854	0.258902	0.2536	0.441009	1	0.0710049	0.313954	0.340859	0.194159	0.365504
	PPT	0.321439	0.230058	0.405678	0.068185	0.433531	0.261344	0.350101	0.172362	0.197167	0.318312	0.359575	0.763859	0.253613	0.0817565	0.451111	0.809337	0.734529	0.085375	0.11297	0.0225098	0.726476	0.413246	0.165737	0.0735597	0.756858	0.388512	0.862376	0.244649	0.305027	0.188172	0.0880771	0.408028	0.28286	0.0710049	1	0.240145	0.292868	0.0973139	0.188683
	MA3	0.023334	0.479568	0.562518	0.428551	0.367024	0.267732	0.487387	0.307335	0.484235	0.626485	0.556426	0.421322	0.409245	0.282901	0.366175	0.270995	0.146388	0.217288	0.151039	0.171942	0.167946	0.13639	0.489564	0.0626642	0.147242	0.553119	0.301774	0.453743	0.521293	0.462312	0.370477	0.352066	0.710407	0.313954	0.240145	1	0.380222	0.109581	0.453417
	SCO	0.0189694	0.381315	0.451948	0.431545	0.464555	0.184601	0.466206	0.363406	0.280129	0.527825	0.388094	0.226908	0.308046	0.313944	0.124409	0.224967	0.0921582	0.311915	0.27132	0.26962	0.403725	0.271989	0.379862	0.339351	0.292489	0.653233	0.380708	0.334663	0.294252	0.321458	0.265162	0.126774	0.51605	0.340859	0.292868	0.380222	1	0.261647	0.150886
	Pa4	0.00780579	0.533061	0.395094	-0.0603557	0.0077562	0.339987	0.367808	0.589585	0.177186	0.486759	0.243774	0.0110569	0.737815	0.0920135	0.082095	0.113739	0.098075	-0.23324	-0.170066	0.468654	0.117392	0.038598	0.737922	0.187928	-0.0305022	0.360517	0.115907	0.0625486	0.410423	0.664502	0.739937	0.216701	0.294193	0.194159	0.0973139	0.109581	0.261647	1	0.300414
	PN	0.15344	0.528272	0.508203	0.491056	0.0725534	0.390787	0.600442	0.242033	0.4551	0.396182	0.509811	0.105409	0.467829	0.360278	0.389436	0.0939895	-0.0374753	0.359171	0.333977	0.274575	0.182764	0.273968	0.513968	0.0945762	0.188388	0.36444	0.212542	0.566288	0.582494	0.400673	0.324233	0.209627	0.472468	0.365504	0.188683	0.453417	0.150886	0.300414	1
	CA8:MY
		IO	DCO	VCO	ISN	AMB	IRN	PRP	NR	MV	LIN	RM	AP	LAV	SUV	RO	SPIV	RPA	LRN	MARN	ICB	SPVC	SPVI	SPVO	ACVII	NTB	NTS	VI	VII	CU	x	XII	y	DMX	PARN	PAS	ECU	PGRNd	PGRNl	GR	GRN	PPY	MDRNd	MDRNv	Pa5
	IO	1	-0.00777542	0.12848	0.116903	0.699539	0.570522	0.347916	0.503861	0.160103	0.673408	0.591494	0.3703	0.0375325	0.0692066	0.797628	0.0532002	0.706303	0.648755	0.773806	-0.0838941	0.406662	0.454453	0.330119	0.652688	0.452521	0.2981	0.637082	0.555949	0.407228	0.0751354	0.582356	-0.199841	0.373427	0.510435	0.26193	0.145119	0.372666	0.711851	0.579916	0.643507	0.588542	0.613361	0.718987	0.206742
	DCO	-0.00777542	1	0.6988	0.110606	0.0839654	0.338944	0.519884	0.112759	0.609693	0.112546	0.153424	0.0328503	0.675509	0.669598	0.0161361	0.720777	0.0412803	0.152536	0.112489	0.646599	0.488784	0.523847	0.561821	-0.0485102	0.341897	0.452777	-0.0755064	0.146431	0.42081	0.704725	0.25318	0.760469	0.344456	0.443862	0.217368	0.601575	0.394582	0.143855	0.205887	0.268212	0.00194144	0.37206	0.301928	0.313226
	VCO	0.12848	0.6988	1	0.172844	0.374777	0.36402	0.547502	0.267472	0.57684	0.256257	0.341805	0.256489	0.555059	0.460583	0.18907	0.658985	0.0422967	0.261664	0.136424	0.471974	0.603019	0.609061	0.681591	-0.0944769	0.371606	0.571202	0.237183	0.255885	0.57215	0.63325	0.361957	0.609277	0.475559	0.445542	0.248746	0.606675	0.451855	0.295304	0.419155	0.450795	0.116789	0.440924	0.343643	0.445586
	ISN	0.116903	0.110606	0.172844	1	0.316031	0.346521	0.320515	0.354651	0.27975	0.239653	0.0676598	0.162342	0.161519	0.272029	0.281135	0.151582	0.110153	0.243792	0.207837	0.163806	0.300871	0.437029	0.333607	0.171089	0.285957	0.419525	0.174954	0.352939	0.210051	0.251868	0.341992	0.217686	0.465433	0.334572	0.0110674	0.141589	0.324076	0.318483	0.219267	0.305448	0.385949	0.315158	0.303204	0.274347
	AMB	0.699539	0.0839654	0.374777	0.316031	1	0.732336	0.512139	0.687034	0.310288	0.822895	0.594509	0.386167	0.166403	0.094267	0.713301	0.230292	0.680242	0.768216	0.656126	0.0414962	0.625893	0.648748	0.603323	0.659002	0.522275	0.534863	0.703383	0.733007	0.514751	0.256188	0.731536	0.148927	0.614177	0.714536	0.414947	0.269054	0.621222	0.79651	0.608919	0.786422	0.601997	0.755784	0.77685	0.356083
	IRN	0.570522	0.338944	0.36402	0.346521	0.732336	1	0.665409	0.760395	0.594958	0.748801	0.59794	0.358794	0.264061	0.291889	0.668779	0.469451	0.509173	0.700615	0.700288	0.0489839	0.637892	0.730672	0.69564	0.645594	0.511909	0.739022	0.561282	0.626308	0.598512	0.453282	0.789429	0.203667	0.676275	0.858793	0.420036	0.526519	0.695706	0.739754	0.483669	0.756154	0.56545	0.778677	0.737932	0.42213
	PRP	0.347916	0.519884	0.547502	0.320515	0.512139	0.665409	1	0.463556	0.761101	0.487382	0.424896	0.258599	0.413967	0.460814	0.47973	0.656059	0.161095	0.457625	0.49213	0.261065	0.511634	0.607565	0.536059	0.303676	0.309208	0.658051	0.324733	0.351298	0.593408	0.567174	0.623221	0.441444	0.621877	0.587726	0.34584	0.610797	0.758144	0.528567	0.406911	0.614421	0.3301	0.59347	0.502943	0.483251
	NR	0.503861	0.112759	0.267472	0.354651	0.687034	0.760395	0.463556	1	0.290267	0.649133	0.515308	0.385851	0.0343111	-0.0166098	0.584095	0.211477	0.466522	0.618311	0.491967	-0.0897867	0.594966	0.614349	0.581373	0.541181	0.271106	0.55738	0.582648	0.584268	0.542152	0.203611	0.819686	-0.0430498	0.639183	0.73624	0.331803	0.273704	0.528408	0.61999	0.516248	0.646265	0.405214	0.684662	0.708005	0.353964
	MV	0.160103	0.609693	0.57684	0.27975	0.310288	0.594958	0.761101	0.290267	1	0.294277	0.338587	0.0957889	0.667643	0.617677	0.251335	0.79973	0.12358	0.313624	0.312173	0.445858	0.463644	0.592979	0.606778	0.0288447	0.358405	0.711903	0.15068	0.311399	0.565673	0.726976	0.549049	0.655901	0.557946	0.634974	0.283746	0.612022	0.642058	0.343187	0.269053	0.524013	0.197886	0.512347	0.411121	0.366665
	LIN	0.673408	0.112546	0.256257	0.239653	0.822895	0.748801	0.487382	0.649133	0.294277	1	0.544839	0.354519	0.165137	0.118756	0.694402	0.191326	0.670905	0.744817	0.784826	0.010913	0.563358	0.635717	0.512735	0.692423	0.46676	0.431408	0.76167	0.749196	0.412763	0.25398	0.665589	-0.00764518	0.46337	0.682067	0.423012	0.240163	0.576641	0.794778	0.579703	0.806735	0.639067	0.686169	0.71675	0.314006
	RM	0.591494	0.153424	0.341805	0.0676598	0.594509	0.59794	0.424896	0.515308	0.338587	0.544839	1	0.295576	0.187917	0.0257994	0.67932	0.259653	0.613749	0.536614	0.637463	0.0385467	0.44394	0.526943	0.521094	0.536674	0.636886	0.427064	0.576837	0.598157	0.449813	0.321221	0.568875	0.138286	0.403995	0.503772	0.30277	0.42341	0.511879	0.547589	0.497493	0.753116	0.53236	0.536639	0.592608	0.354018
	AP	0.3703	0.0328503	0.256489	0.162342	0.386167	0.358794	0.258599	0.385851	0.0957889	0.354519	0.295576	1	-0.108664	-0.116539	0.42332	0.041499	0.378742	0.389499	0.287882	-0.134775	0.311573	0.281075	0.223986	0.419	-0.0263426	0.417176	0.446133	0.209704	0.491929	0.0371361	0.451466	-0.193718	0.489372	0.281207	0.446281	0.187539	0.306406	0.333505	0.630967	0.207522	0.291217	0.312214	0.431664	0.378046
	LAV	0.0375325	0.675509	0.555059	0.161519	0.166403	0.264061	0.413967	0.0343111	0.667643	0.165137	0.187917	-0.108664	1	0.747354	0.00346511	0.738708	0.0617967	0.155479	0.077984	0.754733	0.381588	0.399073	0.462579	0.0568402	0.441323	0.416966	0.0251063	0.266686	0.422428	0.685448	0.195288	0.787072	0.308245	0.412882	0.166257	0.521111	0.480304	0.133058	0.265207	0.290345	0.0682534	0.25659	0.3028	0.190543
	SUV	0.0692066	0.669598	0.460583	0.272029	0.094267	0.291889	0.460814	-0.0166098	0.617677	0.118756	0.0257994	-0.116539	0.747354	1	-0.109363	0.648502	-0.102211	0.129377	0.0480863	0.759569	0.341618	0.408278	0.435441	-0.0149192	0.37441	0.431518	-0.0370191	0.128263	0.339266	0.591755	0.21831	0.764493	0.312012	0.40472	0.14438	0.470066	0.384505	0.149641	0.0673383	0.216755	0.0922601	0.282342	0.206816	0.113895
	RO	0.797628	0.0161361	0.18907	0.281135	0.713301	0.668779	0.47973	0.584095	0.251335	0.694402	0.67932	0.42332	0.00346511	-0.109363	1	0.0936259	0.774148	0.705612	0.65023	-0.0757772	0.529727	0.508432	0.431976	0.622695	0.435333	0.37097	0.728031	0.659453	0.459041	0.106205	0.577853	-0.0736481	0.462721	0.591503	0.343036	0.308164	0.525638	0.730544	0.613828	0.750624	0.557022	0.705588	0.799164	0.375952
	SPIV	0.0532002	0.720777	0.658985	0.151582	0.230292	0.469451	0.656059	0.211477	0.79973	0.191326	0.259653	0.041499	0.738708	0.648502	0.0936259	1	0.0776804	0.185407	0.162562	0.632013	0.560729	0.621586	0.630962	-0.156425	0.378365	0.605088	0.061485	0.112617	0.543197	0.773758	0.466338	0.744596	0.487122	0.511079	0.265707	0.616714	0.555657	0.22953	0.231402	0.37335	0.0507848	0.407004	0.31934	0.404972
	RPA	0.706303	0.0412803	0.0422967	0.110153	0.680242	0.509173	0.161095	0.466522	0.12358	0.670905	0.613749	0.378742	0.0617967	-0.102211	0.774148	0.0776804	1	0.677152	0.598767	-0.0887368	0.518517	0.517283	0.387372	0.632607	0.420911	0.256887	0.64539	0.535425	0.378719	0.1489	0.484858	-0.0065974	0.282304	0.465545	0.286194	0.233176	0.290766	0.697131	0.488728	0.507351	0.503668	0.638363	0.670007	0.314391
	LRN	0.648755	0.152536	0.261664	0.243792	0.768216	0.700615	0.457625	0.618311	0.313624	0.744817	0.536614	0.389499	0.155479	0.129377	0.705612	0.185407	0.677152	1	0.705528	-0.033466	0.566321	0.598049	0.460434	0.687291	0.398556	0.466239	0.738227	0.690917	0.43661	0.243402	0.637967	0.0119389	0.519863	0.617215	0.433645	0.308954	0.453414	0.816253	0.568091	0.671727	0.625968	0.708282	0.784968	0.441262
	MARN	0.773806	0.112489	0.136424	0.207837	0.656126	0.700288	0.49213	0.491967	0.312173	0.784826	0.637463	0.287882	0.077984	0.0480863	0.65023	0.162562	0.598767	0.705528	1	-0.110066	0.499275	0.595243	0.438274	0.726999	0.460135	0.332727	0.60999	0.689236	0.370089	0.271712	0.57963	-0.0704195	0.310671	0.606006	0.291269	0.262547	0.515532	0.777618	0.437633	0.793496	0.716146	0.644418	0.67665	0.281726
	ICB	-0.0838941	0.646599	0.471974	0.163806	0.0414962	0.0489839	0.261065	-0.0897867	0.445858	0.010913	0.0385467	-0.134775	0.754733	0.759569	-0.0757772	0.632013	-0.0887368	-0.033466	-0.110066	1	0.312213	0.303158	0.36393	-0.11341	0.425433	0.227199	-0.0252215	0.0308022	0.30338	0.579475	-0.0268984	0.700793	0.13926	0.241474	0.148609	0.387694	0.274858	-0.0247113	0.10637	0.0547501	-0.0388804	0.143562	0.149967	0.117293
	SPVC	0.406662	0.488784	0.603019	0.300871	0.625893	0.637892	0.511634	0.594966	0.463644	0.563358	0.44394	0.311573	0.381588	0.341618	0.529727	0.560729	0.518517	0.566321	0.499275	0.312213	1	0.87746	0.782538	0.377323	0.503533	0.616324	0.441952	0.484987	0.675751	0.526007	0.635602	0.384969	0.574	0.658996	0.470508	0.495091	0.434875	0.601172	0.529404	0.60595	0.452809	0.808453	0.658818	0.721848
	SPVI	0.454453	0.523847	0.609061	0.437029	0.648748	0.730672	0.607565	0.614349	0.592979	0.635717	0.526943	0.281075	0.399073	0.408278	0.508432	0.621586	0.517283	0.598049	0.595243	0.303158	0.87746	1	0.847959	0.519377	0.540052	0.664921	0.523094	0.457883	0.6117	0.607407	0.703417	0.443203	0.577562	0.735898	0.446127	0.534397	0.549648	0.649119	0.435617	0.656753	0.443064	0.792668	0.674611	0.677981
	SPVO	0.330119	0.561821	0.681591	0.333607	0.603323	0.69564	0.536059	0.581373	0.606778	0.512735	0.521094	0.223986	0.462579	0.435441	0.431976	0.630962	0.387372	0.460434	0.438274	0.36393	0.782538	0.847959	1	0.287391	0.57268	0.675964	0.357321	0.403556	0.637689	0.68354	0.577762	0.505706	0.563271	0.777574	0.365852	0.625625	0.518222	0.534772	0.396043	0.593933	0.344885	0.672112	0.577881	0.535543
	ACVII	0.652688	-0.0485102	-0.0944769	0.171089	0.659002	0.645594	0.303676	0.541181	0.0288447	0.692423	0.536674	0.419	0.0568402	-0.0149192	0.622695	-0.156425	0.632607	0.687291	0.726999	-0.11341	0.377323	0.519377	0.287391	1	0.245253	0.171893	0.436129	0.687554	0.0738553	-0.0799993	0.432346	-0.224861	0.269415	0.564357	0.204985	-0.172432	0.424889	0.696392	0.430761	0.641311	0.675712	0.646087	0.63995	0.0213288
	NTB	0.452521	0.341897	0.371606	0.285957	0.522275	0.511909	0.309208	0.271106	0.358405	0.46676	0.636886	-0.0263426	0.441323	0.37441	0.435333	0.378365	0.420911	0.398556	0.460135	0.425433	0.503533	0.540052	0.57268	0.245253	1	0.371333	0.465349	0.494196	0.410102	0.501183	0.360008	0.437819	0.320476	0.565493	0.215251	0.441467	0.383306	0.462025	0.36066	0.647828	0.344617	0.507297	0.545965	0.211958
	NTS	0.2981	0.452777	0.571202	0.419525	0.534863	0.739022	0.658051	0.55738	0.711903	0.431408	0.427064	0.417176	0.416966	0.431518	0.37097	0.605088	0.256887	0.466239	0.332727	0.227199	0.616324	0.664921	0.675964	0.171893	0.371333	1	0.349804	0.348826	0.79421	0.571916	0.730372	0.441337	0.850931	0.716558	0.504003	0.554345	0.623347	0.462849	0.47054	0.512487	0.251464	0.617459	0.564789	0.481681
	VI	0.637082	-0.0755064	0.237183	0.174954	0.703383	0.561282	0.324733	0.582648	0.15068	0.76167	0.576837	0.446133	0.0251063	-0.0370191	0.728031	0.061485	0.64539	0.738227	0.60999	-0.0252215	0.441952	0.523094	0.357321	0.436129	0.465349	0.349804	1	0.576921	0.375605	0.117786	0.571121	0.0150841	0.451333	0.529358	0.35351	0.253552	0.445421	0.732162	0.562998	0.660053	0.463689	0.636866	0.681329	0.358742
	VII	0.555949	0.146431	0.255885	0.352939	0.733007	0.626308	0.351298	0.584268	0.311399	0.749196	0.598157	0.209704	0.266686	0.128263	0.659453	0.112617	0.535425	0.690917	0.689236	0.0308022	0.484987	0.457883	0.403556	0.687554	0.494196	0.348826	0.576921	1	0.352354	0.233922	0.518712	-0.00184679	0.350333	0.586863	0.333191	0.226747	0.460448	0.731969	0.550639	0.784343	0.685962	0.630775	0.708908	0.164709
	CU	0.407228	0.42081	0.57215	0.210051	0.514751	0.598512	0.593408	0.542152	0.565673	0.412763	0.449813	0.491929	0.422428	0.339266	0.459041	0.543197	0.378719	0.43661	0.370089	0.30338	0.675751	0.6117	0.637689	0.0738553	0.410102	0.79421	0.375605	0.352354	1	0.535873	0.638637	0.335964	0.645456	0.587522	0.580198	0.667672	0.505109	0.481758	0.664304	0.530451	0.26512	0.583665	0.628127	0.478142
	x	0.0751354	0.704725	0.63325	0.251868	0.256188	0.453282	0.567174	0.203611	0.726976	0.25398	0.321221	0.0371361	0.685448	0.591755	0.106205	0.773758	0.1489	0.243402	0.271712	0.579475	0.526007	0.607407	0.68354	-0.0799993	0.501183	0.571916	0.117786	0.233922	0.535873	1	0.368928	0.682409	0.387083	0.550381	0.251106	0.63039	0.501565	0.349734	0.217678	0.450309	0.0956215	0.382184	0.345217	0.372437
	XII	0.582356	0.25318	0.361957	0.341992	0.731536	0.789429	0.623221	0.819686	0.549049	0.665589	0.568875	0.451466	0.195288	0.21831	0.577853	0.466338	0.484858	0.637967	0.57963	-0.0268984	0.635602	0.703417	0.577762	0.432346	0.360008	0.730372	0.571121	0.518712	0.638637	0.368928	1	0.108464	0.783748	0.68175	0.391291	0.396759	0.634673	0.645481	0.566027	0.623318	0.558263	0.721595	0.689259	0.523219
	y	-0.199841	0.760469	0.609277	0.217686	0.148927	0.203667	0.441444	-0.0430498	0.655901	-0.00764518	0.138286	-0.193718	0.787072	0.764493	-0.0736481	0.744596	-0.0065974	0.0119389	-0.0704195	0.700793	0.384969	0.443203	0.505706	-0.224861	0.437819	0.441337	0.0150841	-0.00184679	0.335964	0.682409	0.108464	1	0.330012	0.313117	0.117784	0.528247	0.346593	-0.0145151	0.014039	0.141927	-0.10269	0.235096	0.112891	0.380009
	DMX	0.373427	0.344456	0.475559	0.465433	0.614177	0.676275	0.621877	0.639183	0.557946	0.46337	0.403995	0.489372	0.308245	0.312012	0.462721	0.487122	0.282304	0.519863	0.310671	0.13926	0.574	0.577562	0.563271	0.269415	0.320476	0.850931	0.451333	0.350333	0.645456	0.387083	0.783748	0.330012	1	0.594871	0.431372	0.366038	0.645482	0.455719	0.493109	0.446989	0.371969	0.608416	0.591905	0.499552
	PARN	0.510435	0.443862	0.445542	0.334572	0.714536	0.858793	0.587726	0.73624	0.634974	0.682067	0.503772	0.281207	0.412882	0.40472	0.591503	0.511079	0.465545	0.617215	0.606006	0.241474	0.658996	0.735898	0.777574	0.564357	0.565493	0.716558	0.529358	0.586863	0.587522	0.550381	0.68175	0.313117	0.594871	1	0.412285	0.509987	0.634304	0.662504	0.461616	0.701382	0.396387	0.789855	0.732942	0.355072
	PAS	0.26193	0.217368	0.248746	0.0110674	0.414947	0.420036	0.34584	0.331803	0.283746	0.423012	0.30277	0.446281	0.166257	0.14438	0.343036	0.265707	0.286194	0.433645	0.291269	0.148609	0.470508	0.446127	0.365852	0.204985	0.215251	0.504003	0.35351	0.333191	0.580198	0.251106	0.391291	0.117784	0.431372	0.412285	1	0.356263	0.239737	0.394891	0.540738	0.342967	0.139302	0.442015	0.441001	0.482033
	ECU	0.145119	0.601575	0.606675	0.141589	0.269054	0.526519	0.610797	0.273704	0.612022	0.240163	0.42341	0.187539	0.521111	0.470066	0.308164	0.616714	0.233176	0.308954	0.262547	0.387694	0.495091	0.534397	0.625625	-0.172432	0.441467	0.554345	0.253552	0.226747	0.667672	0.63039	0.396759	0.528247	0.366038	0.509987	0.356263	1	0.453041	0.334901	0.42992	0.456799	0.0994962	0.411364	0.363233	0.423627
	PGRNd	0.372666	0.394582	0.451855	0.324076	0.621222	0.695706	0.758144	0.528408	0.642058	0.576641	0.511879	0.306406	0.480304	0.384505	0.525638	0.555657	0.290766	0.453414	0.515532	0.274858	0.434875	0.549648	0.518222	0.424889	0.383306	0.623347	0.445421	0.460448	0.505109	0.501565	0.634673	0.346593	0.645482	0.634304	0.239737	0.453041	1	0.510889	0.37591	0.631933	0.507093	0.428723	0.485839	0.287713
	PGRNl	0.711851	0.143855	0.295304	0.318483	0.79651	0.739754	0.528567	0.61999	0.343187	0.794778	0.547589	0.333505	0.133058	0.149641	0.730544	0.22953	0.697131	0.816253	0.777618	-0.0247113	0.601172	0.649119	0.534772	0.696392	0.462025	0.462849	0.732162	0.731969	0.481758	0.349734	0.645481	-0.0145151	0.455719	0.662504	0.394891	0.334901	0.510889	1	0.535346	0.782001	0.686626	0.73453	0.757596	0.338196
	GR	0.579916	0.205887	0.419155	0.219267	0.608919	0.483669	0.406911	0.516248	0.269053	0.579703	0.497493	0.630967	0.265207	0.0673383	0.613828	0.231402	0.488728	0.568091	0.437633	0.10637	0.529404	0.435617	0.396043	0.430761	0.36066	0.47054	0.562998	0.550639	0.664304	0.217678	0.566027	0.014039	0.493109	0.461616	0.540738	0.42992	0.37591	0.535346	1	0.54805	0.438846	0.589637	0.655727	0.425027
	GRN	0.643507	0.268212	0.450795	0.305448	0.786422	0.756154	0.614421	0.646265	0.524013	0.806735	0.753116	0.207522	0.290345	0.216755	0.750624	0.37335	0.507351	0.671727	0.793496	0.0547501	0.60595	0.656753	0.593933	0.641311	0.647828	0.512487	0.660053	0.784343	0.530451	0.450309	0.623318	0.141927	0.446989	0.701382	0.342967	0.456799	0.631933	0.782001	0.54805	1	0.576964	0.702926	0.801492	0.322909
	PPY	0.588542	0.00194144	0.116789	0.385949	0.601997	0.56545	0.3301	0.405214	0.197886	0.639067	0.53236	0.291217	0.0682534	0.0922601	0.557022	0.0507848	0.503668	0.625968	0.716146	-0.0388804	0.452809	0.443064	0.344885	0.675712	0.344617	0.251464	0.463689	0.685962	0.26512	0.0956215	0.558263	-0.10269	0.371969	0.396387	0.139302	0.0994962	0.507093	0.686626	0.438846	0.576964	1	0.542797	0.596816	0.220268
	MDRNd	0.613361	0.37206	0.440924	0.315158	0.755784	0.778677	0.59347	0.684662	0.512347	0.686169	0.536639	0.312214	0.25659	0.282342	0.705588	0.407004	0.638363	0.708282	0.644418	0.143562	0.808453	0.792668	0.672112	0.646087	0.507297	0.617459	0.636866	0.630775	0.583665	0.382184	0.721595	0.235096	0.608416	0.789855	0.442015	0.411364	0.428723	0.73453	0.589637	0.702926	0.542797	1	0.829307	0.521269
	MDRNv	0.718987	0.301928	0.343643	0.303204	0.77685	0.737932	0.502943	0.708005	0.411121	0.71675	0.592608	0.431664	0.3028	0.206816	0.799164	0.31934	0.670007	0.784968	0.67665	0.149967	0.658818	0.674611	0.577881	0.63995	0.545965	0.564789	0.681329	0.708908	0.628127	0.345217	0.689259	0.112891	0.591905	0.732942	0.441001	0.363233	0.485839	0.757596	0.655727	0.801492	0.596816	0.829307	1	0.36771
	Pa5	0.206742	0.313226	0.445586	0.274347	0.356083	0.42213	0.483251	0.353964	0.366665	0.314006	0.354018	0.378046	0.190543	0.113895	0.375952	0.404972	0.314391	0.441262	0.281726	0.117293	0.721848	0.677981	0.535543	0.0213288	0.211958	0.481681	0.358742	0.164709	0.478142	0.372437	0.523219	0.380009	0.499552	0.355072	0.482033	0.423627	0.287713	0.338196	0.425027	0.322909	0.220268	0.521269	0.36771	1
	CA9:OLF
		AOB	AON	MOB	TR	TT	NLOT	COAa	COAp	PAA	DP	PIR
	AOB	1	0.393102	0.622476	0.345803	0.36377	0.272086	0.340816	0.445707	0.385854	0.196	0.265263
	AON	0.393102	1	0.409376	0.129332	0.724583	0.262801	0.271504	0.166691	0.373429	0.460831	0.516134
	MOB	0.622476	0.409376	1	0.12935	0.204784	0.258163	0.307964	0.258321	0.167487	0.166218	0.282617
	TR	0.345803	0.129332	0.12935	1	0.174208	0.532334	0.555238	0.792581	0.73854	0.181896	0.565455
	TT	0.36377	0.724583	0.204784	0.174208	1	0.381796	0.336073	0.173507	0.353231	0.55146	0.362753
	NLOT	0.272086	0.262801	0.258163	0.532334	0.381796	1	0.720016	0.565296	0.536238	0.369551	0.44168
	COAa	0.340816	0.271504	0.307964	0.555238	0.336073	0.720016	1	0.626704	0.768722	0.253882	0.53514
	COAp	0.445707	0.166691	0.258321	0.792581	0.173507	0.565296	0.626704	1	0.797051	0.233183	0.486671
	PAA	0.385854	0.373429	0.167487	0.73854	0.353231	0.536238	0.768722	0.797051	1	0.281414	0.720156
	DP	0.196	0.460831	0.166218	0.181896	0.55146	0.369551	0.253882	0.233183	0.281414	1	0.193072
	PIR	0.265263	0.516134	0.282617	0.565455	0.362753	0.44168	0.53514	0.486671	0.720156	0.193072	1
	CA10:P
		PSV	PRNr	LC	LDT	RPO	B	SG	SLC	SLD	SOC	SUT	TRN	NI	NLL	V	CS	PB	DTN	PCG	PG	PRNc	P5	Acs5	PC5	I5	PDTg
	PSV	1	0.41641	0.342343	0.295119	0.260164	0.117129	0.416611	0.453413	0.297016	0.589931	0.47907	0.490887	0.234118	0.542626	0.689213	0.239599	0.514795	0.386857	0.338855	0.438253	0.535814	0.594681	0.621297	0.594809	0.636789	0.404764
	PRNr	0.41641	1	0.262587	0.663363	0.616926	0.368249	0.405695	0.454212	0.440763	0.558384	0.462363	0.745745	0.542207	0.560147	0.57319	0.708958	0.437046	0.545715	0.553591	0.664625	0.766058	0.62201	0.513658	0.569659	0.28969	0.513385
	LC	0.342343	0.262587	1	0.610322	0.399448	0.751161	0.430845	0.678456	0.566386	0.177723	0.380536	0.162649	0.44719	0.0367954	0.421206	0.433378	0.408338	0.591359	0.614465	0.146368	0.324281	0.439169	0.535503	0.344934	0.271149	0.479249
	LDT	0.295119	0.663363	0.610322	1	0.800143	0.726838	0.50399	0.545511	0.664542	0.420601	0.392292	0.560965	0.742928	0.464927	0.472687	0.771116	0.357766	0.793972	0.808941	0.450722	0.629894	0.578717	0.470327	0.517202	0.344689	0.676036
	RPO	0.260164	0.616926	0.399448	0.800143	1	0.57163	0.348876	0.425558	0.61651	0.329153	0.191987	0.567098	0.84392	0.384231	0.405305	0.856034	0.133455	0.765393	0.700199	0.469825	0.568586	0.428154	0.407024	0.448332	0.295395	0.682356
	B	0.117129	0.368249	0.751161	0.726838	0.57163	1	0.472013	0.672768	0.757709	0.0957372	0.273093	0.269769	0.618785	0.061435	0.340249	0.421943	0.220596	0.678061	0.718005	0.123997	0.472	0.440856	0.511972	0.398238	0.227194	0.63556
	SG	0.416611	0.405695	0.430845	0.50399	0.348876	0.472013	1	0.604838	0.541544	0.355055	0.347322	0.536669	0.508527	0.343472	0.472573	0.322779	0.339597	0.504325	0.590682	0.416848	0.559266	0.479281	0.543266	0.505197	0.696564	0.558877
	SLC	0.453413	0.454212	0.678456	0.545511	0.425558	0.672768	0.604838	1	0.641951	0.425767	0.489211	0.466695	0.46412	0.284866	0.597571	0.392461	0.436935	0.578086	0.583163	0.311734	0.589483	0.696886	0.720942	0.619075	0.519195	0.548937
	SLD	0.297016	0.440763	0.566386	0.664542	0.61651	0.757709	0.541544	0.641951	1	0.2726	0.277081	0.467202	0.722971	0.294619	0.381781	0.534683	0.249741	0.702186	0.698745	0.391121	0.567223	0.567986	0.5802	0.535734	0.452121	0.59229
	SOC	0.589931	0.558384	0.177723	0.420601	0.329153	0.0957372	0.355055	0.425767	0.2726	1	0.572222	0.566924	0.301549	0.724083	0.646302	0.428051	0.468446	0.302651	0.333751	0.514985	0.664348	0.571797	0.58468	0.611548	0.504622	0.22113
	SUT	0.47907	0.462363	0.380536	0.392292	0.191987	0.273093	0.347322	0.489211	0.277081	0.572222	1	0.313893	0.146658	0.460877	0.605412	0.294803	0.640241	0.26875	0.324682	0.211757	0.522578	0.634382	0.618309	0.467588	0.37352	0.210518
	TRN	0.490887	0.745745	0.162649	0.560965	0.567098	0.269769	0.536669	0.466695	0.467202	0.566924	0.313893	1	0.586596	0.659485	0.53318	0.610868	0.269095	0.545781	0.544731	0.820568	0.719996	0.554346	0.40351	0.537913	0.45226	0.556904
	NI	0.234118	0.542207	0.44719	0.742928	0.84392	0.618785	0.508527	0.46412	0.722971	0.301549	0.146658	0.586596	1	0.410511	0.349859	0.688709	0.104625	0.811459	0.665449	0.440095	0.581891	0.409436	0.423183	0.409286	0.299116	0.675799
	NLL	0.542626	0.560147	0.0367954	0.464927	0.384231	0.061435	0.343472	0.284866	0.294619	0.724083	0.460877	0.659485	0.410511	1	0.572251	0.446771	0.452687	0.443428	0.408426	0.558109	0.631123	0.527274	0.405457	0.534414	0.35221	0.326506
	V	0.689213	0.57319	0.421206	0.472687	0.405305	0.340249	0.472573	0.597571	0.381781	0.646302	0.605412	0.53318	0.349859	0.572251	1	0.384699	0.46642	0.479936	0.392299	0.409076	0.700181	0.784205	0.773901	0.746515	0.688894	0.406384
	CS	0.239599	0.708958	0.433378	0.771116	0.856034	0.421943	0.322779	0.392461	0.534683	0.428051	0.294803	0.610868	0.688709	0.446771	0.384699	1	0.229966	0.696815	0.666485	0.558762	0.566991	0.444944	0.406976	0.398263	0.23296	0.626002
	PB	0.514795	0.437046	0.408338	0.357766	0.133455	0.220596	0.339597	0.436935	0.249741	0.468446	0.640241	0.269095	0.104625	0.452687	0.46642	0.229966	1	0.24069	0.418984	0.200875	0.356064	0.538151	0.453822	0.393424	0.238709	0.222121
	DTN	0.386857	0.545715	0.591359	0.793972	0.765393	0.678061	0.504325	0.578086	0.702186	0.302651	0.26875	0.545781	0.811459	0.443428	0.479936	0.696815	0.24069	1	0.809417	0.391703	0.638126	0.501699	0.482565	0.485717	0.257388	0.768824
	PCG	0.338855	0.553591	0.614465	0.808941	0.700199	0.718005	0.590682	0.583163	0.698745	0.333751	0.324682	0.544731	0.665449	0.408426	0.392299	0.666485	0.418984	0.809417	1	0.461552	0.555044	0.526106	0.420509	0.460555	0.241436	0.736853
	PG	0.438253	0.664625	0.146368	0.450722	0.469825	0.123997	0.416848	0.311734	0.391121	0.514985	0.211757	0.820568	0.440095	0.558109	0.409076	0.558762	0.200875	0.391703	0.461552	1	0.517745	0.43736	0.372697	0.443054	0.341237	0.484631
	PRNc	0.535814	0.766058	0.324281	0.629894	0.568586	0.472	0.559266	0.589483	0.567223	0.664348	0.522578	0.719996	0.581891	0.631123	0.700181	0.566991	0.356064	0.638126	0.555044	0.517745	1	0.654352	0.696951	0.656746	0.545269	0.4575
	P5	0.594681	0.62201	0.439169	0.578717	0.428154	0.440856	0.479281	0.696886	0.567986	0.571797	0.634382	0.554346	0.409436	0.527274	0.784205	0.444944	0.538151	0.501699	0.526106	0.43736	0.654352	1	0.807258	0.732813	0.594172	0.462532
	Acs5	0.621297	0.513658	0.535503	0.470327	0.407024	0.511972	0.543266	0.720942	0.5802	0.58468	0.618309	0.40351	0.423183	0.405457	0.773901	0.406976	0.453822	0.482565	0.420509	0.372697	0.696951	0.807258	1	0.684049	0.667922	0.466837
	PC5	0.594809	0.569659	0.344934	0.517202	0.448332	0.398238	0.505197	0.619075	0.535734	0.611548	0.467588	0.537913	0.409286	0.534414	0.746515	0.398263	0.393424	0.485717	0.460555	0.443054	0.656746	0.732813	0.684049	1	0.694705	0.469164
	I5	0.636789	0.28969	0.271149	0.344689	0.295395	0.227194	0.696564	0.519195	0.452121	0.504622	0.37352	0.45226	0.299116	0.35221	0.688894	0.23296	0.238709	0.257388	0.241436	0.341237	0.545269	0.594172	0.667922	0.694705	1	0.355528
	PDTg	0.404764	0.513385	0.479249	0.676036	0.682356	0.63556	0.558877	0.548937	0.59229	0.22113	0.210518	0.556904	0.675799	0.326506	0.406384	0.626002	0.222121	0.768824	0.736853	0.484631	0.4575	0.462532	0.466837	0.469164	0.355528	1
	CA11:PAL
		BAC	MA	SI	BST	MS	TRS	NDB	GPe	GPi
	BAC	1	0.123822	0.128603	0.545247	0.407965	0.154807	0.264256	0.0883276	-0.0275445
	MA	0.123822	1	0.664116	0.330574	0.433692	0.115457	0.562665	0.157316	0.303726
	SI	0.128603	0.664116	1	0.498144	0.297651	0.14762	0.465036	0.506396	0.634584
	BST	0.545247	0.330574	0.498144	1	0.418539	0.0839806	0.543215	0.267718	0.224478
	MS	0.407965	0.433692	0.297651	0.418539	1	0.331643	0.577812	0.0468976	0.0457305
	TRS	0.154807	0.115457	0.14762	0.0839806	0.331643	1	0.0842217	0.1542	0.192191
	NDB	0.264256	0.562665	0.465036	0.543215	0.577812	0.0842217	1	-0.0234164	0.125332
	GPe	0.0883276	0.157316	0.506396	0.267718	0.0468976	0.1542	-0.0234164	1	0.73156
	GPi	-0.0275445	0.303726	0.634584	0.224478	0.0457305	0.192191	0.125332	0.73156	1
	CA12:STR
		AAA	ACB	LSc	LSr	LSv	BA	SF	SH	MEA	CEA	CP	OT	FS	IA
	AAA	1	0.702951	0.32886	0.525591	0.467322	0.127644	0.24543	0.425609	0.475814	0.564963	0.315015	0.59801	0.697008	0.635578
	ACB	0.702951	1	0.416444	0.57337	0.440127	-0.0274539	0.267079	0.425962	0.414423	0.666041	0.544671	0.706946	0.815738	0.592436
	LSc	0.32886	0.416444	1	0.786336	0.435525	-0.0291464	0.715384	0.751592	0.0254849	0.241694	0.312581	0.364118	0.396967	0.217126
	LSr	0.525591	0.57337	0.786336	1	0.692759	0.0756841	0.673487	0.787	0.211431	0.402535	0.272489	0.335428	0.502927	0.366383
	LSv	0.467322	0.440127	0.435525	0.692759	1	0.413153	0.35495	0.533622	0.176669	0.268663	0.10685	0.236829	0.325914	0.35913
	BA	0.127644	-0.0274539	-0.0291464	0.0756841	0.413153	1	0.0185868	0.0453512	0.307394	-0.164254	-0.183303	0.216686	-0.16215	0.0146368
	SF	0.24543	0.267079	0.715384	0.673487	0.35495	0.0185868	1	0.548203	0.195557	0.196908	0.255547	0.313062	0.172225	0.104273
	SH	0.425609	0.425962	0.751592	0.787	0.533622	0.0453512	0.548203	1	-0.0721106	0.120268	0.186029	0.246146	0.420593	0.10346
	MEA	0.475814	0.414423	0.0254849	0.211431	0.176669	0.307394	0.195557	-0.0721106	1	0.600734	0.206366	0.521232	0.303107	0.524872
	CEA	0.564963	0.666041	0.241694	0.402535	0.268663	-0.164254	0.196908	0.120268	0.600734	1	0.555127	0.57413	0.704229	0.65553
	CP	0.315015	0.544671	0.312581	0.272489	0.10685	-0.183303	0.255547	0.186029	0.206366	0.555127	1	0.446621	0.620659	0.332207
	OT	0.59801	0.706946	0.364118	0.335428	0.236829	0.216686	0.313062	0.246146	0.521232	0.57413	0.446621	1	0.607452	0.383645
	FS	0.697008	0.815738	0.396967	0.502927	0.325914	-0.16215	0.172225	0.420593	0.303107	0.704229	0.620659	0.607452	1	0.594299
	IA	0.635578	0.592436	0.217126	0.366383	0.35913	0.0146368	0.104273	0.10346	0.524872	0.65553	0.332207	0.383645	0.594299	1
	CA13:TH
		PT	IGL	IMD	AD	AM	PVT	LD	LGd	LGv	RE	LH	RH	LP	AV	RT	SubG	SGN	MD	SMT	SPFm	SPFp	MG	MH	CL	CM	SPA	VAL	VM	VPL	VPLpc	VPM	VPMpc	PCN	PF	PO	POL	PP	PR	IAD	IAM	Xi	PIL	PoT	IntG
	PT	1	0.0698812	0.51624	0.458862	0.508165	0.738878	0.49025	0.263196	0.288828	0.568613	0.389624	0.185673	0.492061	0.396422	0.330751	0.2308	-0.00376175	0.547687	0.237797	0.379526	0.231448	0.0902475	0.298025	0.406272	0.551206	0.494463	0.348435	0.239801	0.358035	0.187385	0.306345	0.215706	0.340315	0.486094	0.403148	0.194345	0.184528	0.343904	0.639744	0.385029	0.416439	0.10801	0.0560722	0.0163291
	IGL	0.0698812	1	0.0505376	0.0170449	0.324159	0.18927	0.422605	0.783087	0.839511	0.176098	0.233189	0.17031	0.573675	0.268763	0.420361	0.676778	0.488848	0.246324	0.267991	0.0939317	0.24525	0.598005	0.201678	0.215371	0.209889	0.0270595	0.279647	0.211182	0.463717	0.290677	0.450178	0.383219	0.2392	0.285195	0.449376	0.367931	0.19895	0.283842	0.197111	0.180422	0.102768	0.196609	0.370639	0.762337
	IMD	0.51624	0.0505376	1	0.253761	0.23536	0.6278	0.343777	0.0230168	0.151905	0.611433	0.529317	0.427698	0.306167	0.177612	0.259142	0.177887	-0.0334715	0.700272	0.471597	0.565688	0.312068	0.0418143	0.349761	0.539205	0.620132	0.708481	0.267187	0.351913	0.27259	0.239666	0.282654	0.435647	0.484963	0.591675	0.31683	0.225093	0.303173	0.443407	0.487043	0.155387	0.62803	0.0703985	0.169384	0.0102687
	AD	0.458862	0.0170449	0.253761	1	0.338434	0.357456	0.598344	0.0530998	0.226626	0.336936	0.347074	0.335814	0.370203	0.699248	0.362589	0.273374	0.106105	0.446856	0.221255	0.259907	0.136847	0.0202634	0.388062	0.43957	0.473071	0.245492	0.505895	0.217939	0.341544	0.384563	0.298321	0.387533	0.462576	0.375203	0.430158	-0.032823	-0.0170163	0.100488	0.487337	0.5187	0.177745	-0.0612913	0.168463	0.00835494
	AM	0.508165	0.324159	0.23536	0.338434	1	0.338584	0.520998	0.331109	0.381699	0.655942	0.412316	0.469193	0.466514	0.624761	0.540754	0.369903	0.181018	0.63051	0.489552	0.249381	0.190476	0.377971	0.119937	0.588115	0.65213	0.180651	0.689679	0.533052	0.526393	0.28735	0.504422	0.497048	0.614603	0.3894	0.546386	0.177607	0.070265	0.578293	0.823473	0.62247	0.107683	0.141263	0.243261	0.352097
	PVT	0.738878	0.18927	0.6278	0.357456	0.338584	1	0.351504	0.1977	0.338397	0.532515	0.469131	0.248944	0.33943	0.38308	0.218081	0.275513	0.0413855	0.560624	0.234761	0.480575	0.327433	0.18919	0.471899	0.320669	0.490436	0.604933	0.193539	0.168616	0.246905	0.0750923	0.271962	0.27701	0.215541	0.425137	0.23672	0.22696	0.176838	0.233652	0.544558	0.228438	0.461294	0.186965	0.156244	0.0438495
	LD	0.49025	0.422605	0.343777	0.598344	0.520998	0.351504	1	0.480273	0.627088	0.480012	0.470103	0.498413	0.779667	0.600529	0.658917	0.684235	0.359457	0.658284	0.486069	0.317963	0.313097	0.397139	0.347829	0.724852	0.600476	0.275073	0.737672	0.495515	0.67658	0.546505	0.602994	0.554353	0.678217	0.631341	0.771434	0.372492	0.22016	0.542469	0.585289	0.544688	0.177107	0.125929	0.390142	0.546584
	LGd	0.263196	0.783087	0.0230168	0.0530998	0.331109	0.1977	0.480273	1	0.841582	0.196719	0.0956765	0.144436	0.635448	0.200057	0.371002	0.703094	0.498033	0.27543	0.422122	-0.0113929	0.239883	0.573864	0.213945	0.258715	0.202381	0.0843668	0.341604	0.408417	0.45256	0.44605	0.506032	0.395344	0.232097	0.259425	0.465033	0.332034	0.144483	0.430925	0.20983	0.159795	0.142447	0.19879	0.259203	0.679113
	LGv	0.288828	0.839511	0.151905	0.226626	0.381699	0.338397	0.627088	0.841582	1	0.287743	0.246921	0.187092	0.724712	0.357227	0.453228	0.814963	0.486753	0.376708	0.356373	0.193559	0.325569	0.551345	0.294127	0.35951	0.291152	0.229981	0.368548	0.306448	0.530371	0.372894	0.486287	0.474758	0.321103	0.467093	0.584968	0.396135	0.177259	0.408703	0.301108	0.227231	0.18493	0.194936	0.371016	0.709619
	RE	0.568613	0.176098	0.611433	0.336936	0.655942	0.532515	0.480012	0.196719	0.287743	1	0.514032	0.517396	0.453739	0.42565	0.387599	0.310434	0.0826018	0.724624	0.483142	0.457103	0.248829	0.29927	0.212336	0.539182	0.573066	0.512286	0.510652	0.444086	0.41192	0.245133	0.450527	0.491993	0.510232	0.511871	0.462806	0.223101	0.152758	0.546034	0.628255	0.382882	0.558136	0.153472	0.270643	0.179267
	LH	0.389624	0.233189	0.529317	0.347074	0.412316	0.469131	0.470103	0.0956765	0.246921	0.514032	1	0.313639	0.529306	0.346368	0.387319	0.18857	0.11715	0.715413	0.292428	0.430919	0.218823	0.201336	0.582868	0.68259	0.4797	0.412208	0.443006	0.254778	0.391851	0.200424	0.361411	0.381291	0.539697	0.529351	0.403294	0.274897	0.314495	0.29618	0.588673	0.396943	0.379388	0.219819	0.267248	0.175083
	RH	0.185673	0.17031	0.427698	0.335814	0.469193	0.248944	0.498413	0.144436	0.187092	0.517396	0.313639	1	0.402274	0.442802	0.407775	0.365806	0.169329	0.583707	0.62078	0.258686	0.294239	0.300674	0.196412	0.600354	0.649053	0.122536	0.596181	0.519965	0.449812	0.478662	0.548638	0.515272	0.663827	0.447731	0.531169	0.188729	0.175293	0.499143	0.528767	0.388727	0.232808	0.0889814	0.355173	0.321046
	LP	0.492061	0.573675	0.306167	0.370203	0.466514	0.33943	0.779667	0.635448	0.724712	0.453739	0.529306	0.402274	1	0.335843	0.623808	0.748433	0.445343	0.627954	0.416776	0.265774	0.353954	0.47222	0.261581	0.672313	0.510421	0.272523	0.651859	0.451297	0.646433	0.534836	0.637874	0.542179	0.612791	0.621751	0.777904	0.458646	0.287512	0.456075	0.538412	0.456074	0.204781	0.212504	0.486284	0.621636
	AV	0.396422	0.268763	0.177612	0.699248	0.624761	0.38308	0.600529	0.200057	0.357227	0.42565	0.346368	0.442802	0.335843	1	0.476659	0.451797	0.217639	0.467534	0.399859	0.328834	0.236637	0.313217	0.334643	0.519721	0.522918	0.226366	0.587422	0.418392	0.434619	0.309645	0.395333	0.55797	0.522479	0.355563	0.489831	0.126275	-0.0191894	0.339954	0.619527	0.606607	0.146759	0.101396	0.282776	0.347026
	RT	0.330751	0.420361	0.259142	0.362589	0.540754	0.218081	0.658917	0.371002	0.453228	0.387599	0.387319	0.407775	0.623808	0.476659	1	0.475362	0.204248	0.574114	0.382366	0.168767	0.288382	0.334897	0.107491	0.658361	0.441671	0.110581	0.700584	0.494219	0.865153	0.44916	0.705781	0.336946	0.65642	0.441723	0.704605	0.286052	0.225462	0.436418	0.533531	0.449762	0.0814641	0.157257	0.352005	0.561736
	SubG	0.2308	0.676778	0.177887	0.273374	0.369903	0.275513	0.684235	0.703094	0.814963	0.310434	0.18857	0.365806	0.748433	0.451797	0.475362	1	0.468831	0.2415	0.350358	0.319826	0.407078	0.462748	0.297094	0.325888	0.312437	0.259756	0.392566	0.301619	0.408604	0.53383	0.359262	0.532229	0.30196	0.432347	0.526463	0.493163	0.229641	0.4385	0.263972	0.321222	0.252195	0.176769	0.504763	0.69248
	SGN	-0.00376175	0.488848	-0.0334715	0.106105	0.181018	0.0413855	0.359457	0.498033	0.486753	0.0826018	0.11715	0.169329	0.445343	0.217639	0.204248	0.468831	1	0.151861	0.348332	0.125249	0.385894	0.567566	0.115896	0.22535	0.192788	0.0718399	0.268844	0.372752	0.307113	0.426702	0.175807	0.407707	0.200497	0.291062	0.324214	0.51407	0.274101	0.243142	-0.0202455	0.198333	0.001307	0.344246	0.516061	0.563048
	MD	0.547687	0.246324	0.700272	0.446856	0.63051	0.560624	0.658284	0.27543	0.376708	0.724624	0.715413	0.583707	0.627954	0.467534	0.574114	0.2415	0.151861	1	0.561963	0.4261	0.270124	0.370227	0.393285	0.837015	0.718043	0.489529	0.689963	0.558634	0.647866	0.377056	0.642824	0.589065	0.79565	0.712889	0.680746	0.334751	0.261027	0.587971	0.783543	0.456827	0.406657	0.174861	0.378047	0.233318
	SMT	0.237797	0.267991	0.471597	0.221255	0.489552	0.234761	0.486069	0.422122	0.356373	0.483142	0.292428	0.62078	0.416776	0.399859	0.382366	0.350358	0.348332	0.561963	1	0.309428	0.473754	0.45095	0.237855	0.550157	0.514213	0.292504	0.601077	0.824615	0.479434	0.493463	0.52309	0.645771	0.643407	0.470701	0.516138	0.383567	0.207075	0.75923	0.483625	0.235463	0.318449	0.232124	0.376416	0.363233
	SPFm	0.379526	0.0939317	0.565688	0.259907	0.249381	0.480575	0.317963	-0.0113929	0.193559	0.457103	0.430919	0.258686	0.265774	0.328834	0.168767	0.319826	0.125249	0.4261	0.309428	1	0.529258	0.063002	0.343733	0.392469	0.441002	0.73744	0.115058	0.339277	0.164087	0.225215	0.0709937	0.442372	0.356447	0.630488	0.20788	0.491931	0.355679	0.419937	0.372467	0.180647	0.430222	0.403643	0.410117	0.0515347
	SPFp	0.231448	0.24525	0.312068	0.136847	0.190476	0.327433	0.313097	0.239883	0.325569	0.248829	0.218823	0.294239	0.353954	0.236637	0.288382	0.407078	0.385894	0.270124	0.473754	0.529258	1	0.440474	0.165343	0.387494	0.353961	0.409162	0.26476	0.445308	0.318431	0.508721	0.271911	0.49598	0.359374	0.572316	0.354701	0.701651	0.445552	0.426459	0.257684	0.0417752	0.270096	0.577513	0.665684	0.301649
	MG	0.0902475	0.598005	0.0418143	0.0202634	0.377971	0.18919	0.397139	0.573864	0.551345	0.29927	0.201336	0.300674	0.47222	0.313217	0.334897	0.462748	0.567566	0.370227	0.45095	0.063002	0.440474	1	0.114033	0.313966	0.304739	-0.0248283	0.388314	0.439287	0.465462	0.369131	0.559209	0.464702	0.342842	0.242	0.472067	0.564259	0.304452	0.36116	0.229148	0.132884	0.0854954	0.503541	0.60905	0.628392
	MH	0.298025	0.201678	0.349761	0.388062	0.119937	0.471899	0.347829	0.213945	0.294127	0.212336	0.582868	0.196412	0.261581	0.334643	0.107491	0.297094	0.115896	0.393285	0.237855	0.343733	0.165343	0.114033	1	0.290931	0.287549	0.342884	0.210003	0.180421	0.171573	0.173209	0.163402	0.306453	0.208124	0.321135	0.141574	0.137304	0.199239	0.247021	0.298525	0.232941	0.336491	0.0865963	0.106109	0.130704
	CL	0.406272	0.215371	0.539205	0.43957	0.588115	0.320669	0.724852	0.258715	0.35951	0.539182	0.68259	0.600354	0.672313	0.519721	0.658361	0.325888	0.22535	0.837015	0.550157	0.392469	0.387494	0.313966	0.290931	1	0.685669	0.388075	0.731599	0.583624	0.678264	0.53571	0.644348	0.679465	0.850332	0.713916	0.74908	0.331156	0.349911	0.559388	0.712647	0.523498	0.240267	0.202025	0.413106	0.306964
	CM	0.551206	0.209889	0.620132	0.473071	0.65213	0.490436	0.600476	0.202381	0.291152	0.573066	0.4797	0.649053	0.510421	0.522918	0.441671	0.312437	0.192788	0.718043	0.514213	0.441002	0.353961	0.304739	0.287549	0.685669	1	0.334592	0.641419	0.517199	0.507904	0.440583	0.477657	0.602181	0.693861	0.567895	0.585429	0.247871	0.210159	0.539433	0.713474	0.598108	0.314465	0.142101	0.328483	0.233017
	SPA	0.494463	0.0270595	0.708481	0.245492	0.180651	0.604933	0.275073	0.0843668	0.229981	0.512286	0.412208	0.122536	0.272523	0.226366	0.110581	0.259756	0.0718399	0.489529	0.292504	0.73744	0.409162	-0.0248283	0.342884	0.388075	0.334592	1	0.0274904	0.238624	0.0722262	0.0893533	0.0139533	0.351479	0.209994	0.57892	0.113926	0.350675	0.302366	0.345942	0.364101	0.130685	0.601812	0.265066	0.203643	0.0156647
	VAL	0.348435	0.279647	0.267187	0.505895	0.689679	0.193539	0.737672	0.341604	0.368548	0.510652	0.443006	0.596181	0.651859	0.587422	0.700584	0.392566	0.268844	0.689963	0.601077	0.115058	0.26476	0.388314	0.210003	0.731599	0.641419	0.0274904	1	0.719052	0.774627	0.610303	0.7525	0.566685	0.825594	0.518125	0.819496	0.224063	0.0430072	0.514574	0.651678	0.608866	-0.0281777	0.0513138	0.404728	0.451063
	VM	0.239801	0.211182	0.351913	0.217939	0.533052	0.168616	0.495515	0.408417	0.306448	0.444086	0.254778	0.519965	0.451297	0.418392	0.494219	0.301619	0.372752	0.558634	0.824615	0.339277	0.445308	0.439287	0.180421	0.583624	0.517199	0.238624	0.719052	1	0.592812	0.583276	0.593583	0.604349	0.658658	0.472376	0.581101	0.410708	0.192127	0.694341	0.489528	0.348065	0.207788	0.289027	0.432536	0.328752
	VPL	0.358035	0.463717	0.27259	0.341544	0.526393	0.246905	0.67658	0.45256	0.530371	0.41192	0.391851	0.449812	0.646433	0.434619	0.865153	0.408604	0.307113	0.647866	0.479434	0.164087	0.318431	0.465462	0.171573	0.678264	0.507904	0.0722262	0.774627	0.592812	1	0.528874	0.84445	0.468891	0.725072	0.534054	0.800767	0.360199	0.258393	0.481417	0.541742	0.433325	0.0113667	0.138931	0.41659	0.55713
	VPLpc	0.187385	0.290677	0.239666	0.384563	0.28735	0.0750923	0.546505	0.44605	0.372894	0.245133	0.200424	0.478662	0.534836	0.309645	0.44916	0.53383	0.426702	0.377056	0.493463	0.225215	0.508721	0.369131	0.173209	0.53571	0.440583	0.0893533	0.610303	0.583276	0.528874	1	0.57299	0.635003	0.610769	0.563803	0.679387	0.387083	0.228964	0.38911	0.261276	0.384505	0.20156	0.171779	0.574183	0.40884
	VPM	0.306345	0.450178	0.282654	0.298321	0.504422	0.271962	0.602994	0.506032	0.486287	0.450527	0.361411	0.548638	0.637874	0.395333	0.705781	0.359262	0.175807	0.642824	0.52309	0.0709937	0.271911	0.559209	0.163402	0.644348	0.477657	0.0139533	0.7525	0.593583	0.84445	0.57299	1	0.516939	0.711334	0.511078	0.819648	0.312066	0.194884	0.416202	0.510564	0.364836	0.0739851	0.198703	0.466475	0.503543
	VPMpc	0.215706	0.383219	0.435647	0.387533	0.497048	0.27701	0.554353	0.395344	0.474758	0.491993	0.381291	0.515272	0.542179	0.55797	0.336946	0.532229	0.407707	0.589065	0.645771	0.442372	0.49598	0.464702	0.306453	0.679465	0.602181	0.351479	0.566685	0.604349	0.468891	0.635003	0.516939	1	0.656516	0.613946	0.63869	0.353089	0.253141	0.570568	0.463694	0.415517	0.294871	0.251738	0.640681	0.406316
	PCN	0.340315	0.2392	0.484963	0.462576	0.614603	0.215541	0.678217	0.232097	0.321103	0.510232	0.539697	0.663827	0.612791	0.522479	0.65642	0.30196	0.200497	0.79565	0.643407	0.356447	0.359374	0.342842	0.208124	0.850332	0.693861	0.209994	0.825594	0.658658	0.725072	0.610769	0.711334	0.656516	1	0.699643	0.775118	0.27196	0.304728	0.566083	0.706798	0.509149	0.131945	0.0916404	0.414549	0.34202
	PF	0.486094	0.285195	0.591675	0.375203	0.3894	0.425137	0.631341	0.259425	0.467093	0.511871	0.529351	0.447731	0.621751	0.355563	0.441723	0.432347	0.291062	0.712889	0.470701	0.630488	0.572316	0.242	0.321135	0.713916	0.567895	0.57892	0.518125	0.472376	0.534054	0.563803	0.511078	0.613946	0.699643	1	0.678638	0.537024	0.390998	0.505813	0.526878	0.274672	0.360926	0.195337	0.563364	0.30091
	PO	0.403148	0.449376	0.31683	0.430158	0.546386	0.23672	0.771434	0.465033	0.584968	0.462806	0.403294	0.531169	0.777904	0.489831	0.704605	0.526463	0.324214	0.680746	0.516138	0.20788	0.354701	0.472067	0.141574	0.74908	0.585429	0.113926	0.819496	0.581101	0.800767	0.679387	0.819648	0.63869	0.775118	0.678638	1	0.409282	0.201088	0.467111	0.556909	0.484903	0.0791265	0.107584	0.567423	0.544754
	POL	0.194345	0.367931	0.225093	-0.032823	0.177607	0.22696	0.372492	0.332034	0.396135	0.223101	0.274897	0.188729	0.458646	0.126275	0.286052	0.493163	0.51407	0.334751	0.383567	0.491931	0.701651	0.564259	0.137304	0.331156	0.247871	0.350675	0.224063	0.410708	0.360199	0.387083	0.312066	0.353089	0.27196	0.537024	0.409282	1	0.463893	0.348415	0.168078	-0.0101015	0.234137	0.553301	0.732247	0.47689
	PP	0.184528	0.19895	0.303173	-0.0170163	0.070265	0.176838	0.22016	0.144483	0.177259	0.152758	0.314495	0.175293	0.287512	-0.0191894	0.225462	0.229641	0.274101	0.261027	0.207075	0.355679	0.445552	0.304452	0.199239	0.349911	0.210159	0.302366	0.0430072	0.192127	0.258393	0.228964	0.194884	0.253141	0.304728	0.390998	0.201088	0.463893	1	0.269448	0.128587	-0.0100768	0.30754	0.707267	0.381683	0.161755
	PR	0.343904	0.283842	0.443407	0.100488	0.578293	0.233652	0.542469	0.430925	0.408703	0.546034	0.29618	0.499143	0.456075	0.339954	0.436418	0.4385	0.243142	0.587971	0.75923	0.419937	0.426459	0.36116	0.247021	0.559388	0.539433	0.345942	0.514574	0.694341	0.481417	0.38911	0.416202	0.570568	0.566083	0.505813	0.467111	0.348415	0.269448	1	0.508312	0.372784	0.370609	0.256963	0.204103	0.384602
	IAD	0.639744	0.197111	0.487043	0.487337	0.823473	0.544558	0.585289	0.20983	0.301108	0.628255	0.588673	0.528767	0.538412	0.619527	0.533531	0.263972	-0.0202455	0.783543	0.483625	0.372467	0.257684	0.229148	0.298525	0.712647	0.713474	0.364101	0.651678	0.489528	0.541742	0.261276	0.510564	0.463694	0.706798	0.526878	0.556909	0.168078	0.128587	0.508312	1	0.515912	0.284225	0.017205	0.135777	0.188434
	IAM	0.385029	0.180422	0.155387	0.5187	0.62247	0.228438	0.544688	0.159795	0.227231	0.382882	0.396943	0.388727	0.456074	0.606607	0.449762	0.321222	0.198333	0.456827	0.235463	0.180647	0.0417752	0.132884	0.232941	0.523498	0.598108	0.130685	0.608866	0.348065	0.433325	0.384505	0.364836	0.415517	0.509149	0.274672	0.484903	-0.0101015	-0.0100768	0.372784	0.515912	1	0.110757	-0.041089	0.0718198	0.15623
	Xi	0.416439	0.102768	0.62803	0.177745	0.107683	0.461294	0.177107	0.142447	0.18493	0.558136	0.379388	0.232808	0.204781	0.146759	0.0814641	0.252195	0.001307	0.406657	0.318449	0.430222	0.270096	0.0854954	0.336491	0.240267	0.314465	0.601812	-0.0281777	0.207788	0.0113667	0.20156	0.0739851	0.294871	0.131945	0.360926	0.0791265	0.234137	0.30754	0.370609	0.284225	0.110757	1	0.242729	0.0815297	-0.00657767
	PIL	0.10801	0.196609	0.0703985	-0.0612913	0.141263	0.186965	0.125929	0.19879	0.194936	0.153472	0.219819	0.0889814	0.212504	0.101396	0.157257	0.176769	0.344246	0.174861	0.232124	0.403643	0.577513	0.503541	0.0865963	0.202025	0.142101	0.265066	0.0513138	0.289027	0.138931	0.171779	0.198703	0.251738	0.0916404	0.195337	0.107584	0.553301	0.707267	0.256963	0.017205	-0.041089	0.242729	1	0.525624	0.223987
	PoT	0.0560722	0.370639	0.169384	0.168463	0.243261	0.156244	0.390142	0.259203	0.371016	0.270643	0.267248	0.355173	0.486284	0.282776	0.352005	0.504763	0.516061	0.378047	0.376416	0.410117	0.665684	0.60905	0.106109	0.413106	0.328483	0.203643	0.404728	0.432536	0.41659	0.574183	0.466475	0.640681	0.414549	0.563364	0.567423	0.732247	0.381683	0.204103	0.135777	0.0718198	0.0815297	0.525624	1	0.462285
	IntG	0.0163291	0.762337	0.0102687	0.00835494	0.352097	0.0438495	0.546584	0.679113	0.709619	0.179267	0.175083	0.321046	0.621636	0.347026	0.561736	0.69248	0.563048	0.233318	0.363233	0.0515347	0.301649	0.628392	0.130704	0.306964	0.233017	0.0156647	0.451063	0.328752	0.55713	0.40884	0.503543	0.406316	0.34202	0.30091	0.544754	0.47689	0.161755	0.384602	0.188434	0.15623	-0.00657767	0.223987	0.462285	1

## Sheet: Figure 3
Figure 3D
	Path 1		Straightness	Hausdorff Dimension	%Variance PC_3	Value on Avg. Brain
		OLF	0.676144	0.470588	0.475654	0.549108
		MOB	0.70102	0.487529	0.381412	0.612062
		ORBvl1	0.656471	0.501765	0.423922	0.552191
		ORBvl2/3	0.686601	0.480556	0.460458	0.560028
		ORBl5	0.658883	0.482175	0.468984	0.61214
		AId5	0.712816	0.526024	0.5008	0.710504
		MOp5	0.715392	0.523137	0.522549	0.702408
		GU5	0.686885	0.542135	0.490893	0.695654
		SSp-m5	0.703017	0.515535	0.561086	0.699424
		SSs5	0.724806	0.537683	0.534417	0.722781
		VISC5	0.718732	0.492783	0.546183	0.695514
		TEa5	0.699968	0.472359	0.508381	0.648827
		ECT5	0.719843	0.44298	0.488314	0.570164
		ENTl5	0.629804	0.493856	0.424314	0.467825
		ENTm5	0.639869	0.47549	0.340196	0.512318
		PAR	0.600747	0.56564	0.22577	0.363686
		PRE	0.578676	0.524265	0.310784	0.539461
		SUB	0.650155	0.50031	0.334365	0.517536
		CA1	0.76021	0.467432	0.273745	0.494885
		CA3	0.807419	0.550079	0.306412	0.446077
		DG-mo	0.679585	0.497116	0.359631	0.449696
	Path 2		Straightness	Hausdorff Dimension	%Variance PC_3	Value on Avg. Brain
		SSs1	0.756209	0.577778	0.521046	0.640441
		SSs2/3	0.731856	0.57776	0.517969	0.738146
		SSs4	0.728535	0.565531	0.550929	0.759546
		SSs5	0.724806	0.537683	0.534417	0.722781
		SSs6a	0.669466	0.545098	0.432645	0.639303
		CP	0.570334	0.560745	0.425812	0.475994
		VPL	0.684105	0.651147	0.354026	0.430264
		VPM	0.707737	0.698603	0.487866	0.527975
		PO	0.735508	0.680994	0.557911	0.532589
		CL	0.746346	0.584848	0.519608	0.570894
		MD	0.714698	0.632579	0.406435	0.519678
	Path 3		Straightness	Hausdorff Dimension	%Variance PC_3	Value on Avg. Brain
		ILA6a	0.655556	0.437255	0.318954	0.469024
		DP	0.707353	0.431373	0.261029	0.488624
		STR	0.656109	0.462142	0.239517	0.424797
		LSr	0.668051	0.449596	0.231526	0.319656
		SF	0.697833	0.474923	0.180599	0.368234
		RT	0.605998	0.531257	0.239216	0.371519
		CA3	0.807419	0.550079	0.306412	0.446077
		CA1	0.76021	0.467432	0.273745	0.494885
		SUB	0.650155	0.50031	0.334365	0.517536
		PAR	0.600747	0.56564	0.22577	0.363686
		PRE	0.578676	0.524265	0.310784	0.539461
		DG-mo	0.679585	0.497116	0.359631	0.449696
Figure 3E
	Distance	AverageContraction	HausdorffDimension	pca_vr3
	0.12	0.709804	0.490196	0.356863
	0.144222	0.537255	0.443137	0.196078
	0.430813	0.572549	0.639216	0.141176
	0.4	0.505882	0.533333	0.431373
	0.32249	0.603922	0.352941	0.25098
	0.243311	0.494118	0.415686	0.196078
	0.144222	0.611765	0.682353	0.607843
	0.113137	0.596078	0.537255	0.337255
	0.357771	0.439216	0.411765	0.113725
	0.252982	0.505882	0.466667	0.211765
	0.536656	0.592157	0.607843	0.0901961
	0.48	0.34902	0.584314	0.333333
	0.377359	0.568627	0.588235	0.196078
	0.304631	0.490196	0.466667	0.286275
	0.24	0.705882	0.603922	0.462745
	0.24	0.545098	0.513725	0.392157
	0.52	0.498039	0.521569	0.498039
	0.494773	0.407843	0.415686	0.121569
	0.561427	0.25098	0.494118	0.282353
	0.481664	0.458824	0.486275	0.184314
	0.34176	0.541176	0.560784	0.243137
	0.32	0.286275	0.388235	0.211765
	0.304631	0.576471	0.658824	0.294118
	0.6	0.376471	0.486275	0.309804
	0.34176	0.552941	0.415686	0.482353
	0.282843	0.533333	0.588235	0.215686
	0.64	0.376471	0.596078	0.313725
	0.64	0.592157	0.505882	0.207843
	0.45607	0.564706	0.690196	0.196078
	0.401995	0.623529	0.576471	0.313725
	0.368782	0.658824	0.643137	0.294118
	0.69857	0.705882	0.662745	0.0666667
	0.68	0.392157	0.517647	0.301961
	0.620967	0.615686	0.47451	0.129412
	0.08	0.67451	0.54902	0.196078
	0.758947	0.113725	0.419608	0.513725
	0.651153	0.498039	0.596078	0.364706
	0.644981	0.34902	0.368627	0.27451
	0.45607	0.572549	0.705882	0.258824
	0.2	0.556863	0.603922	0.321569
	0.04	0.65098	0.486275	0.439216
	0.898888	0.454902	0.396078	0.427451
	0.69857	0.439216	0.435294	0.215686
	0.64622	0.423529	0.603922	0.447059
	0.582409	0.556863	0.509804	0.278431
	0.32249	0.517647	0.584314	0.282353
	0.203961	0.529412	0.611765	0.294118
	0.164924	0.639216	0.596078	0.337255
	0.0894427	0.576471	0.74902	0.360784
	0.594643	0.505882	0.533333	0.282353
	0.486621	0.560784	0.74902	0.321569
	0.84	0.435294	0.494118	0.443137
	0.815843	0.470588	0.658824	0.54902
	0.69857	0.611765	0.396078	0.121569
	0.883629	0.45098	0.513725	0.470588
	0.835225	0.517647	0.47451	0.427451
	0.804984	0.45098	0.588235	0.458824
	0.729932	0.521569	0.376471	0.388235
	0.72111	0.576471	0.54902	0.282353
	0.468188	0.631373	0.607843	0.431373
	0.04	0.572549	0.741176	0.388235
	0.941488	0.298039	0.411765	0.639216
	0.92	0.513725	0.486275	0.423529
	0.933809	0.482353	0.639216	0.552941
	0.729932	0.529412	0.572549	0.298039
	0.291204	0.556863	0.670588	0.329412
	0.252982	0.47451	0.658824	0.113725
	0.973242	0.533333	0.568627	0.341176
	0.824621	0.552941	0.627451	0.298039
	0.796994	0.388235	0.788235	0.266667
	0.77666	0.611765	0.576471	0.258824
	0.651153	0.509804	0.619608	0.329412
	0.494773	0.517647	0.6	0.333333
	0.379473	0.647059	0.584314	0.380392
	0.268328	0.635294	0.580392	0.388235
	1.04	0.466667	0.6	0.423529
	1.03846	0.635294	0.482353	0.407843
	0.873613	0.505882	0.423529	0.443137
	0.861626	0.560784	0.619608	0.270588
	0.357771	0.537255	0.705882	0.313725
	1.11571	0.466667	0.690196	0.509804
	1.09836	0.521569	0.529412	0.423529
	1.08074	0.0784314	0.341176	0.278431
	1.08	0.298039	0.470588	0.270588
	1.07703	0.533333	0.490196	0.360784
	1.03846	0.45098	0.447059	0.258824
	0.974064	0.478431	0.498039	0.396078
	0.785875	0.509804	0.611765	0.482353
	0.670522	0.568627	0.486275	0.513725
	0.226274	0.615686	0.6	0.34902
	0.164924	0.627451	0.627451	0.239216
	1.21852	0.215686	1	0.411765
	1.12071	0.564706	0.352941	0.254902
	1.12	0.054902	0.341176	0.266667
	1.12	0.466667	0.596078	0.403922
	1.10635	0.568627	0.478431	0.360784
	0.923472	0.529412	0.647059	0.419608
	0.282843	0.588235	0.6	0.313725
	1.2881	0.541176	0.4	0.462745
	1.16069	0.541176	0.407843	0.360784
	1.14543	0.52549	0.647059	0.470588
	0.987927	0.466667	0.65098	0.309804
	0.885438	0.541176	0.564706	0.572549
	0.809938	0.419608	0.47451	0.34902
	0.268328	0.666667	0.552941	0.313725
	1.10055	0.486275	0.584314	0.533333
	1.05906	0.607843	0.564706	0.419608
	1.04995	0.568627	0.733333	0.462745
	1.03846	0.54902	0.505882	0.560784
	1.01193	0.603922	0.560784	0.545098
	0.824621	0.541176	0.607843	0.286275
	0.544059	0.568627	0.65098	0.419608
	0.226274	0.596078	0.466667	0.431373
	0.144222	0.564706	0.513725	0.329412
	1.26301	0.584314	0.521569	0.321569
	1.24579	0.333333	0.388235	0.301961
	1.02528	0.615686	0.529412	0.45098
	0.913893	0.486275	0.682353	0.345098
	0.840952	0.501961	0.517647	0.572549
	0.377359	0.568627	0.529412	0.478431
	0.0565685	0.592157	0.501961	0.294118
	0.04	0.584314	0.47451	0.262745
	1.30231	0.560784	0.454902	0.27451
	1.16482	0.380392	0.466667	0.341176
	1.14543	0.572549	0.47451	0.309804
	1.12641	0.576471	0.627451	0.341176
	1.07703	0.560784	0.541176	0.490196
	0.858836	0.545098	0.529412	0.305882
	0.466476	0.596078	0.537255	0.470588
	0.215407	0.698039	0.568627	0.360784
	0.04	0.627451	0.419608	0.301961
	1.41873	0.686275	0.305882	0.388235
	1.17644	0.611765	0.384314	0.32549
	1.12925	0.619608	0.6	0.466667
	1.0198	0.6	0.603922	0.454902
	0.87818	0.466667	0.533333	0.443137
	0.843801	0.588235	0.529412	0.478431
	0.39598	0.568627	0.505882	0.356863
	0.339411	0.556863	0.54902	0.611765
	0.233238	0.552941	0.447059	0.231373
	1.03769	0.486275	0.45098	0.458824
	0.898888	0.607843	0.529412	0.501961
	0.707672	0.588235	0.584314	0.560784
	0.644981	0.52549	0.596078	0.4
	0.576888	0.607843	0.639216	0.490196
	0.51225	0.584314	0.564706	0.462745
	1.40911	0.560784	0.482353	0.262745
	1.4	0.180392	0.486275	0.247059
	1.35823	0.490196	0.54902	0.278431
	1.32966	0.52549	0.580392	0.32549
	1.16276	0.580392	0.592157	0.392157
	0.954149	0.552941	0.529412	0.294118
	0.920869	0.572549	0.560784	0.403922
	0.764199	0.592157	0.654902	0.65098
	0.377359	0.564706	0.529412	0.423529
	0.113137	0.654902	0.619608	0.321569
	1.49452	0.6	0.513725	0.184314
	1.45986	0.486275	0.501961	0.45098
	1.42773	0.447059	0.521569	0.529412
	1.4176	0.47451	0.458824	0.65098
	1.31939	0.568627	0.482353	0.541176
	1.00955	0.560784	0.478431	0.270588
	0.976524	0.458824	0.537255	0.482353
	0.91214	0.572549	0.415686	0.545098
	0.820731	0.4	0.52549	0.329412
	0.688186	0.509804	0.592157	0.403922
	0.4	0.619608	0.635294	0.380392
	1.50625	0.482353	0.498039	0.345098
	1.48862	0.494118	0.501961	0.431373
	1.46697	0.184314	0.482353	0.337255
	1.41873	0.54902	0.568627	0.356863
	1.27059	0.568627	0.615686	0.313725
	1.13208	0.564706	0.447059	0.67451
	1	0.52549	0.545098	0.345098
	0.744043	0.580392	0.584314	0.470588
	0.45607	0.639216	0.498039	0.466667
	0.39598	0.65098	0.592157	0.243137
	0.215407	0.670588	0.564706	0.188235
	0.144222	0.698039	0.603922	0.133333
	1.55332	0.435294	0.6	0.360784
	1.54557	0.494118	0.498039	0.435294
	1.5142	0.529412	0.568627	0.447059
	1.49452	0.192157	0.47451	0.313725
	1.40684	0.596078	0.54902	0.694118
	1.12071	0.654902	0.603922	0.52549
	1.05603	0.568627	0.576471	0.658824
	1.0245	0.584314	0.564706	0.439216
	0.678823	0.541176	0.6	0.431373
	0.544059	0.545098	0.458824	0.482353
	0.339411	0.647059	0.658824	0.407843
	0.169706	0.643137	0.447059	0.223529
	1.62086	0.627451	0.482353	0.0862745
	1.57277	0.560784	0.47451	0.227451
	1.56051	0.552941	0.54902	0.588235
	1.56	0.447059	0.568627	0.301961
	1.49345	0.6	0.568627	0.631373
	1.27624	0.615686	0.666667	0.305882
	1.24258	0.635294	0.388235	0.466667
	1.2093	0.584314	0.545098	0.458824
	1.04995	0.65098	0.447059	0.466667
	0.888144	0.52549	0.568627	0.513725
	0.856037	0.568627	0.52549	0.611765
	0.393954	0.352941	0.564706	0.262745
	0.0894427	0.701961	0.568627	0.211765
	1.64	0.545098	0.623529	0.490196
	1.6179	0.501961	0.494118	0.545098
	1.56	0.52549	0.568627	0.505882
	1.50572	0.517647	0.588235	0.466667
	1.04307	0.647059	0.427451	0.364706
	0.820731	0.509804	0.52549	0.360784
	0.72111	0.607843	0.619608	0.490196
	0.509117	0.529412	0.447059	0.411765
	0.344093	0.635294	0.6	0.2
	1.67905	0.478431	0.658824	0.47451
	1.67093	0.494118	0.486275	0.411765
	1.64	0.529412	0.517647	0.439216
	1.64	0.482353	0.513725	0.513725
	1.63169	0.560784	0.588235	0.509804
	1.597	0.466667	0.490196	0.47451
	1.48862	0.533333	0.552941	0.309804
	1.38679	0.603922	0.407843	0.427451
	1.32061	0.6	0.654902	0.321569
	1.2881	0.537255	0.541176	0.470588
	1.25603	0.592157	0.560784	0.435294
	1.22442	0.54902	0.592157	0.482353
	1.13208	0.552941	0.482353	0.588235
	1.09836	0.623529	0.403922	0.352941
	0.968297	0.686275	0.505882	0.317647
	0.93723	0.541176	0.564706	0.341176
	0.906863	0.505882	0.54902	0.529412
	0.744043	0.572549	0.615686	0.458824
	1.67045	0.486275	0.486275	0.462745
	1.64924	0.560784	0.513725	0.4
	1.63414	0.458824	0.47451	0.419608
	1.57785	0.619608	0.568627	0.729412
	1.37637	0.6	0.556863	0.701961
	1.05603	0.545098	0.568627	0.501961
	0.832346	0.576471	0.513725	0.458824
	0.8	0.572549	0.537255	0.384314
	0.555698	0.596078	0.54902	0.682353
	0.488262	0.623529	0.447059	0.290196
	0.226274	0.6	0.568627	0.282353
	0.04	0.545098	0.203922	0.211765
	1.7659	0.435294	0.521569	0.313725
	1.73159	0.47451	0.713725	0.67451
	1.72418	0.458824	0.588235	0.447059
	1.72	0.505882	0.513725	0.541176
	1.5985	0.627451	0.462745	0.494118
	1.56461	0.560784	0.556863	0.533333
	1.4322	0.501961	0.576471	0.494118
	1.30599	0.564706	0.54902	0.690196
	1.0198	0.54902	0.533333	0.470588
	0.735391	0.568627	0.529412	0.431373
	0.144222	0.603922	0.576471	0.290196
	1.76409	0.552941	0.443137	0.639216
	1.76	0.443137	0.443137	0.470588
	1.58644	0.52549	0.666667	0.580392
	1.55332	0.580392	0.572549	0.666667
	1.26491	0.584314	0.501961	0.435294
	1.00955	0.513725	0.54902	0.509804
	0.91214	0.533333	0.584314	0.427451
	0.850412	0.560784	0.639216	0.47451
	0.79196	0.505882	0.607843	0.478431
	0.764199	0.537255	0.545098	0.423529
	0.632456	0.631373	0.435294	0.407843
	0.6	0.533333	0.466667	0.498039
	0.466476	0.65098	0.505882	0.176471
	0.339411	0.658824	0.568627	0.352941
	0.2	0.588235	0.560784	0.176471
	0.04	0.396078	0.505882	0.188235
	1.82822	0.521569	0.65098	0.470588
	1.76045	0.52549	0.6	0.54902
	1.44941	0.580392	0.513725	0.517647
	1.16276	0.454902	0.52549	0.364706
	0.968297	0.419608	0.568627	0.478431
	0.906863	0.372549	0.52549	0.301961
	0.877268	0.454902	0.564706	0.505882
	0.72111	0.533333	0.454902	0.368627
	0.2	0.576471	0.537255	0.188235
	1.84043	0.701961	0.631373	0.435294
	1.84	0.564706	0.533333	0.635294
	1.0245	0.545098	0.592157	0.513725
	0.993579	0.407843	0.533333	0.341176
	0.963328	0.592157	0.592157	0.580392
	0.843801	0.643137	0.556863	0.658824
	0.544059	0.486275	0.666667	0.619608
	0.481664	0.560784	0.639216	0.4
	1.89526	0.560784	0.439216	0.615686
	1.88	0.639216	0.517647	0.4
	1.88	0.580392	0.54902	0.623529
	1.65602	0.615686	0.47451	0.34902
	1.30599	0.580392	0.529412	0.521569
	1.17644	0.482353	0.537255	0.380392
	1.04995	0.52549	0.580392	0.462745
	0.734302	0.458824	0.431373	0.423529
	0.432666	0.647059	0.541176	0.32549
	0.4	0.560784	0.6	0.427451
	0.368782	0.564706	0.596078	0.431373
	0.339411	0.45098	0.721569	0.215686
	0.268328	0.568627	0.623529	0.32549
	1.92167	0.572549	0.541176	0.6
	1.92042	0.439216	0.572549	0.607843
	1.92	0.482353	0.619608	0.447059
	1.90158	0.45098	0.356863	0.415686
	1.84174	0.423529	0.47451	0.439216
	1.77629	0.498039	0.596078	0.501961
	1.36235	0.470588	0.545098	0.333333
	1.0469	0.498039	0.627451	0.54902
	0.987927	0.537255	0.592157	0.494118
	0.954149	0.552941	0.580392	0.470588
	0.920869	0.490196	0.47451	0.345098
	0.856037	0.654902	0.462745	0.572549
	0.32249	0.623529	0.552941	0.423529
	1.96367	0.607843	0.533333	0.564706
	1.96	0.533333	0.541176	0.603922
	1.96	0.52549	0.596078	0.596078
	1.89737	0.521569	0.588235	0.596078
	1.83216	0.513725	0.541176	0.588235
	1.60897	0.623529	0.533333	0.411765
	1.48054	0.584314	0.588235	0.501961
	1.41873	0.552941	0.470588	0.376471
	1.32061	0.364706	0.556863	0.427451
	1.2881	0.580392	0.498039	0.482353
	1.0748	0.627451	0.47451	0.454902
	0.944034	0.615686	0.513725	0.470588
	0.04	0.470588	0.584314	0.243137
	2.0036	0.482353	0.498039	0.443137
	1.56818	0.580392	0.643137	0.654902
	1.53675	0.501961	0.72549	0.678431
	1.24964	0.454902	0.537255	0.403922
	1.18929	0.619608	0.568627	0.490196
	1.03228	0.435294	0.643137	0.576471
	1	0.505882	0.529412	0.380392
	0.734302	0.541176	0.552941	0.886275
	0.568507	0.6	0.454902	0.47451
	0.304631	0.678431	0.541176	0.458824
	0.2	0.6	0.580392	0.286275
	0.169706	0.541176	0.490196	0.376471
	0.08	0.572549	0.584314	0.25098
	2.05407	0.447059	0.529412	0.462745
	2.04039	0.588235	0.580392	0.572549
	2.04	0.458824	0.447059	0.505882
	2.03843	0.454902	0.6	0.647059
	1.75317	0.427451	0.635294	0.588235
	1.4322	0.564706	0.482353	0.372549
	1.18727	0.533333	0.505882	0.364706
	1.15378	0.631373	0.537255	0.458824
	0.888144	0.615686	0.486275	0.227451
	0.856037	0.576471	0.466667	0.254902
	0.488262	0.505882	0.509804	0.596078
	0	0.513725	0.517647	0.207843
	2.08	0.505882	0.564706	0.462745
	2.08	0.529412	0.568627	0.509804
	2.08	0.533333	0.584314	0.564706
	2.06456	0.482353	0.494118	0.529412
	2	0.466667	0.415686	0.498039
	1.77629	0.423529	0.635294	0.588235
	1.58644	0.443137	0.611765	0.603922
	1.52053	0.529412	0.619608	0.552941
	0.843801	0.443137	0.427451	0.435294
	0.68	0.576471	0.556863	0.521569
	0.31241	0.65098	0.580392	0.352941
	2.12151	0.529412	0.482353	0.537255
	2.11547	0.458824	0.498039	0.411765
	1.8	0.486275	0.498039	0.423529
	1.67475	0.490196	0.498039	0.368627
	1.38852	0.513725	0.588235	0.572549
	1.09836	0.611765	0.529412	0.368627
	0.898888	0.627451	0.537255	0.341176
	0.734302	0.588235	0.596078	0.192157
	0.501199	0.576471	0.552941	0.396078
	0.304631	0.639216	0.568627	0.333333
	0.113137	0.607843	0.447059	0.431373
	2.18358	0.631373	0.584314	0.388235
	2.16037	0.486275	0.482353	0.419608
	2.16	0.517647	0.533333	0.490196
	2.14401	0.462745	0.568627	0.435294
	1.98595	0.505882	0.529412	0.498039
	1.88807	0.411765	0.439216	0.34902
	1.63218	0.556863	0.498039	0.286275
	1.38622	0.52549	0.541176	0.329412
	1.32061	0.533333	0.65098	0.352941
	1.02215	0.486275	0.623529	0.545098
	0.62482	0.627451	0.501961	0.407843
	0.226274	0.533333	0.658824	0.482353
	0.2	0.643137	0.592157	0.278431
	2.2	0.588235	0.498039	0.517647
	2.04157	0.537255	0.501961	0.419608
	1.91207	0.607843	0.490196	0.341176
	1.84911	0.501961	0.639216	0.443137
	1.81813	0.466667	0.529412	0.631373
	1.78617	0.564706	0.537255	0.411765
	1.72047	0.509804	0.482353	0.466667
	1.68808	0.466667	0.533333	0.396078
	1.47187	0.627451	0.643137	0.478431
	0.976524	0.521569	0.368627	0.313725
	0.87818	0.607843	0.478431	0.321569
	0.77666	0.576471	0.435294	0.411765
	0.51225	0.501961	0.588235	0.592157
	0.481664	0.670588	0.466667	0.168627
	0.447214	0.627451	0.470588	0.4
	0.282843	0.564706	0.556863	0.458824
	2.13016	0.556863	0.615686	0.545098
	1.93659	0.619608	0.47451	0.317647
	1.39943	0.623529	0.603922	0.462745
	1.298	0.560784	0.54902	0.321569
	1.26491	0.576471	0.611765	0.427451
	1.03228	0.615686	0.494118	0.478431
	0.898888	0.564706	0.490196	0.478431
	0.632456	0.627451	0.658824	0.564706
	0.6	0.619608	0.643137	0.529412
	0.568507	0.643137	0.482353	0.466667
	0.466476	0.603922	0.639216	0.505882
	0.368782	0.419608	0.521569	0.537255
	2.29713	0.392157	0.552941	0.45098
	2.28	0.529412	0.470588	0.356863
	1.99279	0.509804	0.560784	0.490196
	1.96163	0.458824	0.415686	0.458824
	1.83216	0.462745	0.435294	0.32549
	1.64438	0.505882	0.439216	0.368627
	1.45437	0.494118	0.466667	0.654902
	1.15378	0.545098	0.545098	0.439216
	0.954149	0.643137	0.490196	0.501961
	0.788923	0.615686	0.454902	0.231373
	0.555698	0.631373	0.490196	0.4
	0.488262	0.631373	0.619608	0.247059
	2.32034	0.52549	0.439216	0.333333
	2.17624	0.521569	0.4	0.623529
	2.11206	0.466667	0.627451	0.458824
	2.049	0.47451	0.501961	0.478431
	1.27624	0.462745	0.631373	0.470588
	1.14403	0.439216	0.572549	0.52549
	0.843801	0.603922	0.537255	0.341176
	0.809938	0.486275	0.47451	0.47451
	0.32249	0.466667	0.631373	0.580392
	0.178885	0.666667	0.588235	0.411765
	2.36	0.498039	0.521569	0.368627
	2.2	0.513725	0.462745	0.47451
	1.81813	0.552941	0.556863	0.372549
	1.63218	0.619608	0.623529	0.447059
	1.49773	0.380392	0.592157	0.564706
	1.4322	0.321569	0.584314	0.521569
	1	0.580392	0.54902	0.352941
	0.967471	0.564706	0.360784	0.329412
	0.932952	0.603922	0.631373	0.552941
	0.898888	0.572549	0.603922	0.298039
	0.865332	0.54902	0.513725	0.415686
	0.6	0.462745	0.603922	0.658824
	0.481664	0.615686	0.65098	0.478431
	0.0565685	0.678431	0.576471	0.219608
	2.28806	0.576471	0.545098	0.647059
	2.03214	0.470588	0.458824	0.494118
	1.84391	0.509804	0.541176	0.356863
	1.72047	0.486275	0.47451	0.482353
	1.55332	0.560784	0.6	0.388235
	1.38679	0.709804	0.435294	0.396078
	1.35351	0.54902	0.545098	0.517647
	1.08812	0.568627	0.552941	0.407843
	0.856037	0.580392	0.541176	0.423529
	0.430813	0.552941	0.65098	0.552941
	2.37622	0.458824	0.521569	0.372549
	2.31206	0.545098	0.537255	0.478431
	1.87019	0.572549	0.560784	0.360784
	1.84043	0.623529	0.505882	0.333333
	1.80887	0.541176	0.545098	0.407843
	1.74264	0.466667	0.462745	0.47451
	1.67523	0.556863	0.521569	0.313725
	1.40911	0.603922	0.580392	0.415686
	0.809938	0.533333	0.462745	0.588235
	0.651153	0.658824	0.498039	0.239216
	0.113137	0.705882	0.658824	0.176471
	2.43212	0.545098	0.47451	0.498039
	2.24143	0.592157	0.509804	0.643137
	2.20871	0.564706	0.482353	0.364706
	1.89694	0.552941	0.635294	0.6
	1.83172	0.619608	0.490196	0.439216
	1.49773	0.611765	0.513725	0.419608
	1.2	0.588235	0.533333	0.482353
	0.2	0.545098	0.552941	0.368627
	2.45601	0.584314	0.466667	0.388235
	2.16813	0.541176	0.6	0.615686
	2.13654	0.564706	0.560784	0.372549
	2.07422	0.423529	0.533333	0.407843
	2.01316	0.65098	0.615686	0.568627
	1.98313	0.529412	0.490196	0.517647
	1.95305	0.662745	0.572549	0.513725
	1.81945	0.580392	0.580392	0.458824
	1.72047	0.423529	0.443137	0.568627
	1.55332	0.447059	0.537255	0.568627
	1.52053	0.47451	0.592157	0.568627
	1.45437	0.588235	0.6	0.560784
	1.38679	0.635294	0.607843	0.333333
	1.25539	0.529412	0.494118	0.352941
	1.02215	0.54902	0.403922	0.415686
	0.888144	0.619608	0.552941	0.364706
	0.764199	0.541176	0.701961	0.290196
	0.555698	0.615686	0.611765	0.470588
	0.521536	0.67451	0.6	0.34902
	0.45607	0.564706	0.627451	0.533333
	0.368782	0.643137	0.54902	0.478431
	2.565	0.643137	0.541176	0.45098
	2.48032	0.694118	0.505882	0.333333
	2.22423	0.435294	0.470588	0.32549
	2.19272	0.701961	0.482353	0.32549
	2.06959	0.513725	0.701961	0.403922
	2.00878	0.505882	0.529412	0.376471
	1.9083	0.552941	0.517647	0.427451
	1.84174	0.678431	0.611765	0.509804
	1.74264	0.541176	0.509804	0.290196
	1.31027	0.529412	0.662745	0.380392
	1.27624	0.603922	0.505882	0.517647
	1.1114	0.505882	0.47451	0.498039
	0.751532	0.619608	0.639216	0.454902
	0.68	0.541176	0.537255	0.517647
	0.576888	0.607843	0.721569	0.294118
	0.169706	0.615686	0.65098	0.396078
	2.53645	0.560784	0.454902	0.517647
	2.34401	0.572549	0.478431	0.392157
	2.31206	0.635294	0.486275	0.298039
	2.28035	0.65098	0.439216	0.423529
	2.18687	0.509804	0.47451	0.380392
	1.96367	0.34902	0.576471	0.329412
	1.93039	0.556863	0.552941	0.407843
	1.86462	0.54902	0.482353	0.341176
	1.56461	0.52549	0.54902	0.360784
	1.49773	0.552941	0.596078	0.47451
	1.46479	0.580392	0.501961	0.407843
	1.4322	0.415686	0.482353	0.431373
	1.39943	0.576471	0.607843	0.607843
	0.769415	0.501961	0.454902	0.67451
	0.481664	0.596078	0.698039	0.384314
	2.64484	0.419608	0.486275	0.4
	2.4	0.568627	0.607843	0.568627
	2.33649	0.52549	0.556863	0.6
	2.27403	0.537255	0.490196	0.415686
	2.18248	0.643137	0.627451	0.596078
	2.15258	0.490196	0.552941	0.380392
	2.05251	0.54902	0.509804	0.439216
	2.01911	0.490196	0.545098	0.556863
	1.98595	0.576471	0.572549	0.447059
	1.92042	0.501961	0.458824	0.317647
	1.8868	0.643137	0.486275	0.380392
	1.75317	0.458824	0.533333	0.505882
	1.6876	0.627451	0.658824	0.34902
	1.52053	0.501961	0.537255	0.466667
	1.38679	0.462745	0.576471	0.321569
	1.2881	0.611765	0.505882	0.513725
	1.25539	0.576471	0.517647	0.478431
	1.12071	0.584314	0.568627	0.337255
	0.963328	0.580392	0.670588	0.411765
	0.894427	0.580392	0.658824	0.290196
	0.788923	0.658824	0.607843	0.309804
	0.72111	0.603922	0.67451	0.341176
	0.688186	0.572549	0.592157	0.592157
	0.594643	0.580392	0.709804	0.337255
	0.481664	0.721569	0.603922	0.262745
	0.344093	0.658824	0.533333	0.0705882
	0.144222	0.643137	0.588235	0.27451
	2.5855	0.568627	0.47451	0.470588
	2.42421	0.576471	0.54902	0.611765
	2.1414	0.486275	0.568627	0.427451
	1.97585	0.6	0.454902	0.435294
	1.7088	0.545098	0.592157	0.392157
	1.67523	0.517647	0.478431	0.329412
	1.64195	0.576471	0.588235	0.396078
	1.47567	0.603922	0.494118	0.435294
	1.31027	0.639216	0.619608	0.396078
	1.14403	0.52549	0.470588	0.415686
	1.11212	0.627451	0.411765	0.392157
	0.98387	0.592157	0.631373	0.4
	0.77666	0.572549	0.619608	0.576471
	0.744043	0.572549	0.584314	0.592157
	0.339411	0.658824	0.576471	0.309804
	0.2	0.698039	0.631373	0.196078
	0.169706	0.643137	0.721569	0.301961
	2.44884	0.509804	0.529412	0.333333
	2.35593	0.627451	0.521569	0.415686
	2.32551	0.654902	0.54902	0.529412
	2.13016	0.619608	0.576471	0.466667
	1.69753	0.513725	0.427451	0.576471
	1.53101	0.6	0.584314	0.498039
	1.46479	0.643137	0.537255	0.34902
	1.23223	0.462745	0.560784	0.427451
	1.2	0.658824	0.627451	0.380392
	1.13701	0.521569	0.545098	0.462745
	1.07331	0.576471	0.529412	0.345098
	0.8	0.482353	0.596078	0.517647
	0.288444	0.552941	0.607843	0.431373
	2.4123	0.682353	0.466667	0.380392
	2.35185	0.647059	0.54902	0.627451
	1.95305	0.478431	0.505882	0.494118
	1.92042	0.643137	0.494118	0.454902
	1.853	0.643137	0.560784	0.360784
	1.72047	0.419608	0.498039	0.486275
	1.55332	0.486275	0.568627	0.552941
	1.38679	0.588235	0.592157	0.521569
	1.35351	0.501961	0.580392	0.462745
	1.32061	0.52549	0.415686	0.458824
	1.19331	0.588235	0.666667	0.290196
	1.05679	0.572549	0.615686	0.294118
	0.920869	0.611765	0.466667	0.54902
	0.824621	0.509804	0.568627	0.498039
	0.707672	0.6	0.54902	0.494118
	0.411825	0.560784	0.654902	0.352941
	2.43836	0.513725	0.533333	0.568627
	2.40832	0.611765	0.541176	0.533333
	2.30755	0.490196	0.576471	0.494118
	2.17513	0.52549	0.568627	0.427451
	1.77629	0.576471	0.572549	0.247059
	1.67523	0.533333	0.576471	0.517647
	1.50944	0.654902	0.478431	0.513725
	1.37637	0.576471	0.6	0.603922
	0.976524	0.505882	0.466667	0.603922
	0.466476	0.576471	0.615686	0.505882
	0.368782	0.588235	0.584314	0.388235
	0.256125	0.541176	0.717647	0.34902
	2.52507	0.694118	0.509804	0.360784
	2.42981	0.603922	0.537255	0.545098
	2.32998	0.564706	0.458824	0.411765
	2.26416	0.592157	0.498039	0.4
	2.09724	0.592157	0.631373	0.470588
	2.03096	0.356863	0.52549	0.34902
	1.86462	0.458824	0.505882	0.392157
	1.76409	0.462745	0.470588	0.513725
	1.56461	0.623529	0.517647	0.462745
	1.36821	0.615686	0.517647	0.462745
	1.20067	0.635294	0.615686	0.501961
	0.688186	0.619608	0.682353	0.282353
	0.656049	0.643137	0.54902	0.356863
	0.62482	0.521569	0.537255	0.372549
	0.590593	0.576471	0.494118	0.392157
	2.45177	0.505882	0.529412	0.513725
	2.31931	0.572549	0.643137	0.607843
	2.15295	0.635294	0.592157	0.47451
	2.12	0.470588	0.501961	0.372549
	2.08614	0.521569	0.556863	0.478431
	2.01911	0.560784	0.611765	0.407843
	1.8868	0.607843	0.545098	0.439216
	1.72047	0.6	0.54902	0.556863
	1.61988	0.521569	0.607843	0.537255
	1.52053	0.52549	0.482353	0.321569
	1.48809	0.635294	0.572549	0.647059
	0.877268	0.658824	0.576471	0.341176
	0.644981	0.709804	0.592157	0.258824
	2.57402	0.54902	0.517647	0.427451
	2.1414	0.505882	0.513725	0.388235
	2.00878	0.509804	0.588235	0.45098
	1.80887	0.498039	0.545098	0.47451
	1.7088	0.576471	0.607843	0.588235
	1.67523	0.556863	0.490196	0.415686
	1.51208	0.588235	0.615686	0.552941
	1.41421	0.443137	0.482353	0.415686
	1.17644	0.478431	0.584314	0.498039
	0.932952	0.576471	0.564706	0.670588
	0.45607	0.588235	0.560784	0.419608
	2.42981	0.556863	0.509804	0.498039
	2.16333	0.694118	0.576471	0.545098
	1.89737	0.529412	0.615686	0.352941
	1.83172	0.501961	0.545098	0.380392
	1.76409	0.592157	0.54902	0.443137
	1.63218	0.552941	0.596078	0.564706
	1.43388	0.52549	0.619608	0.458824
	1.23223	0.584314	0.729412	0.407843
	1.01823	0.623529	0.635294	0.635294
	0.754718	0.623529	0.537255	0.388235
	0.72111	0.592157	0.615686	0.552941
	0.565685	0.576471	0.721569	0.521569
	2.28561	0.494118	0.509804	0.505882
	1.95305	0.545098	0.521569	0.454902
	1.853	0.596078	0.501961	0.509804
	1.81945	0.560784	0.572549	0.501961
	1.65602	0.52549	0.584314	0.482353
	1.55795	0.545098	0.686275	0.454902
	1.48862	0.533333	0.67451	0.478431
	1.25603	0.498039	0.556863	0.541176
	1.16276	0.576471	0.572549	0.435294
	0.91214	0.541176	0.635294	0.435294
	0.77666	0.521569	0.560784	0.486275
	0.509117	0.592157	0.576471	0.419608
	0.481664	0.576471	0.615686	0.482353
	0.256125	0.611765	0.627451	0.172549
	2.54055	0.592157	0.509804	0.501961
	2.40832	0.552941	0.596078	0.494118
	2.1414	0.529412	0.603922	0.52549
	2.04157	0.45098	0.592157	0.227451
	2.00878	0.486275	0.521569	0.345098
	1.97585	0.529412	0.490196	0.498039
	1.74402	0.529412	0.462745	0.521569
	1.68048	0.552941	0.596078	0.576471
	1.61245	0.521569	0.494118	0.419608
	1.50944	0.576471	0.533333	0.466667
	1.47567	0.576471	0.592157	0.580392
	1.40911	0.529412	0.596078	0.541176
	1.13137	0.615686	0.611765	0.545098
	0.368782	0.662745	0.639216	0.290196
	2.56281	0.427451	0.556863	0.568627
	2.29713	0.662745	0.556863	0.537255
	2.23034	0.670588	0.607843	0.537255
	2.06456	0.639216	0.47451	0.545098
	2.03096	0.560784	0.439216	0.415686
	1.89737	0.466667	0.462745	0.592157
	1.76816	0.52549	0.592157	0.54902
	1.53101	0.498039	0.658824	0.517647
	1.4	0.517647	0.666667	0.643137
	1.30599	0.564706	0.47451	0.352941
	1.08812	0.545098	0.560784	0.54902
	0.764199	0.54902	0.537255	0.568627
	0.565685	0.623529	0.639216	0.258824
	0.509117	0.698039	0.631373	0.529412
	2.6184	0.47451	0.286275	0.192157
	2.55249	0.482353	0.541176	0.431373
	2.48516	0.592157	0.517647	0.356863
	2.41859	0.592157	0.545098	0.509804
	2.28561	0.572549	0.517647	0.533333
	2.25211	0.568627	0.505882	0.592157
	2.15295	0.686275	0.584314	0.698039
	2.08614	0.560784	0.619608	0.572549
	2.05251	0.486275	0.627451	0.298039
	1.92042	0.52549	0.709804	0.501961
	1.82428	0.517647	0.309804	0.215686
	1.6876	0.501961	0.517647	0.415686
	1.6536	0.560784	0.623529	0.45098
	1.55332	0.427451	0.607843	0.313725
	1.30231	0.529412	0.662745	0.615686
	1.27311	0.623529	0.635294	0.588235
	1.04307	0.603922	0.639216	0.486275
	0.850412	0.541176	0.552941	0.690196
	0.678823	0.509804	0.509804	0.572549
	0.565685	0.643137	0.6	0.380392
	0.538145	0.588235	0.423529	0.0313725
	0.31241	0.529412	0.705882	0.372549
	2.37453	0.552941	0.439216	0.498039
	2.27438	0.662745	0.603922	0.592157
	2.04157	0.521569	0.631373	0.639216
	1.97626	0.67451	0.407843	0.254902
	1.81108	0.533333	0.623529	0.54902
	1.48054	0.54902	0.623529	0.294118
	1.38852	0.580392	0.709804	0.584314
	1.35882	0.705882	0.67451	0.74902
	1.298	0.545098	0.603922	0.443137
	1.23223	0.611765	0.513725	0.415686
	1.09836	0.623529	0.580392	0.509804
	1.06508	0.572549	0.568627	0.384314
	1.03228	0.572549	0.603922	0.466667
	0.968297	0.666667	0.6	0.219608
	0.764199	0.6	0.572549	0.356863
	0.707672	0.6	0.772549	0.192157
	2.52982	0.658824	0.552941	0.501961
	2.36305	0.584314	0.505882	0.403922
	2.19672	0.537255	0.498039	0.584314
	1.83172	0.509804	0.611765	0.482353
	1.79778	0.596078	0.678431	0.384314
	1.56818	0.486275	0.423529	0.486275
	1.05603	0.521569	0.556863	0.501961
	0.594643	0.627451	0.545098	0.333333
	0.509117	0.588235	0.745098	0.32549
	0.256125	0.615686	0.498039	0.121569
	0.0894427	0.584314	0.376471	0.0745098
	0.0565685	0.639216	0.47451	0.0862745
	2.51873	0.556863	0.470588	0.505882
	2.48516	0.568627	0.639216	0.631373
	2.41859	0.537255	0.454902	0.247059
	2.35287	0.560784	0.501961	0.545098
	2.28561	0.564706	0.560784	0.580392
	2.08806	0.501961	0.556863	0.454902
	2.05602	0.552941	0.635294	0.423529
	2.02425	0.490196	0.690196	0.521569
	1.75317	0.588235	0.670588	0.388235
	1.68808	0.513725	0.670588	0.262745
	1.65602	0.501961	0.647059	0.388235
	1.59298	0.564706	0.647059	0.4
	1.56205	0.596078	0.580392	0.454902
	1.53154	0.478431	0.47451	0.666667
	1.40911	0.529412	0.564706	0.454902
	1.11212	0.623529	0.54902	0.431373
	1.04995	0.509804	0.639216	0.329412
	0.906863	0.647059	0.6	0.321569
	0.0565685	0.588235	0.490196	0.133333
	2.54055	0.666667	0.509804	0.411765
	2.47419	0.588235	0.52549	0.443137
	2.40832	0.560784	0.533333	0.431373
	2.30755	0.54902	0.411765	0.286275
	2.20871	0.552941	0.713725	0.580392
	2.14401	0.52549	0.517647	0.376471
	2.07885	0.513725	0.596078	0.376471
	2.00998	0.509804	0.607843	0.560784
	1.84174	0.556863	0.662745	0.466667
	1.5284	0.52549	0.580392	0.545098
	1.36528	0.572549	0.584314	0.384314
	1.23223	0.6	0.623529	0.435294
	1.16825	0.670588	0.635294	0.584314
	0.933809	0.6	0.678431	0.568627
	0.820731	0.517647	0.541176	0.552941
	0.79196	0.639216	0.560784	0.392157
	0.735391	0.611765	0.552941	0.572549
	0.678823	0.654902	0.572549	0.462745
	0.594643	0.564706	0.647059	0.392157
	0.452548	0.658824	0.701961	0.419608
	0.339411	0.701961	0.639216	0.196078
	0.2	0.588235	0.694118	0.294118
	2.52982	0.509804	0.552941	0.282353
	2.42981	0.603922	0.552941	0.584314
	2.36305	0.552941	0.580392	0.513725
	2.32998	0.643137	0.631373	0.415686
	2.26451	0.686275	0.435294	0.384314
	2.2	0.615686	0.52549	0.490196
	2.09914	0.552941	0.470588	0.529412
	2.03096	0.580392	0.596078	0.447059
	1.93039	0.552941	0.568627	0.427451
	1.70552	0.580392	0.486275	0.478431
	1.67475	0.521569	0.65098	0.376471
	1.64438	0.45098	0.427451	0.54902
	1.45437	0.639216	0.545098	0.427451
	1.2881	0.501961	0.6	0.443137
	1.22442	0.560784	0.588235	0.647059
	1.0198	0.611765	0.552941	0.505882
	0.961665	0.662745	0.580392	0.552941
	0.848528	0.560784	0.682353	0.576471
	0.820731	0.266667	0.607843	0.12549
	0.39598	0.654902	0.709804	0.431373
	2.55249	0.560784	0.552941	0.384314
	2.51873	0.603922	0.537255	0.380392
	2.45177	0.631373	0.552941	0.415686
	2.41859	0.588235	0.419608	0.368627
	2.38562	0.580392	0.580392	0.462745
	2.25601	0.552941	0.556863	0.533333
	2.22279	0.529412	0.686275	0.6
	2.18833	0.545098	0.580392	0.627451
	1.98595	0.576471	0.627451	0.309804
	1.88807	0.552941	0.631373	0.545098
	1.82428	0.478431	0.419608	0.454902
	1.79287	0.576471	0.639216	0.411765
	1.73113	0.6	0.521569	0.403922
	1.67093	0.635294	0.556863	0.545098
	1.64146	0.494118	0.529412	0.647059
	1.60897	0.52549	0.541176	0.517647
	1.24964	0.6	0.635294	0.419608
	1.10345	0.6	0.545098	0.47451
	0.990353	0.694118	0.227451	0.247059
	0.452548	0.584314	0.384314	0.192157
	0.31241	0.607843	0.533333	0.207843
	0.256125	0.619608	0.494118	0.12549
	2.50727	0.52549	0.494118	0.596078
	2.40865	0.494118	0.45098	0.282353
	2.37622	0.658824	0.462745	0.392157
	2.34401	0.509804	0.545098	0.607843
	2.27754	0.501961	0.564706	0.443137
	2.17513	0.580392	0.615686	0.345098
	2.10789	0.533333	0.588235	0.486275
	2.07461	0.584314	0.6	0.298039
	2.04157	0.588235	0.47451	0.494118
	1.94402	0.611765	0.568627	0.243137
	1.88043	0.65098	0.478431	0.372549
	1.78751	0.572549	0.521569	0.631373
	1.75727	0.560784	0.666667	0.470588
	1.72743	0.537255	0.580392	0.552941
	1.56461	0.580392	0.45098	0.356863
	1.46479	0.576471	0.572549	0.388235
	1.33686	0.6	0.670588	0.454902
	1.27562	0.592157	0.490196	0.333333
	1.0748	0.52549	0.541176	0.454902
	0.933809	0.592157	0.533333	0.541176
	0.509117	0.6	0.537255	0.101961
	0.481664	0.643137	0.454902	0.156863
	2.36677	0.635294	0.541176	0.466667
	2.23034	0.482353	0.529412	0.301961
	1.96815	0.623529	0.490196	0.407843
	1.78393	0.631373	0.478431	0.431373
	1.75317	0.498039	0.529412	0.560784
	1.72047	0.541176	0.6	0.454902
	1.6536	0.564706	0.584314	0.584314
	1.42436	0.603922	0.552941	0.529412
	1.30231	0.627451	0.545098	0.447059
	1.27311	0.584314	0.592157	0.435294
	1.01823	0.596078	0.584314	0.52549
	0.538145	0.686275	0.458824	0.14902
	0.226274	0.717647	0.501961	0.164706
	0.144222	0.552941	0.537255	0.317647
	2.45601	0.552941	0.603922	0.509804
	2.42157	0.596078	0.54902	0.501961
	2.31931	0.490196	0.486275	0.32549
	2.28561	0.611765	0.572549	0.576471
	2.25211	0.580392	0.572549	0.439216
	2.18577	0.592157	0.611765	0.509804
	2.15295	0.678431	0.670588	0.462745
	2.12038	0.501961	0.564706	0.639216
	2.08806	0.560784	0.576471	0.32549
	2.02425	0.694118	0.592157	0.258824
	1.84043	0.482353	0.317647	0.498039
	1.7088	0.584314	0.603922	0.403922
	1.60897	0.580392	0.541176	0.376471
	1.57632	0.537255	0.670588	0.501961
	1.44941	0.533333	0.588235	0.462745
	1.10345	0.498039	0.521569	0.388235
	1.0748	0.556863	0.6	0.505882
	0.961665	0.564706	0.596078	0.4
	0.933809	0.631373	0.623529	0.45098
	0.678823	0.584314	0.658824	0.384314
	0.452548	0.584314	0.564706	0.223529
	0.2	0.639216	0.670588	0.286275
	0.144222	0.647059	0.517647	0.196078
	0.113137	0.654902	0.501961	0.211765
	2.44229	0.568627	0.588235	0.54902
	2.34094	0.662745	0.470588	0.490196
	2.30755	0.509804	0.568627	0.376471
	2.20871	0.643137	0.509804	0.415686
	2.17624	0.52549	0.584314	0.462745
	2.01792	0.498039	0.470588	0.294118
	1.98716	0.647059	0.592157	0.266667
	1.95673	0.501961	0.560784	0.32549
	1.92666	0.509804	0.356863	0.47451
	1.89694	0.533333	0.537255	0.45098
	1.86462	0.501961	0.52549	0.521569
	1.76409	0.568627	0.568627	0.568627
	1.69753	0.529412	0.54902	0.560784
	1.66469	0.537255	0.615686	0.513725
	1.56818	0.560784	0.490196	0.364706
	1.35765	0.521569	0.537255	0.490196
	0.990353	0.603922	0.47451	0.52549
	0.961665	0.529412	0.552941	0.364706
	2.26451	0.584314	0.635294	0.623529
	2.23213	0.658824	0.576471	0.658824
	2.01316	0.592157	0.607843	0.698039
	1.853	0.494118	0.545098	0.494118
	1.81945	0.596078	0.588235	0.576471
	1.75317	0.568627	0.513725	0.431373
	1.53154	0.611765	0.694118	0.576471
	1.44278	0.517647	0.603922	0.541176
	1.41421	0.615686	0.623529	0.462745
	1.38622	0.462745	0.439216	0.592157
	0.990353	0.623529	0.560784	0.431373
	0.877268	0.588235	0.552941	0.52549
	0.32249	0.592157	0.517647	0.227451
	0.226274	0.611765	0.576471	0.333333
	2.45177	0.454902	0.584314	0.670588
	2.28806	0.592157	0.627451	0.447059
	2.25601	0.631373	0.498039	0.427451
	2.16148	0.619608	0.588235	0.231373
	2.13054	0.584314	0.576471	0.439216
	2.06959	0.564706	0.666667	0.682353
	2.00878	0.6	0.607843	0.458824
	1.97585	0.576471	0.537255	0.498039
	1.64924	0.533333	0.552941	0.533333
	1.58795	0.54902	0.6	0.498039
	1.55795	0.560784	0.454902	0.352941
	1.41534	0.592157	0.658824	0.521569
	1.32966	0.498039	0.509804	0.505882
	1.21655	0.517647	0.494118	0.309804
	0.933809	0.572549	0.490196	0.435294
	0.877268	0.580392	0.482353	0.329412
	0.622254	0.788235	0.65098	0.423529
	0.565685	0.65098	0.529412	0.211765
	0.538145	0.619608	0.65098	0.356863
	0.144222	0.603922	0.560784	0.364706
	2.24891	0.556863	0.6	0.427451
	2.09609	0.627451	0.529412	0.266667
	1.96367	0.596078	0.67451	0.607843
	1.52735	0.552941	0.509804	0.592157
	1.47187	0.54902	0.639216	0.560784
	1.35765	0.52549	0.6	0.537255
	1.32966	0.513725	0.627451	0.384314
	1.18794	0.533333	0.494118	0.329412
	0.990353	0.521569	0.556863	0.447059
	0.79196	0.545098	0.619608	0.282353
	0.45607	0.666667	0.494118	0.188235
	0.393954	0.607843	0.537255	0.266667
	0.282843	0.666667	0.717647	0.262745
	2.46447	0.611765	0.509804	0.388235
	2.4	0.572549	0.576471	0.423529
	2.21269	0.627451	0.564706	0.396078
	2.15258	0.65098	0.576471	0.427451
	2.12	0.431373	0.498039	0.384314
	1.82428	0.67451	0.52549	0.45098
	1.73113	0.545098	0.623529	0.52549
	1.67093	0.537255	0.494118	0.533333
	1.32966	0.552941	0.627451	0.533333
	1.30108	0.568627	0.380392	0.482353
	1.18794	0.560784	0.576471	0.611765
	1.0469	0.643137	0.537255	0.517647
	0.961665	0.478431	0.431373	0.431373
	0.933809	0.607843	0.666667	0.498039
	0.735391	0.564706	0.682353	0.333333
	0.651153	0.603922	0.596078	0.219608
	0.594643	0.65098	0.529412	0.278431
	2.2691	0.533333	0.556863	0.443137
	2.23893	0.564706	0.615686	0.745098
	2.04157	0.517647	0.407843	0.32549
	2.00878	0.596078	0.576471	0.313725
	1.97626	0.552941	0.498039	0.403922
	1.94402	0.682353	0.529412	0.631373
	1.91207	0.494118	0.52549	0.490196
	1.88043	0.658824	0.588235	0.431373
	1.52735	0.560784	0.631373	0.517647
	1.21655	0.533333	0.560784	0.431373
	1.13137	0.454902	0.596078	0.372549
	0.961665	0.647059	0.682353	0.427451
	0.905097	0.6	0.686275	0.552941
	2.32551	0.682353	0.639216	0.247059
	2.29539	0.568627	0.623529	0.733333
	2.19672	0.541176	0.568627	0.392157
	2.16333	0.635294	0.556863	0.278431
	2.06456	0.572549	0.580392	0.733333
	2	0.431373	0.482353	0.431373
	1.96815	0.631373	0.545098	0.47451
	1.87446	0.639216	0.403922	0.388235
	1.75454	0.584314	0.52549	0.427451
	1.66901	0.643137	0.533333	0.682353
	1.61245	0.623529	0.501961	0.490196
	1.52735	0.478431	0.521569	0.321569
	1.41421	0.603922	0.631373	0.521569
	1.30108	0.388235	0.47451	0.364706
	1.18794	0.603922	0.596078	0.4
	1.01823	0.541176	0.588235	0.443137
	0.877268	0.592157	0.447059	0.152941
	0.555698	0.635294	0.537255	0.286275
	0.481664	0.658824	0.623529	0.270588
	2.25211	0.752941	0.639216	0.294118
	2.12038	0.603922	0.576471	0.435294
	1.99279	0.560784	0.509804	0.427451
	1.96163	0.705882	0.54902	0.45098
	1.90032	0.619608	0.537255	0.596078
	1.84043	0.611765	0.521569	0.466667
	1.698	0.6	0.588235	0.501961
	1.58392	0.580392	0.588235	0.396078
	1.55589	0.533333	0.623529	0.419608
	1.44278	0.584314	0.607843	0.470588
	1.41421	0.545098	0.588235	0.333333
	1.24451	0.556863	0.67451	0.415686
	1.21655	0.596078	0.584314	0.384314
	0.820731	0.552941	0.698039	0.329412
	0.565685	0.690196	0.670588	0.4
	0.447214	0.596078	0.509804	0.258824
	0.113137	0.639216	0.592157	0.254902
	2.24143	0.592157	0.580392	0.431373
	2.17624	0.584314	0.564706	0.552941
	2.14401	0.568627	0.478431	0.545098
	2.11206	0.666667	0.572549	0.552941
	1.98716	0.556863	0.611765	0.72549
	1.8387	0.52549	0.509804	0.403922
	1.52735	0.529412	0.537255	0.439216
	1.27311	0.662745	0.529412	0.529412
	0.79196	0.584314	0.686275	0.458824
	0.71218	0.611765	0.588235	0.219608
	0.501199	0.65098	0.564706	0.317647
	0.169706	0.619608	0.498039	0.243137
	2.26451	0.556863	0.611765	0.352941
	2.13654	0.662745	0.537255	0.443137
	1.92416	0.615686	0.568627	0.352941
	1.89526	0.52549	0.490196	0.576471
	1.75362	0.54902	0.584314	0.666667
	1.72557	0.576471	0.537255	0.603922
	1.66901	0.54902	0.607843	0.45098
	1.61245	0.607843	0.639216	0.529412
	1.35765	0.541176	0.619608	0.376471
	1.32966	0.658824	0.611765	0.670588
	1.18794	0.627451	0.615686	0.403922
	0.848528	0.647059	0.580392	0.356863
	0.488262	0.6	0.643137	0.345098
	2.22423	0.603922	0.627451	0.568627
	2.19272	0.537255	0.647059	0.643137
	2.16148	0.533333	0.556863	0.670588
	2.0999	0.592157	0.607843	0.509804
	2.06959	0.705882	0.529412	0.447059
	1.89526	0.596078	0.552941	0.701961
	1.86762	0.552941	0.513725	0.709804
	1.8387	0.572549	0.486275	0.411765
	1.69706	0.545098	0.466667	0.439216
	1.49933	0.541176	0.478431	0.505882
	1.41421	0.666667	0.52549	0.513725
	1.16	0.713725	0.607843	0.682353
	1.0469	0.65098	0.705882	0.486275
	0.963328	0.603922	0.698039	0.423529
	0.610574	0.623529	0.733333	0.235294
	0.39598	0.607843	0.615686	0.145098
	0.339411	0.611765	0.6	0.254902
	0.2	0.596078	0.580392	0.211765
	0.169706	0.658824	0.52549	0.239216
	0.0894427	0.6	0.556863	0.164706
	2.09609	0.6	0.501961	0.560784
	2.03725	0.619608	0.6	0.572549
	1.9799	0.541176	0.611765	0.709804
	1.92416	0.603922	0.541176	0.52549
	1.8387	0.643137	0.541176	0.556863
	1.75362	0.596078	0.509804	0.501961
	1.69706	0.541176	0.54902	0.494118
	1.66901	0.580392	0.596078	0.52549
	1.55589	0.541176	0.45098	0.470588
	1.32966	0.556863	0.662745	0.498039
	1.0198	0.603922	0.67451	0.423529
	0.990353	0.639216	0.639216	0.478431
	0.906863	0.607843	0.635294	0.545098
	0.538145	0.694118	0.607843	0.321569
	0.425206	0.705882	0.580392	0.235294
	0.39598	0.603922	0.686275	0.4
	0.368782	0.654902	0.611765	0.239216
	2.15258	0.615686	0.552941	0.360784
	2.0938	0.521569	0.45098	0.427451
	2.03647	0.564706	0.509804	0.796078
	1.89526	0.545098	0.521569	0.427451
	1.86676	0.494118	0.513725	0.376471
	1.52735	0.647059	0.619608	0.592157
	1.38622	0.486275	0.552941	0.419608
	1.16	0.623529	0.678431	0.584314
	0.565685	0.619608	0.576471	0.32549
	0.425206	0.490196	0.45098	0.466667
	0.39598	0.545098	0.517647	0.156863
	0.282843	0.564706	0.541176	0.262745
	0.178885	0.658824	0.545098	0.227451
	0.164924	0.580392	0.654902	0.227451
	0.0894427	0.615686	0.560784	0.164706
	2.09304	0.517647	0.45098	0.32549
	2.00838	0.533333	0.6	0.494118
	1.9799	0.521569	0.611765	0.533333
	1.8387	0.639216	0.552941	0.509804
	1.81019	0.545098	0.568627	0.435294
	1.78213	0.556863	0.564706	0.384314
	1.55589	0.521569	0.572549	0.458824
	1.41421	0.584314	0.607843	0.392157
	1.35765	0.564706	0.654902	0.541176
	1.32966	0.643137	0.607843	0.482353
	1.30108	0.552941	0.690196	0.521569
	1.21655	0.733333	0.552941	0.643137
	0.898888	0.560784	0.690196	0.4
	0.809938	0.552941	0.572549	0.403922
	0.538145	0.611765	0.588235	0.309804
	0.481664	0.592157	0.592157	0.207843
	0.31241	0.654902	0.470588	0.207843
	2.17807	0.533333	0.572549	0.635294
	2.00838	0.635294	0.533333	0.239216
	1.89526	0.545098	0.568627	0.490196
	1.8387	0.603922	0.615686	0.560784
	1.55589	0.541176	0.541176	0.552941
	1.49933	0.619608	0.509804	0.560784
	1.44278	0.521569	0.588235	0.423529
	1.24451	0.65098	0.556863	0.666667
	1.16	0.643137	0.717647	0.4
	1.10345	0.65098	0.647059	0.388235
	1	0.623529	0.580392	0.239216
	0.865332	0.611765	0.615686	0.352941
	0.737564	0.635294	0.6	0.411765
	0.707672	0.627451	0.537255	0.290196
	0.651153	0.619608	0.592157	0.286275
	0.538145	0.631373	0.631373	0.341176
	0.39598	0.643137	0.560784	0.211765
	0.368782	0.529412	0.678431	0.247059
	0.339411	0.678431	0.545098	0.266667
	0.31241	0.482353	0.670588	0.227451
	2.15035	0.537255	0.505882	0.478431
	2.09304	0.419608	0.521569	0.431373
	1.95182	0.72549	0.572549	0.462745
	1.92333	0.576471	0.588235	0.545098
	1.81019	0.560784	0.619608	0.631373
	1.69706	0.611765	0.560784	0.529412
	1.52735	0.662745	0.666667	0.45098
	1.49933	0.486275	0.580392	0.560784
	1.47078	0.572549	0.623529	0.45098
	1.35765	0.662745	0.690196	0.509804
	1.27311	0.576471	0.627451	0.352941
	1.18794	0.741176	0.564706	0.603922
	1.03228	0.588235	0.505882	0.329412
	0.987927	0.72549	0.65098	0.403922
	0.651153	0.611765	0.639216	0.321569
	0.282843	0.67451	0.560784	0.305882
	2.1496	0.552941	0.588235	0.584314
	2.09304	0.603922	0.52549	0.721569
	2.00838	0.545098	0.564706	0.568627
	1.95182	0.709804	0.596078	0.505882
	1.81019	0.564706	0.564706	0.498039
	1.78213	0.47451	0.580392	0.4
	1.49933	0.65098	0.623529	0.635294
	1.44278	0.627451	0.572549	0.470588
	1.21655	0.576471	0.592157	0.466667
	1.11212	0.619608	0.576471	0.27451
	0.820731	0.607843	0.596078	0.247059
	0.79196	0.568627	0.588235	0.529412
	0.707672	0.615686	0.568627	0.419608
	0.565685	0.603922	0.631373	0.360784
	0.509117	0.654902	0.596078	0.309804
	0.0894427	0.615686	0.635294	0.243137
	2.06495	0.603922	0.596078	0.65098
	2.03647	0.403922	0.580392	0.596078
	2.00838	0.619608	0.6	0.596078
	1.92333	0.666667	0.6	0.596078
	1.61245	0.643137	0.501961	0.462745
	1.49933	0.52549	0.564706	0.6
	1.44278	0.607843	0.603922	0.501961
	1.41421	0.690196	0.521569	0.360784
	1.38622	0.709804	0.615686	0.635294
	1.30108	0.556863	0.537255	0.454902
	1.27311	0.623529	0.647059	0.403922
	0.968297	0.627451	0.6	0.431373
	0.707672	0.643137	0.756863	0.654902
	0.594643	0.603922	0.627451	0.176471
	1.92333	0.635294	0.607843	0.380392
	1.89526	0.709804	0.603922	0.439216
	1.75362	0.552941	0.572549	0.431373
	1.58392	0.623529	0.643137	0.533333
	1.55589	0.584314	0.627451	0.52549
	1.24964	0.596078	0.541176	0.466667
	1.2	0.588235	0.705882	0.541176
	1.17644	0.596078	0.564706	0.282353
	0.993579	0.623529	0.635294	0.486275
	0.707672	0.556863	0.588235	0.333333
	0.678823	0.670588	0.580392	0.380392
	0.488262	0.490196	0.705882	0.258824
	0.268328	0.658824	0.580392	0.321569
	2.06495	0.568627	0.541176	0.388235
	2.03647	0.541176	0.482353	0.462745
	2.00838	0.615686	0.588235	0.545098
	1.81019	0.592157	0.584314	0.643137
	1.28062	0.619608	0.639216	0.654902
	1.14403	0.623529	0.729412	0.435294
	1.08074	0.686275	0.623529	0.490196
	1.04995	0.647059	0.6	0.505882
	0.990353	0.623529	0.658824	0.431373
	0.820731	0.568627	0.576471	0.286275
	0.45607	0.623529	0.52549	0.2
	0.288444	0.615686	0.611765	0.258824
	1.9799	0.537255	0.6	0.478431
	1.8387	0.517647	0.580392	0.435294
	1.81019	0.619608	0.403922	0.45098
	1.78213	0.482353	0.607843	0.415686
	1.66901	0.568627	0.47451	0.376471
	1.5284	0.686275	0.658824	0.65098
	1.49933	0.65098	0.670588	0.517647
	1.01823	0.592157	0.603922	0.427451
	0.678823	0.6	0.588235	0.223529
	0.6	0.698039	0.588235	0.337255
	0.555698	0.65098	0.564706	0.313725
	0.51225	0.627451	0.682353	0.243137
	0.288444	0.572549	0.592157	0.262745
	0.252982	0.670588	0.529412	0.313725
	1.78213	0.658824	0.607843	0.478431
	1.75362	0.560784	0.576471	0.321569
	1.69706	0.662745	0.603922	0.494118
	1.58493	0.705882	0.45098	0.321569
	1.36821	0.658824	0.635294	0.529412
	1.25603	0.588235	0.572549	0.545098
	1.19331	0.67451	0.709804	0.513725
	1.0469	0.752941	0.698039	0.631373
	0.961665	0.682353	0.584314	0.458824
	0.877268	0.627451	0.643137	0.478431
	0.79196	0.670588	0.529412	0.580392
	0.610574	0.65098	0.588235	0.227451
	0.393954	0.580392	0.592157	0.227451
	0.304631	0.482353	0.407843	0.556863
	0.233238	0.701961	0.584314	0.301961
	1.9799	0.705882	0.603922	0.498039
	1.95182	0.560784	0.431373	0.34902
	1.89526	0.658824	0.592157	0.458824
	1.8387	0.533333	0.592157	0.482353
	1.64146	0.592157	0.596078	0.431373
	1.5284	0.545098	0.615686	0.564706
	1.18929	0.631373	0.698039	0.603922
	1.16	0.682353	0.690196	0.572549
	1.01823	0.560784	0.580392	0.458824
	0.536656	0.619608	0.635294	0.196078
	0.393954	0.584314	0.580392	0.243137
	0.288444	0.698039	0.560784	0.321569
	0.164924	0.670588	0.584314	0.219608
	1.86676	0.541176	0.407843	0.309804
	1.8387	0.588235	0.560784	0.317647
	1.81019	0.596078	0.588235	0.545098
	1.64049	0.658824	0.635294	0.537255
	1.61245	0.584314	0.537255	0.427451
	1.48054	0.662745	0.662745	0.639216
	1.24579	0.662745	0.611765	0.505882
	1.18794	0.572549	0.717647	0.552941
	1.10345	0.529412	0.741176	0.490196
	0.961665	0.658824	0.52549	0.568627
	0.72111	0.552941	0.643137	0.32549
	0.610574	0.67451	0.65098	0.403922
	0.544059	0.529412	0.537255	0.419608
	0.256125	0.635294	0.411765	0.356863
	1.8387	0.572549	0.505882	0.47451
	1.78213	0.643137	0.643137	0.615686
	1.48809	0.635294	0.705882	0.427451
	1.45602	0.658824	0.643137	0.6
	1.39313	0.627451	0.635294	0.584314
	1.0469	0.670588	0.572549	0.517647
	0.990353	0.635294	0.521569	0.54902
	0.905097	0.596078	0.733333	0.529412
	0.754718	0.643137	0.560784	0.243137
	0.430813	0.694118	0.584314	0.305882
	0.31241	0.588235	0.521569	0.329412
	0.0894427	0.494118	0.584314	0.494118
	1.81108	0.678431	0.458824	0.584314
	1.16	0.670588	0.364706	0.435294
	0.832346	0.658824	0.647059	0.482353
	0.572713	0.643137	0.490196	0.211765
	0.52	0.682353	0.552941	0.290196
	0.304631	0.635294	0.647059	0.756863
	0.282843	0.568627	0.596078	0.109804
	0.215407	0.866667	0.564706	0.45098
	1.81019	0.588235	0.596078	0.243137
	1.64924	0.6	0.6	0.47451
	1.56818	0.572549	0.631373	0.376471
	1.27311	0.678431	0.368627	0.47451
	0.82365	0.580392	0.627451	0.317647
	0.688186	0.627451	0.631373	0.34902
	0.626099	0.654902	0.631373	0.34902
	0.590593	0.662745	0.611765	0.443137
	0.447214	0.639216	0.6	0.462745
	1.73113	0.611765	0.529412	0.470588
	1.70552	0.603922	0.643137	0.486275
	1.62432	0.52549	0.631373	0.439216
	1.44278	0.694118	0.627451	0.501961
	1.38622	0.568627	0.654902	0.513725
	1.16	0.615686	0.678431	0.529412
	0.920869	0.666667	0.643137	0.47451
	0.72111	0.666667	0.545098	0.196078
	0.644981	0.670588	0.498039	0.235294
	0.626099	0.662745	0.623529	0.419608
	0.555698	0.584314	0.564706	0.203922
	0.501199	0.701961	0.792157	0.360784
	1.68048	0.568627	0.631373	0.419608
	1.44278	0.615686	0.631373	0.25098
	1.27311	0.662745	0.666667	0.407843
	1.21655	0.65098	0.396078	0.439216
	1.10345	0.67451	0.627451	0.54902
	0.976524	0.686275	0.662745	0.470588
	0.91214	0.698039	0.631373	0.301961
	0.69857	0.666667	0.576471	0.278431
	0.626099	0.623529	0.643137	0.513725
	0.590593	0.698039	0.596078	0.301961
	0.04	0.607843	0.486275	0.309804
	1.41421	0.545098	0.67451	0.478431
	1.38622	0.670588	0.337255	0.529412
	1.16	0.580392	0.721569	0.462745
	1.08074	0.643137	0.682353	0.439216
	1.05603	0.670588	0.552941	0.376471
	0.987927	0.67451	0.282353	0.529412
	0.944034	0.466667	0.67451	0.435294
	0.856037	0.682353	0.615686	0.462745
	0.69857	0.564706	0.721569	0.294118
	0.626099	0.52549	0.780392	0.317647
	0.31241	0.619608	0.576471	0.376471
	0.08	0.505882	0.407843	0.223529
	1.30108	0.639216	0.662745	0.333333
	1.21655	0.541176	0.580392	0.45098
	1	0.603922	0.611765	0.462745
	0.769415	0.596078	0.666667	0.286275
	0.715542	0.635294	0.6	0.309804
	0.555698	0.623529	0.611765	0.560784
	0.536656	0.67451	0.560784	0.34902
	0.31241	0.513725	0.6	0.47451
	1.05603	0.666667	0.666667	0.305882
	0.967471	0.647059	0.717647	0.376471
	0.82365	0.635294	0.576471	0.345098
	0.501199	0.635294	0.521569	0.317647
	1.38622	0.619608	0.658824	0.541176
	1.32966	0.631373	0.537255	0.368627
	1.30231	0.572549	0.572549	0.415686
	1.1114	0.662745	0.505882	0.466667
	0.894427	0.470588	0.615686	0.352941
	0.840952	0.694118	0.470588	0.419608
	0.751532	0.545098	0.592157	0.298039
	0.368782	0.592157	0.568627	0.384314
	0.268328	0.631373	0.611765	0.368627
	1.18727	0.701961	0.52549	0.392157
	1.12071	0.662745	0.615686	0.662745
	0.877268	0.737255	0.533333	0.458824
	0.357771	0.572549	0.592157	0.47451
	0.32	0.486275	0.431373	0.203922
	1.2	0.701961	0.580392	0.439216
	1.0024	0.635294	0.592157	0.396078
	0.98387	0.670588	0.537255	0.337255
	0.948262	0.545098	0.678431	0.333333
	0.913017	0.670588	0.592157	0.380392
	0.877268	0.560784	0.670588	0.329412
	0.8	0.615686	0.6	0.286275
	0.08	0.658824	0.47451	0.541176
	0.98387	0.658824	0.603922	0.211765
	0.894427	0.737255	0.478431	0.207843
	0.594643	0.643137	0.564706	0.345098
	0.98387	0.588235	0.623529	0.243137
	0.36	0.509804	0.243137	0.407843
	0	0.607843	0.54902	0.282353
	0.920869	0.662745	0.501961	0.258824
	0.898888	0.572549	0.576471	0.305882
	0.87818	0.607843	0.52549	0.243137
	0.68352	0.584314	0.584314	0.317647
	0.785875	0.682353	0.4	0.419608
	0.52	0.670588	0.760784	0.258824
	0.288444	0.556863	0.635294	0.262745
	0.12	0.541176	0.556863	0.266667
	0.268328	0.560784	0.631373	0.266667
	0.2	0.639216	0.52549	0.498039

## Sheet: Figure 4
Fig4D
		C1	C2	C3	C4
	total_length	0.333333	0.333333	0	0
	br_length_mean	0.333333	0	0	0.333333
	br_order_std	0.333333	0	0	0.333333
	br_order_max	0	0.333333	0	0.333333
	br_tortuosity_std	0	0	0.333333	0.333333
	bif_EucDist2soma_mean	0	0.333333	0	0.333333
	bif_PathDist2soma_mean	0	0	0.333333	0.333333
	asymmetry_mean	0	0.333333	0.333333	0
	ampl_remote_mean	0.333333	0	0.333333	0
	ampl_remote_std	0	0.333333	0.333333	0
	tilt_remote_mean	0	0.333333	0.333333	0
	tilt_remote_std	0.333333	0.666667	0	0.333333
	bif_EucDist2soma_max	1	0.333333	0.333333	0.333333
Fig4E
	tilt_remote_std
		C1	C2	C3	C4
	count	502	515	499	360
	mean	32.1574	27.7027	34.3506	31.8656
	standard deviation	2.32495	2.50438	2.8565	3.14832
	minimum	26.3232	20.6637	25.9477	25.7326
	maximum	41.4035	39.5305	51.0035	57.2259
	25% percentile	30.4677	25.8843	32.5217	30.0705
	50% percentile	32.1126	27.6167	34.2767	31.5359
	75% percentile	33.5755	29.3208	35.9434	33.2826
	bif_EucDist2soma_max
		C1	C2	C3	C4
	mean	6240.566355	2812.84	2247.89	3651.11
	standard deviation	1881.247227	1089.64	1246.96	979.319
	minimum	2034.040000	298.451	130.749	228.33
	maximum	12537.000000	8350.47	5657.8	6632.39
	25% percentile	5003.085000	2579.86	1367.72	2974.96
	50% percentile	6023.080000	2888.59	1888.2	3554.8
	75% percentile	7047.825000	3342.7	2871.74	4200.57
Fig4F
	distance to soma (um)	300	600	900	1200	1500	1800	2100	2400	2700	3000	3300	3600	3900	4200	4500	4800	5100	5400	5700	6000	6300
C1	mean	360.617	47.8193	47.945	27.2176	18.5274	23.9647	46.8764	107.362	185.714	188.621	183.357	167.093	145.375	112.673	55.9909	43.2464	21.6703	17.2703	9.22443	3.14291	1.10002
	standard deviation	314.339	106.867	101.961	82.776	69.7328	112.625	176.897	216.276	289.709	341.442	316.931	295.569	284.243	266.736	163.523	173.855	104.964	99.4051	64.6844	26.5598	10.972
C2	mean	374.296	108.168	54.5883	53.4659	58.2615	43.716	25.724	23.2978	16.2008	11.8246	8.84297	10.9517	10.6002	15.94	8.16274	4.05869	3.12905	1.8933	0.748251	0	0
	standard deviation	212.068	136.65	121.659	122.697	140.057	96.4934	66.9774	80.7155	60.6219	49.5701	46.4317	43.4924	43.5021	63.5065	39.9248	28.7718	23.631	17.2815	7.94115	0	0
C3	mean	408.99	90.285	43.8078	22.0248	14.8516	10.6114	29.2748	90.1752	184.448	134.038	77.6853	65.2284	50.1571	15.2031	6.94247	1.7466	0.538261	0.197728	0.0329547	0.0219698	0.0219698
	standard deviation	428.556	174.44	104.014	85.6753	57.7718	34.9983	53.6636	147.715	248.499	210.923	168.015	178.21	168.737	73.4985	68.1287	16.709	5.95921	4.48717	0.55699	0.498575	0.498575
C4	mean	500	133.024	91.2595	43.59	35.6789	33.4137	34.3942	44.4803	46.5313	55.5806	56.6625	53.0675	48.4358	36.6593	29.7061	26.8099	22.5726	20.4539	23.4967	21.671	15.6306
	standard deviation	182.574	117.16	88.4177	62.9254	58.2199	51.9691	55.3433	68.6073	67.8329	91.2175	103.512	90.6251	77.2237	64.4168	54.9329	52.405	47.3365	45.8683	60.032	48.0887	46.466

## Sheet: Figure 6
Figure 6C
	CP_GPe-CP	CP_SNr-CP	CTX_ET-MOp	CTX_ET-MOs	CTX_ET-RSPv	CTX_ET-SSp-bfd	CTX_ET-SSp-m	CTX_ET-SSp-n	CTX_ET-SSp-ul	CTX_ET-SSs	CTX_IT-MOp	CTX_IT-MOs	CTX_IT-SSp-bfd	CTX_IT-SSp-m	CTX_IT-SSp-n	CTX_IT-SSs	CTX_IT-VISp	TH_core-LGd	TH_core-MG	TH_core-SMT	TH_core-VPL	TH_core-VPLpc	TH_core-VPM	TH_matrix-LP	TH_matrix-VM
	1.43468	1.35322	1.4222	1.07912	0.578257	0.788004	0.889823	0.684634	0.465332	0.993477	1.37357	1.18043	0.845758	0.788263	0.788201	1.53588	1.21113	0.485221	0.534405	0.27944	0.599385	0.47479	0.550882	0.83005	0.462357
	1.43597	1.3552	1.40569	1.04201	0.571169	0.78522	0.887364	0.684703	0.469613	0.99016	1.36976	1.16935	0.835971	0.773316	0.791004	1.53836	1.20003	0.484756	0.536963	0.269412	0.602113	0.472248	0.55052	0.852552	0.487705
	1.43691	1.34444	1.39161	1.01335	0.566275	0.782364	0.888138	0.678417	0.471315	0.984461	1.36266	1.16104	0.822525	0.757052	0.792742	1.53548	1.1936	0.488823	0.552852	0.266949	0.609538	0.46228	0.551844	0.873639	0.522971
	1.43462	1.32727	1.37714	0.98367	0.558115	0.779834	0.878573	0.675931	0.467461	0.969592	1.3573	1.15434	0.820967	0.742056	0.800157	1.52966	1.19005	0.483531	0.571875	0.270175	0.617817	0.454612	0.556981	0.897363	0.507891
	1.43181	1.31323	1.36201	0.954169	0.548783	0.773505	0.876399	0.666539	0.468503	0.955922	1.35079	1.15316	0.809161	0.731236	0.809139	1.5314	1.18749	0.490024	0.5957	0.259203	0.626115	0.451653	0.547231	0.914132	0.501698
	1.42843	1.31724	1.35228	0.925279	0.550723	0.769823	0.847051	0.661601	0.465707	0.945807	1.34413	1.14422	0.795	0.72742	0.810426	1.52939	1.18342	0.485128	0.594061	0.274998	0.627161	0.444034	0.542068	0.906677	0.515958
	1.43085	1.33707	1.33983	0.895045	0.564473	0.771338	0.836955	0.651395	0.460092	0.925599	1.34699	1.14163	0.78397	0.720617	0.811102	1.52519	1.18093	0.463392	0.589684	0.297635	0.630429	0.441155	0.542168	0.889497	0.520666
	1.43188	1.34372	1.32054	0.864514	0.578704	0.764	0.835875	0.642021	0.455077	0.905492	1.35426	1.12061	0.772361	0.713111	0.81476	1.52039	1.16502	0.45498	0.589642	0.306302	0.638632	0.439482	0.54013	0.867148	0.511019
	1.42704	1.34724	1.30791	0.835491	0.591714	0.75913	0.824655	0.640299	0.454314	0.886571	1.36568	1.10273	0.765807	0.712556	0.818688	1.51617	1.14512	0.449158	0.585682	0.313003	0.639484	0.441094	0.532279	0.845549	0.543822
	1.42997	1.34147	1.29101	0.838997	0.588414	0.737395	0.8124	0.633529	0.453428	0.878014	1.3809	1.08164	0.760056	0.711818	0.82072	1.51053	1.12687	0.454946	0.597845	0.321367	0.635684	0.441879	0.53741	0.824153	0.549373
	1.42606	1.35056	1.26561	0.831989	0.580426	0.73278	0.805472	0.627998	0.455546	0.872516	1.39493	1.08045	0.754345	0.706164	0.823069	1.5039	1.11366	0.460502	0.61794	0.327237	0.623013	0.441266	0.541776	0.804342	0.535143
	1.42982	1.35946	1.24801	0.851088	0.574431	0.727883	0.798673	0.620291	0.457132	0.854362	1.40037	1.07631	0.765403	0.702555	0.825086	1.49462	1.10265	0.457446	0.627777	0.322829	0.611172	0.441567	0.548453	0.788252	0.533839
	1.43495	1.37471	1.23481	0.88666	0.573819	0.736252	0.803757	0.606096	0.45856	0.83355	1.39345	1.06326	0.786724	0.707183	0.820444	1.48398	1.08818	0.45753	0.631043	0.317413	0.613586	0.439488	0.547331	0.780619	0.530175
	1.4383	1.38393	1.21178	0.906001	0.574122	0.723323	0.785802	0.60303	0.463302	0.810243	1.38377	1.04468	0.818069	0.709042	0.813755	1.47113	1.06978	0.463554	0.633103	0.311799	0.607518	0.44068	0.549372	0.771949	0.531956
	1.44217	1.40317	1.16013	0.87783	0.575562	0.728043	0.789498	0.598736	0.462586	0.810634	1.37111	1.03427	0.843942	0.705587	0.804475	1.45819	1.03996	0.464295	0.655363	0.30509	0.610579	0.44028	0.550014	0.759917	0.533674
	1.43916	1.42075	1.12765	0.848344	0.585629	0.725961	0.798606	0.598312	0.448879	0.828289	1.35916	1.04156	0.876132	0.69586	0.79316	1.44057	1.01566	0.458308	0.666516	0.306996	0.602443	0.440937	0.545625	0.77187	0.536412
	1.43315	1.40796	1.13688	0.864541	0.599506	0.726282	0.799536	0.596479	0.463241	0.820784	1.35062	1.05943	0.911194	0.690788	0.785035	1.42396	1.00053	0.456405	0.66303	0.311121	0.595659	0.441463	0.545213	0.789321	0.540371
	1.43497	1.39361	1.1498	0.893927	0.627149	0.732967	0.791754	0.598177	0.472564	0.815859	1.33807	1.04405	0.942357	0.681313	0.776327	1.40976	0.984331	0.450085	0.653682	0.327829	0.602986	0.438887	0.550531	0.801876	0.546601
	1.43661	1.37332	1.15765	0.922454	0.652227	0.723746	0.778877	0.610759	0.478435	0.821228	1.3254	1.02401	0.968532	0.66888	0.775975	1.39683	0.983292	0.44205	0.641828	0.364074	0.612134	0.434428	0.5448	0.817938	0.551142
	1.44367	1.35978	1.16193	0.956242	0.680334	0.711193	0.769938	0.610681	0.481749	0.825787	1.30505	1.00924	0.995452	0.645774	0.77305	1.38555	0.979175	0.442701	0.635794	0.366229	0.60184	0.430546	0.545579	0.828039	0.555121
	1.44685	1.34944	1.16124	0.989824	0.701958	0.705335	0.752242	0.599597	0.480079	0.837074	1.27651	0.994524	1.01358	0.662875	0.774012	1.38246	0.977637	0.456825	0.636311	0.365636	0.588359	0.426661	0.544964	0.837664	0.558653
	1.44987	1.33765	1.15118	1.01478	0.7248	0.703222	0.765882	0.602255	0.493053	0.84427	1.25336	0.984743	1.01674	0.721584	0.775483	1.38173	0.975907	0.451973	0.624056	0.367991	0.58229	0.42364	0.54689	0.877879	0.569858
	1.45274	1.32596	1.11004	1.04516	0.745555	0.697499	0.772059	0.601717	0.513699	0.838087	1.23572	0.968865	1.00532	0.738862	0.779094	1.38221	0.965766	0.458466	0.618674	0.363464	0.586254	0.417588	0.543043	0.908363	0.569765
	1.4508	1.306	1.09446	1.06547	0.759561	0.69192	0.775397	0.591749	0.533798	0.832108	1.21663	0.954997	0.985093	0.759387	0.786063	1.37819	0.952653	0.463275	0.606527	0.351297	0.583164	0.414871	0.547697	0.927082	0.57344
	1.44587	1.28593	1.0981	1.08703	0.770992	0.689799	0.776487	0.57768	0.556047	0.830677	1.1983	0.960056	1.00679	0.758874	0.794973	1.40829	0.940715	0.466446	0.59533	0.341596	0.587671	0.412925	0.547837	0.932415	0.571224
	1.43773	1.26715	1.10287	1.1131	0.782309	0.690658	0.783621	0.584635	0.576735	0.82912	1.18553	0.961132	1.05509	0.757562	0.80036	1.45103	0.929469	0.468766	0.581457	0.333979	0.582136	0.412597	0.545149	0.93152	0.570814
	1.43525	1.24922	1.10585	1.13861	0.784477	0.691658	0.790556	0.590983	0.599251	0.84436	1.17171	0.955495	1.06983	0.755877	0.805014	1.45959	0.921652	0.47936	0.576327	0.325812	0.589078	0.4133	0.541934	0.936514	0.57002
	1.42759	1.2238	1.11384	1.1601	0.791746	0.690156	0.790333	0.588848	0.60952	0.851828	1.16109	0.951942	1.0582	0.754619	0.809333	1.4717	0.915988	0.479806	0.579774	0.323794	0.607806	0.413768	0.541101	0.935037	0.563158
	1.42445	1.23569	1.12345	1.18337	0.794711	0.675616	0.768712	0.5819	0.610889	0.858573	1.15583	0.947062	1.05353	0.758597	0.809878	1.47737	0.905234	0.474422	0.58535	0.325651	0.621606	0.418564	0.543228	0.929904	0.54457
	1.42848	1.21973	1.13734	1.20709	0.785267	0.646594	0.761571	0.587045	0.614825	0.877337	1.14715	0.943518	1.04348	0.767158	0.809327	1.47759	0.896882	0.468351	0.589664	0.330119	0.62363	0.421318	0.545462	0.917887	0.53576
	1.4276	1.20101	1.15264	1.2314	0.778102	0.63423	0.758611	0.597836	0.621841	0.886532	1.14139	0.939985	1.02669	0.774601	0.813768	1.47901	0.88669	0.464482	0.595968	0.333609	0.629693	0.425496	0.542179	0.902982	0.524794
	1.42082	1.19872	1.14852	1.25564	0.772167	0.631055	0.78226	0.616208	0.634051	0.875881	1.13369	0.940349	1.01055	0.784118	0.820986	1.47487	0.879644	0.468538	0.60322	0.353866	0.647399	0.428177	0.547714	0.883195	0.515882
	1.42058	1.19829	1.14474	1.28005	0.763618	0.620449	0.783929	0.624701	0.64209	0.869935	1.12206	0.941252	0.99312	0.792625	0.827678	1.47394	0.884354	0.473407	0.610823	0.379244	0.648842	0.432143	0.547771	0.872381	0.508536
	1.41828	1.20982	1.13329	1.30395	0.760314	0.616783	0.776939	0.640491	0.636333	0.847178	1.11427	0.93861	0.98367	0.782639	0.835122	1.47324	0.903431	0.481487	0.612604	0.38571	0.657516	0.432213	0.549034	0.860315	0.517755
	1.41665	1.2108	1.11508	1.3294	0.755605	0.620747	0.768245	0.658006	0.632979	0.830746	1.10658	0.93948	0.993786	0.772793	0.839726	1.47485	0.925543	0.493192	0.604563	0.40768	0.658301	0.434537	0.549835	0.847426	0.530516
	1.41168	1.20437	1.10624	1.35708	0.761215	0.619945	0.760851	0.658204	0.620779	0.809498	1.09866	0.941961	1.00107	0.764736	0.844125	1.47722	0.946589	0.50711	0.605224	0.427444	0.65372	0.438781	0.559361	0.831628	0.539103
	1.40281	1.18929	1.0996	1.38108	0.759189	0.616287	0.752337	0.650504	0.62294	0.795757	1.09119	0.944043	1.01034	0.778486	0.846873	1.4841	0.966417	0.523039	0.599858	0.433658	0.653669	0.443108	0.560469	0.818498	0.545036
	1.40367	1.18061	1.10395	1.38962	0.753612	0.614794	0.742741	0.635128	0.641178	0.81762	1.08009	0.944876	1.02096	0.793046	0.849223	1.48855	0.978452	0.53436	0.59053	0.448344	0.6607	0.444853	0.567507	0.797961	0.557516
	1.39627	1.16504	1.11742	1.38331	0.743764	0.617143	0.732369	0.617527	0.648474	0.814057	1.0694	0.945819	1.03877	0.814001	0.847399	1.49571	0.985909	0.52953	0.594142	0.455782	0.666762	0.448581	0.568167	0.778419	0.560526
	1.38974	1.1493	1.11515	1.37844	0.738637	0.620085	0.724358	0.600072	0.638335	0.806062	1.05981	0.947011	1.05728	0.836647	0.843169	1.49788	0.994015	0.526832	0.591038	0.459779	0.674676	0.449284	0.572213	0.763243	0.568162
	1.38173	1.14318	1.10866	1.37477	0.737659	0.622129	0.713657	0.595068	0.62601	0.797243	1.04964	0.947048	1.0727	0.85934	0.846619	1.5009	0.985362	0.534272	0.595514	0.473443	0.687315	0.455851	0.568127	0.75584	0.572521
	1.37358	1.13681	1.11359	1.37066	0.737581	0.625777	0.702615	0.596001	0.624386	0.822704	1.04734	0.948963	1.09075	0.877338	0.847657	1.5194	0.977514	0.536745	0.600766	0.477053	0.701804	0.45927	0.562346	0.745699	0.569206
	1.37886	1.12657	1.11441	1.39852	0.729823	0.627011	0.696524	0.594504	0.632403	0.834413	1.0437	0.945774	1.10983	0.888331	0.847414	1.5498	0.983572	0.537823	0.59649	0.451308	0.705218	0.464144	0.564859	0.741921	0.56399
	1.3751	1.12168	1.11857	1.42602	0.724456	0.633003	0.701438	0.60462	0.648833	0.809353	1.04131	0.94092	1.13141	0.899438	0.845499	1.58377	1.01759	0.537379	0.603503	0.440059	0.706371	0.470097	0.567959	0.740389	0.563132
	1.3698	1.11848	1.12229	1.4547	0.715299	0.639521	0.705707	0.61651	0.660324	0.786759	1.0406	0.942915	1.15199	0.917247	0.841026	1.61661	1.01193	0.535909	0.610372	0.435507	0.713244	0.478197	0.575	0.748966	0.543443
	1.36749	1.12195	1.12149	1.4698	0.705423	0.646068	0.711273	0.617467	0.664516	0.768411	1.03714	0.946089	1.17117	0.936525	0.849349	1.64959	0.995038	0.545542	0.620048	0.431507	0.733095	0.48636	0.578166	0.754277	0.529074
	1.36574	1.1325	1.12593	1.48465	0.696256	0.649461	0.713852	0.616604	0.667266	0.75016	1.04575	0.944425	1.19768	0.955874	0.854137	1.66978	0.978802	0.548007	0.606813	0.436723	0.741804	0.493754	0.581721	0.764484	0.512922
	1.36511	1.12932	1.13289	1.49933	0.697857	0.652756	0.727134	0.613414	0.667694	0.737137	1.05709	0.940917	1.22676	0.974609	0.86634	1.6968	0.96946	0.551105	0.617983	0.441941	0.754646	0.498343	0.58282	0.777401	0.531103
	1.3632	1.12767	1.14002	1.51263	0.705904	0.658757	0.738587	0.611424	0.670538	0.734277	1.06968	0.937854	1.25122	0.993054	0.872503	1.70925	0.954665	0.552281	0.621134	0.434541	0.76202	0.501887	0.594176	0.803917	0.524575
	1.35951	1.12939	1.12572	1.51826	0.704129	0.66157	0.746708	0.609417	0.679007	0.721429	1.08251	0.934357	1.2733	1.01179	0.878964	1.71097	0.971305	0.544533	0.625104	0.43554	0.773699	0.50312	0.598696	0.832007	0.532501
	1.3574	1.16265	1.1	1.57363	0.70829	0.671516	0.752222	0.607634	0.690125	0.710522	1.09628	0.927766	1.29431	1.02371	0.8881	1.71674	0.996897	0.535664	0.625867	0.40955	0.78129	0.503661	0.600672	0.859466	0.569336
	1.34951	1.18077	1.08356	1.61867	0.716866	0.681631	0.753086	0.606584	0.700671	0.724143	1.08385	0.924146	1.31175	1.03621	0.900916	1.72355	1.0216	0.521208	0.640138	0.417423	0.785984	0.505049	0.599924	0.880212	0.608268
	1.34104	1.1859	1.07888	1.65563	0.725303	0.689932	0.762639	0.602913	0.712267	0.733769	1.06985	0.913966	1.30561	1.05054	0.916751	1.72564	1.04418	0.519281	0.647136	0.431388	0.786811	0.506141	0.602036	0.942757	0.646154
	1.3339	1.18606	1.08367	1.69594	0.731034	0.688766	0.767476	0.612246	0.719999	0.740123	1.05857	0.905306	1.29608	1.06376	0.931473	1.72735	1.07004	0.524848	0.642351	0.442079	0.786234	0.506389	0.616442	0.987104	0.687193
	1.32974	1.19117	1.09171	1.72731	0.739473	0.674602	0.753513	0.628293	0.726772	0.740032	1.04431	0.903926	1.29404	1.0864	0.947568	1.73195	1.09363	0.53235	0.634025	0.455861	0.795078	0.506521	0.623813	1.01923	0.715468
	1.33189	1.19778	1.10816	1.75803	0.748118	0.659126	0.741228	0.64388	0.741098	0.746034	1.03647	0.898749	1.29461	1.11479	0.962234	1.739	1.1191	0.54278	0.633979	0.472038	0.810253	0.506944	0.626352	0.965298	0.7351
	1.33207	1.19534	1.12803	1.78502	0.741006	0.655369	0.732223	0.657652	0.757458	0.753666	1.02496	0.900198	1.29029	1.14153	0.977192	1.75024	1.14381	0.555798	0.640234	0.483394	0.816532	0.507689	0.625505	0.915661	0.748737
	1.32629	1.18789	1.13138	1.81333	0.75084	0.663519	0.727259	0.668066	0.771575	0.764039	1.01362	0.932334	1.28635	1.16809	0.997293	1.75535	1.14971	0.586455	0.646325	0.481599	0.807879	0.50842	0.629645	0.928701	0.756515
	1.32016	1.17703	1.13186	1.84106	0.759952	0.667809	0.723642	0.681304	0.775975	0.777212	1.01107	0.935729	1.2639	1.19513	1.01828	1.76207	1.15216	0.617476	0.640137	0.476184	0.809374	0.509166	0.637838	0.944318	0.763519
	1.31757	1.1632	1.13296	1.86878	0.760342	0.672843	0.717786	0.686442	0.775768	0.782773	1.00279	0.938113	1.26963	1.21927	1.04051	1.7668	1.15366	0.640918	0.640703	0.48337	0.815645	0.509144	0.643627	0.965026	0.776042
	1.31275	1.16264	1.13949	1.88509	0.759693	0.672798	0.709477	0.701615	0.775487	0.793873	0.996208	0.940825	1.28305	1.23748	1.06114	1.77282	1.15534	0.657649	0.648887	0.48793	0.819887	0.510824	0.653378	0.986508	0.793945
	1.30794	1.16181	1.14953	1.90949	0.757375	0.678989	0.692786	0.714057	0.775688	0.79558	1.00254	0.940824	1.28585	1.24976	1.08737	1.78348	1.15566	0.666235	0.644382	0.504789	0.822434	0.514074	0.662681	1.01113	0.811516
	1.29901	1.15977	1.1592	1.93663	0.756106	0.68321	0.676999	0.728456	0.776706	0.799267	1.0309	0.943037	1.28758	1.26277	1.12099	1.80006	1.15429	0.668777	0.648694	0.526114	0.825373	0.515024	0.66755	1.04544	0.82566
	1.29291	1.14837	1.17348	1.96243	0.759554	0.683595	0.671877	0.749479	0.782048	0.808898	1.06429	0.952395	1.3148	1.27594	1.15913	1.82686	1.17699	0.676402	0.651013	0.536719	0.829493	0.518225	0.67755	1.07959	0.844297
	1.28791	1.13416	1.19109	1.99421	0.768422	0.689346	0.669201	0.768413	0.788119	0.820068	1.10126	0.967267	1.34212	1.28796	1.19494	1.85044	1.2049	0.676445	0.669309	0.544356	0.834218	0.521105	0.691231	1.09939	0.864461
	1.28146	1.116	1.20897	2.02036	0.780887	0.693789	0.664674	0.776333	0.792088	0.828658	1.13585	0.990248	1.36489	1.30988	1.23272	1.875	1.22773	0.674046	0.671526	0.552776	0.843323	0.523894	0.700627	1.11541	0.880221
	1.27573	1.11713	1.23439	2.0379	0.792005	0.699842	0.669986	0.780351	0.799369	0.834563	1.18258	1.01289	1.38289	1.33283	1.26862	1.8925	1.25329	0.693792	0.672455	0.55556	0.851696	0.527646	0.709496	1.13362	0.89934
	1.26927	1.10891	1.26241	2.06538	0.801474	0.713478	0.65983	0.791107	0.801525	0.842743	1.19337	1.03606	1.40443	1.35597	1.30517	1.91415	1.27677	0.699957	0.673108	0.557777	0.858332	0.53498	0.720872	1.17856	0.937406
	1.26274	1.1029	1.28246	2.09368	0.809836	0.728826	0.655233	0.798045	0.803512	0.853068	1.20366	1.06334	1.42535	1.37044	1.33766	1.93317	1.29697	0.713758	0.674592	0.565607	0.865433	0.536543	0.727901	1.18018	0.95611
	1.25719	1.09432	1.30988	2.12125	0.821078	0.742109	0.656769	0.804962	0.806119	0.864372	1.21616	1.08843	1.44846	1.38403	1.36219	1.94941	1.30445	0.735229	0.672394	0.580894	0.873759	0.537404	0.72952	1.17162	0.962679
	1.25078	1.09626	1.34057	2.14333	0.831464	0.750265	0.654331	0.80991	0.812624	0.877714	1.22555	1.10892	1.47137	1.40178	1.38474	1.95452	1.31123	0.735609	0.681529	0.595784	0.881787	0.53912	0.736576	1.13338	0.968293
	1.24199	1.08679	1.3683	2.16472	0.837758	0.747464	0.64725	0.81097	0.81915	0.895427	1.22693	1.1259	1.49452	1.4184	1.40974	1.96206	1.31856	0.737751	0.687896	0.604782	0.888227	0.541865	0.744894	1.10362	0.978803
	1.23707	1.07679	1.39291	2.18674	0.844512	0.745731	0.642996	0.813758	0.829476	0.917761	1.22682	1.1508	1.51864	1.43538	1.43197	1.96816	1.32393	0.740697	0.692808	0.61242	0.895672	0.543889	0.753838	1.07895	0.996005
	1.23327	1.06514	1.41011	2.20707	0.855514	0.745341	0.64953	0.809627	0.826861	0.938791	1.2608	1.17711	1.538	1.45586	1.43937	1.97969	1.33154	0.754001	0.694251	0.616463	0.906306	0.546919	0.765426	1.25903	1.0101
	1.22903	1.04847	1.41165	2.2188	0.865988	0.748856	0.650898	0.811561	0.827072	0.960611	1.29312	1.20964	1.55754	1.47404	1.44869	2.00014	1.34051	0.763202	0.694442	0.623461	0.917468	0.550187	0.775051	1.33771	1.02288
	1.22407	1.03619	1.41816	2.2201	0.877743	0.749851	0.651157	0.825801	0.82861	0.982011	1.28219	1.24267	1.57854	1.49115	1.45587	2.02084	1.37383	0.777834	0.69529	0.633862	0.92502	0.556593	0.780777	1.35882	1.0374
	1.21843	1.02594	1.42396	2.22718	0.890192	0.758636	0.656388	0.837784	0.837925	1.00416	1.27466	1.2715	1.60286	1.50595	1.46292	2.03896	1.3911	0.794976	0.699109	0.646795	0.930308	0.559168	0.793371	1.38006	1.05455
	1.21596	1.01744	1.4289	2.24586	0.898058	0.76442	0.656935	0.849788	0.845498	0.992366	1.26176	1.29893	1.6278	1.52319	1.47112	2.04514	1.37765	0.813676	0.704425	0.654239	0.930226	0.564009	0.803154	1.398	1.06377
	1.21472	1.01671	1.4426	2.26123	0.907709	0.764964	0.659277	0.862101	0.853514	0.990842	1.25138	1.33262	1.65385	1.54012	1.47759	2.04263	1.39109	0.822026	0.709096	0.663492	0.935437	0.566596	0.810718	1.41823	1.07246
	1.20956	1.00992	1.44747	2.27189	0.917102	0.765874	0.664631	0.874125	0.862023	0.985707	1.25365	1.36586	1.67968	1.55403	1.48318	2.03096	1.40524	0.837178	0.71684	0.675588	0.937456	0.570178	0.820682	1.44082	1.07831
	1.20316	1.00476	1.45425	2.28988	0.925751	0.76883	0.677801	0.885984	0.870527	0.987664	1.25866	1.40007	1.70358	1.56993	1.48515	2.01612	1.41942	0.835456	0.713548	0.68605	0.939563	0.575415	0.826581	1.46418	1.08494
	1.19804	1.0014	1.45829	2.3145	0.934374	0.772213	0.701252	0.897446	0.875872	0.992306	1.26494	1.43485	1.72802	1.5853	1.48599	2.03858	1.43371	0.83921	0.719458	0.695797	0.938746	0.579619	0.833763	1.48209	1.08853
	1.1991	1.00796	1.46527	2.34325	0.942563	0.77199	0.711791	0.90717	0.882484	0.983791	1.26576	1.47118	1.75452	1.60064	1.49068	2.06148	1.45014	0.841134	0.728697	0.705345	0.941433	0.582495	0.840833	1.49969	1.09223
	1.20335	1.01278	1.47004	2.37772	0.949228	0.775402	0.713473	0.915224	0.893084	0.975102	1.26951	1.50693	1.78252	1.61572	1.49179	2.08556	1.4655	0.846112	0.736375	0.710549	0.942851	0.587401	0.852518	1.5171	1.09522
	1.20738	1.0031	1.47108	2.40974	0.95466	0.783168	0.712978	0.924772	0.902763	0.967541	1.27145	1.54004	1.80888	1.63055	1.49492	2.10869	1.48033	0.853985	0.749152	0.738107	0.948763	0.590821	0.861073	1.53338	1.0991
	1.20614	1.00323	1.47305	2.43807	0.96316	0.794815	0.715751	0.935118	0.910287	0.962091	1.27414	1.56986	1.83798	1.64511	1.49812	2.13096	1.49088	0.854833	0.746229	0.774566	0.953387	0.593028	0.859622	1.53733	1.10141
	1.20569	1.0106	1.48096	2.45996	0.971735	0.803668	0.721821	0.946391	0.914504	0.959917	1.27538	1.60936	1.86512	1.65846	1.49941	2.15512	1.50411	0.869629	0.745	0.794134	0.957115	0.592731	0.864281	1.53635	1.10471
	1.20627	0.998351	1.49341	2.46616	0.982735	0.80909	0.73059	0.958011	0.919228	0.969487	1.27882	1.65118	1.89291	1.67167	1.49798	2.17929	1.51281	0.887465	0.735224	0.812503	0.949194	0.592081	0.871957	1.53623	1.12322
	1.2086	0.988341	1.50125	2.49014	0.989431	0.811783	0.738448	0.969099	0.921898	0.984405	1.28491	1.69117	1.92061	1.68497	1.50583	2.19955	1.52347	0.904373	0.725788	0.825066	0.953524	0.592315	0.870343	1.55057	1.14136
	1.20807	0.98048	1.50938	2.50224	0.998495	0.817598	0.746618	0.981863	0.930385	1.00021	1.29282	1.73289	1.94757	1.69749	1.51971	2.22164	1.53499	0.920019	0.724852	0.832304	0.960368	0.593267	0.871812	1.56638	1.15922
	1.20803	0.974634	1.51235	2.50349	1.0073	0.828167	0.753625	0.999007	0.946723	1.01372	1.29698	1.77543	1.9752	1.71154	1.53159	2.24006	1.54929	0.937469	0.728805	0.832561	0.95803	0.594943	0.873316	1.58196	1.18248
	1.20875	0.9797	1.51951	2.514	1.01568	0.838187	0.7616	1.01612	0.961175	1.02096	1.31145	1.81768	2.0027	1.72317	1.53912	2.23487	1.56233	0.956027	0.727245	0.827048	0.959627	0.599814	0.871561	1.59848	1.20115
	1.20657	0.985898	1.52976	2.53095	1.02118	0.8501	0.771988	1.02854	0.977463	1.02075	1.3296	1.85953	2.03099	1.73487	1.5485	2.22276	1.57434	0.975643	0.726175	0.821309	0.957478	0.607522	0.874784	1.64423	1.22558
	1.19705	0.977554	1.53375	2.53518	1.0326	0.862812	0.779909	1.04158	0.994334	1.03121	1.3493	1.90062	2.05838	1.74615	1.55784	2.24454	1.58654	0.990456	0.726313	0.821156	0.961757	0.61571	0.890607	1.68961	1.25213
	1.18993	0.96781	1.54256	2.55976	1.04458	0.879577	0.786493	1.05537	1.00634	1.04792	1.36824	1.94128	2.08825	1.75942	1.56598	2.26861	1.60353	1.00396	0.726586	0.819478	0.970647	0.625234	0.894928	1.72867	1.27359
	1.18599	0.956168	1.5528	2.58852	1.06563	0.901073	0.798173	1.06966	1.01664	1.06497	1.38739	1.95716	2.11762	1.77172	1.57359	2.29663	1.62131	1.02086	0.728295	0.813363	0.977026	0.634902	0.898887	1.77025	1.28875
	1.18021	0.94422	1.56596	2.6178	1.07247	0.924902	0.807927	1.08348	1.02986	1.0751	1.40588	1.97402	2.14531	1.78402	1.57995	2.32351	1.64071	1.04018	0.743589	0.809387	0.976135	0.645427	0.906976	1.79424	1.30603
	1.17249	0.940886	1.57914	2.64251	1.07465	0.949748	0.817653	1.09928	1.05233	1.09174	1.42324	1.98907	2.1726	1.79197	1.58618	2.34574	1.6569	1.06572	0.775401	0.816774	0.98039	0.655219	0.907039	1.81994	1.31773
	1.16679	0.929285	1.59568	2.65251	1.0758	0.974147	0.831878	1.11366	1.07033	1.10999	1.44109	2.00404	2.20202	1.80449	1.59377	2.36603	1.67687	1.09164	0.804215	0.825061	0.991849	0.664555	0.906616	1.84315	1.31469
	1.16325	0.917262	1.61586	2.65625	1.06884	0.997084	0.848479	1.12851	1.08803	1.12647	1.4613	2.01578	2.23304	1.82409	1.6011	2.38642	1.69652	1.1192	0.820087	0.823767	1.00146	0.672542	0.915258	1.86604	1.31059
	1.16206	0.911932	1.63385	2.66357	1.0573	1.01981	0.865119	1.14064	1.09696	1.14239	1.48318	2.03097	2.26369	1.84955	1.60635	2.40784	1.71469	1.14171	0.801993	0.829497	1.00521	0.68041	0.921109	1.88215	1.30752
	1.15852	0.923696	1.64753	2.67762	1.0556	1.04369	0.881899	1.15548	1.1078	1.15233	1.50028	2.04645	2.29137	1.87566	1.60838	2.43077	1.73396	1.15547	0.79437	0.827004	1.0082	0.69146	0.927602	1.89835	1.30359
	1.1515	0.918346	1.66574	2.67632	1.05828	1.04399	0.895269	1.16734	1.11707	1.16859	1.52579	2.05907	2.31916	1.90373	1.61166	2.44861	1.7568	1.16663	0.780435	0.823585	1.01094	0.70111	0.927304	1.91386	1.30458
	1.14399	0.91326	1.67332	2.67787	1.06872	1.03737	0.905052	1.18162	1.12415	1.18608	1.54346	2.06454	2.34229	1.93122	1.61496	2.46321	1.77354	1.17807	0.770103	0.813027	1.04114	0.706228	0.933855	1.92977	1.3051
	1.14174	0.907616	1.67902	2.69421	1.08158	1.03401	0.90778	1.1977	1.12962	1.2016	1.56313	2.08003	2.36659	1.95812	1.62297	2.47607	1.791	1.19219	0.763472	0.842051	1.06099	0.7068	0.940354	1.94634	1.30836
	1.13737	0.908186	1.68443	2.69487	1.09665	1.02854	0.913564	1.20884	1.13416	1.20553	1.58391	2.097	2.396	1.98708	1.63609	2.49061	1.80574	1.20749	0.763399	0.854128	1.08312	0.709172	0.94777	1.96644	1.311
	1.13605	0.905774	1.69447	2.7029	1.10814	1.02291	0.926885	1.22073	1.13805	1.20254	1.60632	2.11204	2.42554	2.01327	1.64442	2.50347	1.81913	1.21401	0.782334	0.85272	1.09599	0.713261	0.958734	1.98562	1.31214
	1.1361	0.90302	1.6997	2.72458	1.11835	1.01583	0.9373	1.23247	1.14584	1.19925	1.62761	2.13057	2.45303	2.03714	1.66345	2.51709	1.84003	1.22471	0.789755	0.848848	1.11307	0.716302	0.956944	2.00441	1.31015
	1.13275	0.908927	1.70457	2.74228	1.13296	1.0086	0.962166	1.24453	1.15575	1.1934	1.63802	2.14607	2.47767	2.05806	1.67893	2.53363	1.8613	1.24117	0.782272	0.849262	1.12647	0.717613	0.958327	2.02706	1.31188
	1.13037	0.912788	1.70807	2.7704	1.14809	1.00492	0.992144	1.25766	1.16559	1.1916	1.66502	2.16247	2.50744	2.08327	1.69248	2.54773	1.88341	1.25748	0.774881	0.850471	1.13926	0.718268	0.970293	2.05231	1.31443
	1.12681	0.922699	1.70548	2.79907	1.16396	1.01404	1.00614	1.27217	1.17678	1.19527	1.68659	2.17631	2.53778	2.10757	1.70687	2.56024	1.89652	1.27011	0.792329	0.850422	1.15067	0.718794	0.981937	2.0735	1.33201
	1.12255	0.917907	1.67186	2.82526	1.18095	1.0219	1.01233	1.28668	1.18808	1.19507	1.70787	2.19456	2.56672	2.13388	1.72057	2.57219	1.89031	1.2722	0.819858	0.850718	1.16002	0.719137	0.98682	2.09607	1.35327
	1.11663	0.914069	1.64996	2.85431	1.19559	1.03064	1.02727	1.30034	1.20003	1.19532	1.72561	2.21345	2.59177	2.15977	1.73456	2.58447	1.88331	1.28614	0.836653	0.853538	1.17023	0.719129	0.992964	2.11179	1.36905
	1.1106	0.914656	1.64501	2.89226	1.21376	1.03988	1.04878	1.31292	1.21054	1.20389	1.74733	2.2285	2.61924	2.18628	1.74866	2.60073	1.87645	1.30131	0.8505	0.853252	1.17892	0.716914	0.998697	2.11721	1.38244
	1.11461	0.913554	1.63884	2.92352	1.22803	1.04774	1.07191	1.32446	1.22116	1.21143	1.77293	2.23592	2.64763	2.21262	1.76299	2.61437	1.87146	1.31001	0.86739	0.854512	1.18553	0.714523	1.00402	2.11978	1.39128
	1.11358	0.906953	1.64077	2.94657	1.24066	1.05612	1.09632	1.33685	1.23288	1.22355	1.79989	2.24328	2.67576	2.23093	1.77677	2.6233	1.87691	1.31844	0.87102	0.852277	1.1929	0.710583	1.01421	2.117	1.39295
	1.1099	0.897872	1.64605	2.96767	1.25224	1.06685	1.10588	1.34758	1.24345	1.22783	1.82374	2.25326	2.70579	2.243	1.78876	2.63398	1.88294	1.31947	0.858231	0.847559	1.19999	0.707567	1.01264	2.11709	1.39071
	1.10392	0.888587	1.64959	2.99145	1.25821	1.08002	1.12081	1.35734	1.25768	1.23005	1.84995	2.26855	2.73515	2.25145	1.80311	2.642	1.88315	1.32348	0.847703	0.841236	1.20408	0.70624	1.01793	2.12151	1.39715
	1.10051	0.887289	1.64742	3.0168	1.24982	1.09105	1.13005	1.36677	1.27008	1.251	1.87804	2.28595	2.76469	2.26318	1.81808	2.64777	1.87979	1.32565	0.83634	0.835592	1.2113	0.705542	1.02265	2.10967	1.40772
	1.1016	0.883522	1.62945	3.04295	1.24536	1.10075	1.15015	1.37526	1.28419	1.26229	1.90493	2.29583	2.79428	2.2799	1.8346	2.65518	1.87368	1.32735	0.832456	0.829895	1.22188	0.708926	1.02574	2.08659	1.42116
	1.10274	0.888988	1.59895	3.07052	1.23819	1.10516	1.16949	1.38677	1.29787	1.26741	1.932	2.31141	2.82223	2.2947	1.84849	2.67149	1.86865	1.33319	0.83676	0.825749	1.23373	0.7128	1.0311	2.05157	1.43289
	1.10078	0.888087	1.57093	3.09897	1.23729	1.11188	1.19123	1.39826	1.30973	1.27492	1.9598	2.32141	2.85154	2.31054	1.86109	2.69506	1.86174	1.34069	0.833313	0.828131	1.24739	0.715597	1.03916	2.03636	1.44372
	1.09587	0.878108	1.53843	3.12587	1.24256	1.12548	1.20044	1.40929	1.32804	1.28147	1.98229	2.33564	2.87828	2.33032	1.87424	2.71597	1.85681	1.3429	0.839633	0.831945	1.2623	0.727573	1.05192	2.04298	1.42419
	1.09074	0.870241	1.52334	3.1511	1.24466	1.13814	1.21541	1.41925	1.34574	1.28856	2.01127	2.34681	2.90556	2.34977	1.88565	2.73897	1.85205	1.34385	0.853164	0.836308	1.27581	0.746181	1.0492	2.03102	1.40022
	1.08546	0.859129	1.51427	3.17761	1.24357	1.14923	1.22706	1.42969	1.36437	1.27476	2.04096	2.35941	2.93431	2.37157	1.89809	2.76274	1.86716	1.33789	0.865551	0.841245	1.28762	0.760153	1.05589	2.01058	1.38331
	1.08109	0.858423	1.50976	3.20161	1.23211	1.1609	1.24323	1.4408	1.38171	1.27511	2.06991	2.36947	2.96133	2.3891	1.91253	2.78726	1.88047	1.33858	0.878428	0.851679	1.30321	0.773667	1.05589	1.99882	1.34642
	1.07801	0.862188	1.51265	3.22534	1.22469	1.17351	1.25178	1.44995	1.39654	1.28477	2.08831	2.3813	2.98683	2.40795	1.92872	2.81066	1.89548	1.35278	0.89466	0.862681	1.31532	0.784479	1.06507	1.99177	1.33143
	1.07627	0.856798	1.52053	3.24449	1.23088	1.18628	1.26227	1.46391	1.41207	1.28457	2.11649	2.39225	3.01358	2.42606	1.94455	2.83396	1.91059	1.36421	0.910195	0.873966	1.32315	0.795869	1.07513	1.99278	1.33567
	1.07346	0.845204	1.52449	3.26953	1.22255	1.19685	1.2721	1.4755	1.4256	1.26211	2.14243	2.39934	3.03993	2.44306	1.96135	2.84348	1.92636	1.38012	0.923283	0.883556	1.32731	0.804753	1.07946	2.00371	1.34546
	1.06868	0.833712	1.55032	3.29454	1.21929	1.20842	1.28327	1.48812	1.44005	1.2547	2.17342	2.41174	3.06477	2.45849	1.97944	2.85035	1.95103	1.38496	0.941155	0.886082	1.33039	0.810655	1.08288	1.99779	1.37416
	1.06169	0.826348	1.58038	3.31554	1.19517	1.21993	1.29206	1.49964	1.45539	1.26144	2.19856	2.4276	3.08783	2.47784	1.99653	2.85771	1.97035	1.39233	0.958613	0.886976	1.33866	0.815692	1.08827	1.95525	1.39413
	1.06105	0.817352	1.61076	3.32508	1.1696	1.23014	1.30256	1.50167	1.47039	1.2628	2.23503	2.43477	3.10523	2.49982	2.01184	2.86344	1.99208	1.40001	0.9759	0.890838	1.34681	0.821208	1.09662	1.97529	1.40548
	1.05841	0.810224	1.63864	3.33985	1.16248	1.23984	1.3155	1.51239	1.48359	1.26805	2.26121	2.43946	3.12048	2.51876	2.02726	2.87044	2.01512	1.40975	0.984396	0.895945	1.34964	0.827869	1.09817	2.01765	1.41375
	1.0601	0.805406	1.66495	3.36435	1.15816	1.24951	1.33145	1.52712	1.49715	1.27267	2.27432	2.44613	3.13493	2.5404	2.04258	2.87539	2.03328	1.41993	0.979326	0.904244	1.3459	0.835245	1.0994	2.05651	1.43224
	1.05931	0.800955	1.69474	3.39073	1.16453	1.26135	1.34903	1.53958	1.51498	1.28339	2.28638	2.45744	3.15363	2.55651	2.0598	2.89741	2.05557	1.43379	0.972682	0.908233	1.35225	0.844163	1.10013	2.09681	1.44108
	1.05707	0.79636	1.72604	3.41045	1.16919	1.27431	1.36963	1.55389	1.52757	1.3016	2.30307	2.45812	3.17664	2.57476	2.07428	2.9208	2.07587	1.44902	0.966107	0.911018	1.3592	0.852051	1.10766	2.13722	1.4537
	1.04924	0.789062	1.7528	3.42844	1.17169	1.28909	1.39572	1.56783	1.53937	1.32055	2.31981	2.46875	3.20054	2.59343	2.08877	2.94512	2.09575	1.46621	0.962118	0.914441	1.36512	0.860937	1.11614	2.17148	1.46587
	1.0433	0.768576	1.77503	3.4435	1.1724	1.30274	1.42837	1.58105	1.55765	1.33085	2.32908	2.47412	3.2232	2.61772	2.10477	2.97244	2.11762	1.44535	0.95975	0.918347	1.36916	0.868283	1.11553	2.20457	1.48006
	1.03668	0.760964	1.80108	3.46295	1.17352	1.31546	1.46006	1.60217	1.56948	1.30922	2.34327	2.48201	3.24345	2.64105	2.12058	2.99764	2.1412	1.43051	0.956341	0.924461	1.37157	0.87305	1.12265	2.23717	1.49311
	1.03366	0.758015	1.83011	3.48215	1.18077	1.32893	1.47471	1.64136	1.57716	1.31415	2.35402	2.49194	3.2614	2.66124	2.13457	3.02278	2.16355	1.43575	0.954333	0.928714	1.373	0.868966	1.13299	2.25091	1.50456
	1.02966	0.758936	1.85266	3.49921	1.19036	1.34535	1.4826	1.67931	1.58446	1.31569	2.36723	2.4977	3.28169	2.68165	2.15032	3.04679	2.1822	1.4476	0.953006	0.932173	1.38241	0.859997	1.12626	2.25414	1.5052
	1.02924	0.76039	1.87013	3.51746	1.20659	1.35441	1.49165	1.72005	1.59355	1.31822	2.38132	2.50488	3.30198	2.69639	2.17008	3.06972	2.20488	1.46377	0.925943	0.935983	1.39331	0.849303	1.13594	2.25203	1.51162
	1.02849	0.765909	1.89124	3.53812	1.21442	1.35925	1.5006	1.75512	1.59843	1.34314	2.39481	2.50969	3.32776	2.71489	2.19015	3.09239	2.22374	1.47901	0.921378	0.939139	1.4022	0.838578	1.14396	2.24679	1.51736
	1.02758	0.775063	1.90892	3.55993	1.22536	1.36283	1.51114	1.772	1.6031	1.37225	2.41037	2.51586	3.35088	2.73569	2.20989	3.11514	2.24575	1.48354	0.916227	0.946603	1.42324	0.829386	1.15021	2.23563	1.52091
	1.02754	0.783756	1.92256	3.58048	1.22408	1.36903	1.5205	1.78163	1.61162	1.39274	2.42329	2.5247	3.37423	2.75658	2.23053	3.1363	2.26723	1.48774	0.91189	0.954678	1.44958	0.820417	1.14997	2.22188	1.52371
	1.03246	0.7917	1.93794	3.60041	1.21913	1.37787	1.5297	1.78251	1.62244	1.4031	2.43757	2.53693	3.39833	2.77578	2.25143	3.16009	2.289	1.50236	0.908848	0.962578	1.46286	0.81489	1.15427	2.22481	1.52699
	1.02183	0.801725	1.94191	3.61841	1.22529	1.38748	1.53752	1.78526	1.6326	1.41799	2.44905	2.543	3.4232	2.79657	2.27151	3.18361	2.31143	1.51697	0.911313	0.96935	1.46941	0.809379	1.15256	2.21048	1.53126
	1.01921	0.800781	1.95715	3.63371	1.23807	1.39299	1.54487	1.79314	1.64053	1.42676	2.4565	2.5491	3.4452	2.81872	2.29124	3.21056	2.33395	1.50688	0.916928	0.975541	1.47008	0.802341	1.16032	2.21673	1.53571
	1.01414	0.795374	1.99117	3.64822	1.24062	1.40008	1.55225	1.80836	1.64459	1.43724	2.46478	2.55888	3.46187	2.8389	2.31441	3.23976	2.35432	1.49211	0.923425	0.978681	1.47652	0.794328	1.15303	2.23587	1.54539
	1.01199	0.802883	2.02466	3.66468	1.2496	1.41811	1.56442	1.81708	1.64838	1.45275	2.47457	2.56556	3.4835	2.85691	2.33842	3.26483	2.37227	1.47545	0.949916	0.982955	1.49029	0.785759	1.16361	2.24603	1.53727
	1.01175	0.803859	2.05602	3.68167	1.25572	1.43897	1.57562	1.82932	1.65243	1.48204	2.48409	2.56654	3.50355	2.87576	2.36334	3.28509	2.38881	1.46576	0.980233	0.985493	1.50743	0.775359	1.16382	2.24922	1.53728
	1.01119	0.810057	2.09235	3.70245	1.25851	1.45864	1.58751	1.8418	1.65755	1.49564	2.49749	2.56887	3.52361	2.89743	2.38515	3.31326	2.40921	1.45924	0.994666	0.989272	1.52209	0.76703	1.16556	2.24916	1.53141
	1.00994	0.805128	2.10692	3.72335	1.2622	1.46596	1.59604	1.8478	1.66781	1.4891	2.51195	2.57321	3.54554	2.91914	2.40932	3.34763	2.42843	1.45722	1.00801	0.991504	1.54265	0.763372	1.16992	2.26005	1.52818
	1.00774	0.809132	2.11886	3.74916	1.27754	1.46884	1.60434	1.86051	1.67421	1.4907	2.52387	2.5809	3.56456	2.94031	2.43359	3.37573	2.44682	1.45444	1.03071	0.993432	1.53271	0.761594	1.17938	2.2546	1.52871
	1.00446	0.796615	2.13082	3.78053	1.29386	1.47348	1.61095	1.83453	1.68398	1.49339	2.53419	2.58482	3.58428	2.96045	2.46366	3.39645	2.46432	1.45072	1.04438	0.993093	1.53439	0.75632	1.18181	2.25467	1.53222
	0.994151	0.783642	2.14569	3.81117	1.31461	1.47877	1.61674	1.83442	1.69978	1.48153	2.54662	2.59648	3.60511	2.98123	2.49415	3.40627	2.48353	1.44642	1.03548	0.991627	1.54162	0.746418	1.18767	2.26836	1.52896
	0.983375	0.771829	2.17861	3.84118	1.33363	1.48105	1.62165	1.86464	1.71893	1.49719	2.56122	2.60059	3.62433	3.0018	2.52383	3.42291	2.50501	1.4432	1.03663	1.00233	1.55292	0.732237	1.20365	2.29157	1.52557
	0.977257	0.772989	2.21634	3.87111	1.34538	1.48606	1.62097	1.89495	1.72264	1.52392	2.57916	2.60249	3.6394	3.02329	2.55338	3.44104	2.52514	1.44226	1.03151	1.01111	1.56747	0.718653	1.21284	2.30245	1.52683
	0.974265	0.768157	2.25126	3.9027	1.34025	1.48931	1.61607	1.92161	1.68648	1.54111	2.59739	2.60187	3.65547	3.04667	2.58119	3.46753	2.54271	1.42216	1.03081	1.02116	1.57546	0.708588	1.22409	2.30844	1.52637
	0.97103	0.794696	2.28471	3.93067	1.33182	1.49351	1.60872	1.94811	1.69559	1.55845	2.61288	2.60009	3.6704	3.07126	2.61153	3.49255	2.55738	1.41813	1.02985	1.03026	1.58682	0.701913	1.23993	2.31051	1.52556
	0.968886	0.796046	2.31789	3.95858	1.32546	1.49813	1.6035	1.97525	1.70739	1.55492	2.61927	2.60519	3.68845	3.0959	2.64085	3.52008	2.57477	1.42148	1.03549	1.03732	1.60322	0.69552	1.2516	2.3241	1.52616
	0.965742	0.789969	2.3382	3.98034	1.32033	1.49915	1.59797	2.00416	1.71849	1.54933	2.63184	2.60754	3.70793	3.11941	2.67271	3.54511	2.5958	1.42213	1.0365	1.04447	1.60349	0.693337	1.26169	2.32441	1.51339
	0.962976	0.790803	2.37512	3.99677	1.31638	1.49887	1.59452	2.03189	1.7233	1.54263	2.65094	2.61466	3.72429	3.14526	2.70256	3.56868	2.61186	1.42526	1.04127	1.04957	1.6119	0.691639	1.27663	2.31779	1.50172
	0.957029	0.793588	2.41833	4.01806	1.31191	1.49935	1.5903	2.05648	1.72766	1.53526	2.67062	2.63404	3.74143	3.16926	2.73091	3.58792	2.63485	1.42347	1.0422	1.05921	1.60785	0.689742	1.29122	2.29729	1.47763
	0.951763	0.793147	2.45991	4.0325	1.3094	1.51651	1.587	2.07294	1.7338	1.56902	2.69334	2.65643	3.76086	3.19578	2.75839	3.60858	2.65665	1.41517	1.05746	1.06321	1.60818	0.686656	1.28226	2.28637	1.44177
	0.952334	0.786406	2.50135	4.04487	1.30973	1.53906	1.58503	2.08555	1.74027	1.60281	2.71859	2.67886	3.78367	3.19868	2.78861	3.62565	2.68068	1.41075	1.05411	1.06438	1.61764	0.681312	1.28869	2.2855	1.41924
	0.947439	0.777488	2.54258	4.05127	1.30881	1.56268	1.58237	2.09731	1.74328	1.63631	2.74388	2.70684	3.80426	3.19843	2.81956	3.64474	2.70257	1.40594	1.04738	1.0687	1.6182	0.67718	1.30296	2.31811	1.40883
	0.941797	0.771029	2.57999	4.07009	1.30814	1.58203	1.57816	2.1113	1.74705	1.6715	2.76872	2.72896	3.82524	3.20064	2.85077	3.66514	2.72426	1.40155	1.03905	1.07327	1.62508	0.670588	1.29283	2.3541	1.40856
	0.938361	0.76322	2.61459	4.11403	1.31065	1.58618	1.57631	2.11936	1.75034	1.70436	2.79258	2.74734	3.84903	3.20239	2.87937	3.69004	2.74642	1.39622	1.03196	1.08044	1.6289	0.661916	1.29724	2.39089	1.41582
	0.934298	0.758444	2.64546	4.15378	1.31315	1.58589	1.57275	2.12629	1.74865	1.70591	2.81595	2.77275	3.86799	3.20653	2.9096	3.70944	2.76687	1.39351	1.02659	1.08451	1.62908	0.65259	1.30445	2.41701	1.41868
	0.929781	0.752561	2.67839	4.19017	1.32364	1.5854	1.57216	2.13613	1.74515	1.73484	2.83779	2.80227	3.88061	3.21029	2.94299	3.7279	2.78519	1.36901	1.03045	1.09101	1.60582	0.655605	1.30286	2.43144	1.42149
	0.925676	0.749157	2.70618	4.21634	1.33349	1.58503	1.57051	2.1486	1.7431	1.70857	2.86056	2.82831	3.87704	3.20392	2.97636	3.74703	2.80198	1.36257	1.03826	1.09612	1.5867	0.663349	1.30822	2.4521	1.42463
	0.923042	0.746451	2.73331	4.23996	1.28837	1.58468	1.57108	2.1602	1.75297	1.68817	2.86973	2.86308	3.8793	3.19696	3.00835	3.76581	2.81663	1.36801	1.04772	1.10532	1.56515	0.67516	1.3117	2.47842	1.41936
	0.920946	0.741626	2.76251	4.27135	1.25875	1.58448	1.57413	2.16963	1.75047	1.67666	2.87791	2.89699	3.87133	3.19927	3.04	3.78784	2.83556	1.34785	1.05571	1.06769	1.55869	0.68177	1.32074	2.49057	1.40418
	0.923494	0.73941	2.77963	4.29699	1.30443	1.58202	1.57629	2.17382	1.74635	1.66916	2.88633	2.92877	3.86421	3.21957	3.07271	3.81028	2.8529	1.34295	1.04556	1.03381	1.55914	0.691548	1.3301	2.48658	1.37377
	0.926403	0.732856	2.81789	4.33097	1.34715	1.57462	1.57738	2.17917	1.74068	1.65912	2.89037	2.95372	3.8642	3.24103	3.10593	3.83205	2.86687	1.33834	1.04317	1.00271	1.55748	0.700014	1.33745	2.48346	1.35647
	0.924703	0.732339	2.85266	4.36281	1.38286	1.57802	1.57856	2.1849	1.73277	1.68053	2.89603	2.9831	3.86078	3.25985	3.1384	3.85685	2.87836	1.31975	1.05209	0.960609	1.55479	0.706773	1.34824	2.48445	1.37545
	0.921414	0.732162	2.89589	4.40201	1.39193	1.59694	1.5813	2.19146	1.72389	1.70745	2.9027	3.01938	3.86197	3.28274	3.17175	3.87553	2.89983	1.28756	1.05983	0.918401	1.5537	0.710538	1.3595	2.4899	1.37931
	0.917408	0.730477	2.92497	4.44216	1.39782	1.61213	1.58893	2.20027	1.71283	1.73475	2.907	3.05004	3.85367	3.30438	3.20538	3.87396	2.91856	1.25908	1.06726	0.906457	1.55987	0.713446	1.35782	2.49325	1.37293
	0.907532	0.733355	2.95322	4.48808	1.40309	1.62758	1.6165	2.20668	1.70393	1.76188	2.9142	3.0848	3.85348	3.32576	3.24017	3.88901	2.9387	1.23457	1.07335	0.870795	1.5604	0.70723	1.37104	2.50587	1.36583
	0.904163	0.738573	2.99699	4.53287	1.40324	1.63967	1.64448	2.21367	1.69292	1.78986	2.88744	3.12823	3.87158	3.34841	3.27645	3.89334	2.94859	1.23107	1.07416	0.839074	1.5532	0.702582	1.38367	2.51524	1.35012
	0.901683	0.741237	2.98613	4.57586	1.40779	1.65808	1.67266	2.22192	1.68002	1.81995	2.86756	3.16264	3.89286	3.37084	3.31196	3.90376	2.92623	1.23352	1.06548	0.827186	1.55589	0.68871	1.38301	2.52564	1.34936
	0.899871	0.745137	2.95739	4.55876	1.4118	1.66566	1.70756	2.24042	1.66584	1.84793	2.84008	3.1971	3.91486	3.39043	3.34673	3.91693	2.89562	1.23791	1.05585	0.819981	1.5596	0.67495	1.37751	2.54159	1.34329
	0.897324	0.748667	2.95025	4.55983	1.41306	1.66101	1.74686	2.2432	1.65291	1.87786	2.81799	3.23573	3.93439	3.41215	3.38229	3.94315	2.86474	1.24225	1.05285	0.811181	1.5668	0.662842	1.38315	2.56043	1.33637
	0.89442	0.752323	2.98678	4.56494	1.41202	1.65786	1.78554	2.21197	1.64217	1.90327	2.79579	3.26107	3.95165	3.43413	3.41706	3.97044	2.83637	1.24681	1.05367	0.809511	1.56982	0.663159	1.3796	2.57431	1.33115
	0.891969	0.759691	3.03227	4.57961	1.41055	1.65072	1.81809	2.18338	1.63368	1.93203	2.76582	3.29449	3.96233	3.45552	3.45063	3.97185	2.81002	1.25179	1.05489	0.800875	1.57271	0.671751	1.37974	2.57138	1.32767
	0.888816	0.764635	3.06754	4.57843	1.40852	1.64651	1.85541	2.15266	1.62326	1.96112	2.73674	3.32811	3.97802	3.47598	3.48168	3.97104	2.78037	1.25737	1.05612	0.803113	1.57638	0.679858	1.38761	2.56842	1.32243
	0.891214	0.768104	3.07225	4.57707	1.40782	1.63556	1.8921	2.13482	1.6116	1.98349	2.71942	3.36503	3.98915	3.49795	3.5136	3.9664	2.74812	1.25866	1.05144	0.836383	1.581	0.688297	1.39219	2.56448	1.29156
	0.890145	0.770528	3.04612	4.56702	1.40627	1.6237	1.92971	2.12225	1.60174	2.00292	2.70633	3.39662	4.00084	3.51884	3.54595	3.97561	2.72209	1.26675	1.05528	0.86597	1.58481	0.696391	1.39841	2.55904	1.26944
	0.890461	0.772306	3.02973	4.55784	1.40817	1.6085	1.96411	2.1057	1.59273	2.02841	2.69762	3.43815	4.01785	3.53816	3.57337	3.99223	2.69485	1.26893	1.06613	0.87119	1.57985	0.704252	1.39103	2.55195	1.27183
	0.885541	0.774771	3.00293	4.54641	1.40672	1.59672	1.99998	2.09747	1.58296	2.04872	2.70365	3.47096	4.04751	3.55877	3.60422	4.01011	2.7096	1.28516	1.06141	0.872773	1.57211	0.710401	1.3824	2.55941	1.28681
	0.876672	0.776086	2.99235	4.53653	1.40403	1.58548	2.03125	2.09021	1.57533	2.06603	2.7207	3.50669	4.06433	3.5795	3.63725	4.01105	2.73237	1.26805	1.05344	0.873809	1.5472	0.718003	1.38598	2.56761	1.30126
	0.875761	0.779312	2.99084	4.55405	1.40539	1.58956	2.05321	2.08467	1.5839	2.09125	2.72375	3.54273	4.08363	3.60134	3.6717	4.00928	2.75782	1.24859	1.05354	0.872979	1.52274	0.724228	1.39019	2.57723	1.32138
	0.874246	0.78183	2.98692	4.57573	1.41085	1.59669	2.07457	2.07847	1.57799	2.11972	2.72634	3.58044	4.10119	3.61921	3.70599	4.01167	2.7839	1.24038	1.05495	0.870675	1.49618	0.730701	1.39783	2.59277	1.34607
	0.875018	0.785082	2.97526	4.59138	1.40981	1.60394	2.08437	2.0784	1.56985	2.15043	2.72201	3.61568	4.12361	3.64045	3.74047	4.01868	2.79895	1.2355	1.04598	0.865543	1.47386	0.735165	1.39474	2.61099	1.37222
	0.874235	0.788012	2.95611	4.59555	1.40491	1.60489	2.0886	2.08663	1.56543	2.17924	2.71857	3.64618	4.14534	3.65985	3.77262	4.03303	2.82236	1.20816	1.04068	0.860434	1.47053	0.738731	1.39704	2.6198	1.38783
	0.872161	0.789148	2.94651	4.58914	1.40344	1.60851	2.09696	2.09168	1.55789	2.21286	2.71422	3.68484	4.16765	3.67802	3.80392	4.04349	2.84909	1.22503	1.06704	0.859166	1.47698	0.751039	1.40009	2.62481	1.40268
	0.870425	0.769061	2.95365	4.60158	1.40206	1.61483	2.12917	2.09546	1.54872	2.24302	2.70384	3.72003	4.18203	3.69889	3.8355	4.05356	2.86514	1.22127	1.07508	0.860757	1.49452	0.76266	1.40037	2.63068	1.4283
	0.866212	0.777915	2.95322	4.63366	1.41173	1.62689	2.16276	2.1041	1.54131	2.27354	2.69411	3.7544	4.20618	3.71935	3.8658	4.06272	2.88398	1.20775	1.07408	0.860559	1.50803	0.7712	1.39963	2.63703	1.45504
	0.859026	0.783689	2.97136	4.61669	1.41727	1.63508	2.19759	2.11862	1.53835	2.30453	2.68877	3.7882	4.22652	3.73975	3.8937	4.06399	2.90163	1.1922	1.06718	0.855809	1.53077	0.778229	1.39088	2.66838	1.47049

## Sheet: Figure 7
Fig7E
		CNU	TH	CTX
	B0	0.721788	0.757158	0.728477
	B1	0.237089	0.206972	0.220787
	B2	0.0411223	0.0358705	0.0507358
Fig7F
		CNU	TH	CTX
	P25	0.253198	0.247989	0.259745
	P50	0.222899	0.228435	0.222209
	P75	0.233314	0.23753	0.228069
	P100	0.29059	0.286046	0.289978

## Sheet: Figure 8
Figure 8A
	level_0	level_1	DS value		level_0	level_1	DS value		level_0	level_1	DS value
	MOp-2/3	MOp-2/3	0.27		MOp-ET	MOp-ET	0.5		ACB	ACB	0.63
	MOp-2/3	MOs-2/3	0.26		MOp-ET	MOs-ET	0.47		ACB	CP	0.4
	MOp-2/3	SSp-bfd-2/3	0.14		MOp-ET	RSPv-ET	0.34		ACB	OT	0.44
	MOp-2/3	SSs-2/3	0.21		MOp-ET	SSp-bfd-ET	0.34		ACB	LGd	-0.08
	MOp-2/3	VISp-2/3	0.1		MOp-ET	SSp-ll-ET	0.44		ACB	MG	-0.15
	MOp-2/3	VISrl-2/3	0.16		MOp-ET	SSp-m-ET	0.32		ACB	SMT	-0.28
	MOp-2/3	SSp-bfd-4	0.11		MOp-ET	SSp-n-ET	0.34		ACB	VPL	-0.2
	MOp-2/3	SSp-m-4	0.18		MOp-ET	SSp-ul-ET	0.33		ACB	VPM	-0.13
	MOp-2/3	SSp-n-4	0.08		MOp-ET	SSp-un-ET	0.36		ACB	LD	-0.19
	MOp-2/3	SSs-4	0.07		MOp-ET	SSs-ET	0.32		ACB	LP	-0.17
	MOp-2/3	VISp-4	0.17		MOp-ET	MOp-IT	0.14		ACB	VM	-0.34
	MOp-2/3	MOp-5	-0.07		MOp-ET	MOs-IT	0.2		ACB	RT	0.18
	MOp-2/3	MOs-5	-0.06		MOp-ET	SSp-bfd-IT	0.04		ACB	AId	-0.2
	MOp-2/3	RSPv-5	-0.01		MOp-ET	SSp-m-IT	0.02		ACB	CLA	-0.16
	MOp-2/3	SSp-bfd-5	-0.14		MOp-ET	SSp-n-IT	-0.04		ACB	MOp	-0.14
	MOp-2/3	SSp-ll-5	-0.05		MOp-ET	SSp-ul-IT	0.08		ACB	MOs	-0.17
	MOp-2/3	SSp-m-5	-0.15		MOp-ET	SSs-IT	0.13		ACB	RSPv	-0.16
	MOp-2/3	SSp-n-5	-0.14		MOp-ET	VISp-IT	-0.03		ACB	SSp-bfd	-0.03
	MOp-2/3	SSp-ul-5	-0.16		MOp-ET	VISrl-IT	0.01		ACB	SSp-ll	-0.05
	MOp-2/3	SSp-un-5	-0.13		MOs-ET	MOp-ET	0.47		ACB	SSp-m	-0.02
	MOp-2/3	SSs-5	-0.03		MOs-ET	MOs-ET	0.56		ACB	SSp-n	-0.02
	MOp-2/3	VISp-5	0.06		MOs-ET	RSPv-ET	0.39		ACB	SSp-ul	-0.04
	MOp-2/3	AId-6	0.05		MOs-ET	SSp-bfd-ET	0.26		ACB	SSp-un	-0.04
	MOp-2/3	SSs-6	0.09		MOs-ET	SSp-ll-ET	0.38		ACB	SSs	-0.1
	MOs-2/3	MOp-2/3	0.26		MOs-ET	SSp-m-ET	0.23		ACB	VISp	0.03
	MOs-2/3	MOs-2/3	0.4		MOs-ET	SSp-n-ET	0.24		ACB	VISrl	0.01
	MOs-2/3	SSp-bfd-2/3	0.17		MOs-ET	SSp-ul-ET	0.23		CP	ACB	0.4
	MOs-2/3	SSs-2/3	0.22		MOs-ET	SSp-un-ET	0.29		CP	CP	0.39
	MOs-2/3	VISp-2/3	0.03		MOs-ET	SSs-ET	0.26		CP	OT	0.34
	MOs-2/3	VISrl-2/3	0.15		MOs-ET	MOp-IT	0.14		CP	LGd	-0.16
	MOs-2/3	SSp-bfd-4	0.02		MOs-ET	MOs-IT	0.21		CP	MG	-0.17
	MOs-2/3	SSp-m-4	0.11		MOs-ET	SSp-bfd-IT	0.02		CP	SMT	-0.27
	MOs-2/3	SSp-n-4	-0.01		MOs-ET	SSp-m-IT	0.01		CP	VPL	-0.23
	MOs-2/3	SSs-4	0.03		MOs-ET	SSp-n-IT	-0.05		CP	VPM	-0.16
	MOs-2/3	VISp-4	0.09		MOs-ET	SSp-ul-IT	0.05		CP	LD	-0.19
	MOs-2/3	MOp-5	-0.03		MOs-ET	SSs-IT	0.12		CP	LP	-0.17
	MOs-2/3	MOs-5	0		MOs-ET	VISp-IT	-0.04		CP	VM	-0.31
	MOs-2/3	RSPv-5	0		MOs-ET	VISrl-IT	-0.03		CP	RT	0.19
	MOs-2/3	SSp-bfd-5	-0.16		RSPv-ET	MOp-ET	0.34		CP	AId	-0.19
	MOs-2/3	SSp-ll-5	-0.03		RSPv-ET	MOs-ET	0.39		CP	CLA	-0.17
	MOs-2/3	SSp-m-5	-0.16		RSPv-ET	RSPv-ET	0.58		CP	MOp	-0.08
	MOs-2/3	SSp-n-5	-0.17		RSPv-ET	SSp-bfd-ET	0.19		CP	MOs	-0.11
	MOs-2/3	SSp-ul-5	-0.18		RSPv-ET	SSp-ll-ET	0.27		CP	RSPv	-0.13
	MOs-2/3	SSp-un-5	-0.16		RSPv-ET	SSp-m-ET	0.17		CP	SSp-bfd	0.01
	MOs-2/3	SSs-5	-0.04		RSPv-ET	SSp-n-ET	0.18		CP	SSp-ll	-0.01
	MOs-2/3	VISp-5	-0.01		RSPv-ET	SSp-ul-ET	0.13		CP	SSp-m	0.03
	MOs-2/3	AId-6	0.13		RSPv-ET	SSp-un-ET	0.17		CP	SSp-n	0.03
	MOs-2/3	SSs-6	0.15		RSPv-ET	SSs-ET	0.31		CP	SSp-ul	-0.02
	SSp-bfd-2/3	MOp-2/3	0.14		RSPv-ET	MOp-IT	0.21		CP	SSp-un	-0.03
	SSp-bfd-2/3	MOs-2/3	0.17		RSPv-ET	MOs-IT	0.25		CP	SSs	-0.04
	SSp-bfd-2/3	SSp-bfd-2/3	0.36		RSPv-ET	SSp-bfd-IT	0.08		CP	VISp	0.13
	SSp-bfd-2/3	SSs-2/3	0.24		RSPv-ET	SSp-m-IT	0.1		CP	VISrl	0.08
	SSp-bfd-2/3	VISp-2/3	0.08		RSPv-ET	SSp-n-IT	0.07		OT	ACB	0.44
	SSp-bfd-2/3	VISrl-2/3	0.28		RSPv-ET	SSp-ul-IT	0.14		OT	CP	0.34
	SSp-bfd-2/3	SSp-bfd-4	0.11		RSPv-ET	SSs-IT	0.14		OT	OT	0.53
	SSp-bfd-2/3	SSp-m-4	0.17		RSPv-ET	VISp-IT	0.08		OT	LGd	-0.04
	SSp-bfd-2/3	SSp-n-4	0.1		RSPv-ET	VISrl-IT	0.02		OT	MG	-0.07
	SSp-bfd-2/3	SSs-4	0.12		SSp-bfd-ET	MOp-ET	0.34		OT	SMT	-0.25
	SSp-bfd-2/3	VISp-4	0.12		SSp-bfd-ET	MOs-ET	0.26		OT	VPL	-0.11
	SSp-bfd-2/3	MOp-5	-0.1		SSp-bfd-ET	RSPv-ET	0.19		OT	VPM	-0.05
	SSp-bfd-2/3	MOs-5	-0.14		SSp-bfd-ET	SSp-bfd-ET	0.48		OT	LD	-0.12
	SSp-bfd-2/3	RSPv-5	-0.06		SSp-bfd-ET	SSp-ll-ET	0.38		OT	LP	-0.1
	SSp-bfd-2/3	SSp-bfd-5	-0.09		SSp-bfd-ET	SSp-m-ET	0.39		OT	VM	-0.28
	SSp-bfd-2/3	SSp-ll-5	-0.03		SSp-bfd-ET	SSp-n-ET	0.47		OT	RT	0.33
	SSp-bfd-2/3	SSp-m-5	-0.03		SSp-bfd-ET	SSp-ul-ET	0.44		OT	AId	-0.21
	SSp-bfd-2/3	SSp-n-5	-0.09		SSp-bfd-ET	SSp-un-ET	0.47		OT	CLA	-0.16
	SSp-bfd-2/3	SSp-ul-5	-0.11		SSp-bfd-ET	SSs-ET	0.35		OT	MOp	-0.17
	SSp-bfd-2/3	SSp-un-5	-0.15		SSp-bfd-ET	MOp-IT	0.1		OT	MOs	-0.22
	SSp-bfd-2/3	SSs-5	0		SSp-bfd-ET	MOs-IT	0.1		OT	RSPv	-0.21
	SSp-bfd-2/3	VISp-5	0.08		SSp-bfd-ET	SSp-bfd-IT	0.07		OT	SSp-bfd	-0.06
	SSp-bfd-2/3	AId-6	-0.06		SSp-bfd-ET	SSp-m-IT	0.06		OT	SSp-ll	-0.1
	SSp-bfd-2/3	SSs-6	-0.04		SSp-bfd-ET	SSp-n-IT	0.04		OT	SSp-m	-0.07
	SSs-2/3	MOp-2/3	0.21		SSp-bfd-ET	SSp-ul-IT	0.09		OT	SSp-n	-0.03
	SSs-2/3	MOs-2/3	0.22		SSp-bfd-ET	SSs-IT	0.09		OT	SSp-ul	-0.09
	SSs-2/3	SSp-bfd-2/3	0.24		SSp-bfd-ET	VISp-IT	0.05		OT	SSp-un	-0.08
	SSs-2/3	SSs-2/3	0.28		SSp-bfd-ET	VISrl-IT	0.05		OT	SSs	-0.13
	SSs-2/3	VISp-2/3	0.1		SSp-ll-ET	MOp-ET	0.44		OT	VISp	0.05
	SSs-2/3	VISrl-2/3	0.22		SSp-ll-ET	MOs-ET	0.38		OT	VISrl	-0.03
	SSs-2/3	SSp-bfd-4	0.12		SSp-ll-ET	RSPv-ET	0.27		LGd	ACB	-0.08
	SSs-2/3	SSp-m-4	0.17		SSp-ll-ET	SSp-bfd-ET	0.38		LGd	CP	-0.16
	SSs-2/3	SSp-n-4	0.1		SSp-ll-ET	SSp-ll-ET	0.49		LGd	OT	-0.04
	SSs-2/3	SSs-4	0.13		SSp-ll-ET	SSp-m-ET	0.37		LGd	LGd	0.54
	SSs-2/3	VISp-4	0.2		SSp-ll-ET	SSp-n-ET	0.38		LGd	MG	0.18
	SSs-2/3	MOp-5	-0.1		SSp-ll-ET	SSp-ul-ET	0.39		LGd	SMT	0.2
	SSs-2/3	MOs-5	-0.11		SSp-ll-ET	SSp-un-ET	0.41		LGd	VPL	0.32
	SSs-2/3	RSPv-5	-0.03		SSp-ll-ET	SSs-ET	0.33		LGd	VPM	0.25
	SSs-2/3	SSp-bfd-5	-0.12		SSp-ll-ET	MOp-IT	0.19		LGd	LD	0.27
	SSs-2/3	SSp-ll-5	-0.04		SSp-ll-ET	MOs-IT	0.23		LGd	LP	0.22
	SSs-2/3	SSp-m-5	-0.12		SSp-ll-ET	SSp-bfd-IT	0.12		LGd	VM	0.07
	SSs-2/3	SSp-n-5	-0.16		SSp-ll-ET	SSp-m-IT	0.1		LGd	RT	-0.1
	SSs-2/3	SSp-ul-5	-0.16		SSp-ll-ET	SSp-n-IT	0.04		LGd	AId	0.01
	SSs-2/3	SSp-un-5	-0.16		SSp-ll-ET	SSp-ul-IT	0.16		LGd	CLA	0.08
	SSs-2/3	SSs-5	-0.02		SSp-ll-ET	SSs-IT	0.18		LGd	MOp	-0.19
	SSs-2/3	VISp-5	0.1		SSp-ll-ET	VISp-IT	0.04		LGd	MOs	-0.17
	SSs-2/3	AId-6	0.01		SSp-ll-ET	VISrl-IT	0.11		LGd	RSPv	-0.12
	SSs-2/3	SSs-6	0.07		SSp-m-ET	MOp-ET	0.32		LGd	SSp-bfd	-0.17
	VISp-2/3	MOp-2/3	0.1		SSp-m-ET	MOs-ET	0.23		LGd	SSp-ll	-0.17
	VISp-2/3	MOs-2/3	0.03		SSp-m-ET	RSPv-ET	0.17		LGd	SSp-m	-0.19
	VISp-2/3	SSp-bfd-2/3	0.08		SSp-m-ET	SSp-bfd-ET	0.39		LGd	SSp-n	-0.22
	VISp-2/3	SSs-2/3	0.1		SSp-m-ET	SSp-ll-ET	0.37		LGd	SSp-ul	-0.15
	VISp-2/3	VISp-2/3	0.29		SSp-m-ET	SSp-m-ET	0.46		LGd	SSp-un	-0.15
	VISp-2/3	VISrl-2/3	0.13		SSp-m-ET	SSp-n-ET	0.45		LGd	SSs	-0.19
	VISp-2/3	SSp-bfd-4	0.21		SSp-m-ET	SSp-ul-ET	0.39		LGd	VISp	-0.28
	VISp-2/3	SSp-m-4	0.22		SSp-m-ET	SSp-un-ET	0.38		LGd	VISrl	-0.24
	VISp-2/3	SSp-n-4	0.28		SSp-m-ET	SSs-ET	0.4		MG	ACB	-0.15
	VISp-2/3	SSs-4	0.22		SSp-m-ET	MOp-IT	0.13		MG	CP	-0.17
	VISp-2/3	VISp-4	0.28		SSp-m-ET	MOs-IT	0.14		MG	OT	-0.07
	VISp-2/3	MOp-5	-0.12		SSp-m-ET	SSp-bfd-IT	0.13		MG	LGd	0.18
	VISp-2/3	MOs-5	-0.16		SSp-m-ET	SSp-m-IT	0.13		MG	MG	0.41
	VISp-2/3	RSPv-5	-0.06		SSp-m-ET	SSp-n-IT	0.1		MG	SMT	0.11
	VISp-2/3	SSp-bfd-5	-0.05		SSp-m-ET	SSp-ul-IT	0.14		MG	VPL	0.19
	VISp-2/3	SSp-ll-5	-0.09		SSp-m-ET	SSs-IT	0.13		MG	VPM	0.2
	VISp-2/3	SSp-m-5	-0.06		SSp-m-ET	VISp-IT	0.1		MG	LD	0.13
	VISp-2/3	SSp-n-5	-0.1		SSp-m-ET	VISrl-IT	0.15		MG	LP	0.27
	VISp-2/3	SSp-ul-5	-0.08		SSp-n-ET	MOp-ET	0.34		MG	VM	0.19
	VISp-2/3	SSp-un-5	-0.12		SSp-n-ET	MOs-ET	0.24		MG	RT	-0.05
	VISp-2/3	SSs-5	-0.04		SSp-n-ET	RSPv-ET	0.18		MG	AId	-0.02
	VISp-2/3	VISp-5	0.11		SSp-n-ET	SSp-bfd-ET	0.47		MG	CLA	0.1
	VISp-2/3	AId-6	-0.09		SSp-n-ET	SSp-ll-ET	0.38		MG	MOp	-0.09
	VISp-2/3	SSs-6	0.05		SSp-n-ET	SSp-m-ET	0.45		MG	MOs	-0.08
	VISrl-2/3	MOp-2/3	0.16		SSp-n-ET	SSp-n-ET	0.53		MG	RSPv	-0.05
	VISrl-2/3	MOs-2/3	0.15		SSp-n-ET	SSp-ul-ET	0.45		MG	SSp-bfd	-0.09
	VISrl-2/3	SSp-bfd-2/3	0.28		SSp-n-ET	SSp-un-ET	0.49		MG	SSp-ll	-0.1
	VISrl-2/3	SSs-2/3	0.22		SSp-n-ET	SSs-ET	0.41		MG	SSp-m	-0.17
	VISrl-2/3	VISp-2/3	0.13		SSp-n-ET	MOp-IT	0.15		MG	SSp-n	-0.14
	VISrl-2/3	VISrl-2/3	0.38		SSp-n-ET	MOs-IT	0.14		MG	SSp-ul	-0.12
	VISrl-2/3	SSp-bfd-4	0.11		SSp-n-ET	SSp-bfd-IT	0.11		MG	SSp-un	-0.12
	VISrl-2/3	SSp-m-4	0.19		SSp-n-ET	SSp-m-IT	0.13		MG	SSs	-0.1
	VISrl-2/3	SSp-n-4	0.13		SSp-n-ET	SSp-n-IT	0.08		MG	VISp	-0.11
	VISrl-2/3	SSs-4	0.23		SSp-n-ET	SSp-ul-IT	0.15		MG	VISrl	-0.16
	VISrl-2/3	VISp-4	0.18		SSp-n-ET	SSs-IT	0.12		SMT	ACB	-0.28
	VISrl-2/3	MOp-5	-0.11		SSp-n-ET	VISp-IT	0.09		SMT	CP	-0.27
	VISrl-2/3	MOs-5	-0.15		SSp-n-ET	VISrl-IT	0.1		SMT	OT	-0.25
	VISrl-2/3	RSPv-5	-0.13		SSp-ul-ET	MOp-ET	0.33		SMT	LGd	0.2
	VISrl-2/3	SSp-bfd-5	-0.11		SSp-ul-ET	MOs-ET	0.23		SMT	MG	0.11
	VISrl-2/3	SSp-ll-5	-0.08		SSp-ul-ET	RSPv-ET	0.13		SMT	SMT	0.6
	VISrl-2/3	SSp-m-5	-0.03		SSp-ul-ET	SSp-bfd-ET	0.44		SMT	VPL	0.36
	VISrl-2/3	SSp-n-5	-0.1		SSp-ul-ET	SSp-ll-ET	0.39		SMT	VPM	0.3
	VISrl-2/3	SSp-ul-5	-0.11		SSp-ul-ET	SSp-m-ET	0.39		SMT	LD	0.24
	VISrl-2/3	SSp-un-5	-0.15		SSp-ul-ET	SSp-n-ET	0.45		SMT	LP	0.13
	VISrl-2/3	SSs-5	0.01		SSp-ul-ET	SSp-ul-ET	0.47		SMT	VM	0.35
	VISrl-2/3	VISp-5	0.06		SSp-ul-ET	SSp-un-ET	0.46		SMT	RT	-0.14
	VISrl-2/3	AId-6	-0.01		SSp-ul-ET	SSs-ET	0.3		SMT	AId	0.02
	VISrl-2/3	SSs-6	0.07		SSp-ul-ET	MOp-IT	0.1		SMT	CLA	-0.01
	SSp-bfd-4	MOp-2/3	0.11		SSp-ul-ET	MOs-IT	0.1		SMT	MOp	-0.09
	SSp-bfd-4	MOs-2/3	0.02		SSp-ul-ET	SSp-bfd-IT	0.07		SMT	MOs	-0.08
	SSp-bfd-4	SSp-bfd-2/3	0.11		SSp-ul-ET	SSp-m-IT	0.06		SMT	RSPv	0.08
	SSp-bfd-4	SSs-2/3	0.12		SSp-ul-ET	SSp-n-IT	0.02		SMT	SSp-bfd	-0.18
	SSp-bfd-4	VISp-2/3	0.21		SSp-ul-ET	SSp-ul-IT	0.1		SMT	SSp-ll	-0.15
	SSp-bfd-4	VISrl-2/3	0.11		SSp-ul-ET	SSs-IT	0.08		SMT	SSp-m	-0.17
	SSp-bfd-4	SSp-bfd-4	0.38		SSp-ul-ET	VISp-IT	0.03		SMT	SSp-n	-0.21
	SSp-bfd-4	SSp-m-4	0.33		SSp-ul-ET	VISrl-IT	0.06		SMT	SSp-ul	-0.2
	SSp-bfd-4	SSp-n-4	0.43		SSp-un-ET	MOp-ET	0.36		SMT	SSp-un	-0.21
	SSp-bfd-4	SSs-4	0.24		SSp-un-ET	MOs-ET	0.29		SMT	SSs	-0.13
	SSp-bfd-4	VISp-4	0.34		SSp-un-ET	RSPv-ET	0.17		SMT	VISp	-0.18
	SSp-bfd-4	MOp-5	-0.14		SSp-un-ET	SSp-bfd-ET	0.47		SMT	VISrl	-0.18
	SSp-bfd-4	MOs-5	-0.18		SSp-un-ET	SSp-ll-ET	0.41		VPL	ACB	-0.2
	SSp-bfd-4	RSPv-5	-0.04		SSp-un-ET	SSp-m-ET	0.38		VPL	CP	-0.23
	SSp-bfd-4	SSp-bfd-5	-0.09		SSp-un-ET	SSp-n-ET	0.49		VPL	OT	-0.11
	SSp-bfd-4	SSp-ll-5	-0.05		SSp-un-ET	SSp-ul-ET	0.46		VPL	LGd	0.32
	SSp-bfd-4	SSp-m-5	-0.08		SSp-un-ET	SSp-un-ET	0.57		VPL	MG	0.19
	SSp-bfd-4	SSp-n-5	-0.15		SSp-un-ET	SSs-ET	0.32		VPL	SMT	0.36
	SSp-bfd-4	SSp-ul-5	-0.1		SSp-un-ET	MOp-IT	0.17		VPL	VPL	0.41
	SSp-bfd-4	SSp-un-5	-0.19		SSp-un-ET	MOs-IT	0.14		VPL	VPM	0.35
	SSp-bfd-4	SSs-5	-0.06		SSp-un-ET	SSp-bfd-IT	0.08		VPL	LD	0.22
	SSp-bfd-4	VISp-5	0.23		SSp-un-ET	SSp-m-IT	0.08		VPL	LP	0.17
	SSp-bfd-4	AId-6	-0.14		SSp-un-ET	SSp-n-IT	0.03		VPL	VM	0.22
	SSp-bfd-4	SSs-6	-0.01		SSp-un-ET	SSp-ul-IT	0.12		VPL	RT	-0.04
	SSp-m-4	MOp-2/3	0.18		SSp-un-ET	SSs-IT	0.11		VPL	AId	-0.03
	SSp-m-4	MOs-2/3	0.11		SSp-un-ET	VISp-IT	0.05		VPL	CLA	0.03
	SSp-m-4	SSp-bfd-2/3	0.17		SSp-un-ET	VISrl-IT	0.05		VPL	MOp	-0.17
	SSp-m-4	SSs-2/3	0.17		SSs-ET	MOp-ET	0.32		VPL	MOs	-0.16
	SSp-m-4	VISp-2/3	0.22		SSs-ET	MOs-ET	0.26		VPL	RSPv	-0.08
	SSp-m-4	VISrl-2/3	0.19		SSs-ET	RSPv-ET	0.31		VPL	SSp-bfd	-0.19
	SSp-m-4	SSp-bfd-4	0.33		SSs-ET	SSp-bfd-ET	0.35		VPL	SSp-ll	-0.19
	SSp-m-4	SSp-m-4	0.42		SSs-ET	SSp-ll-ET	0.33		VPL	SSp-m	-0.23
	SSp-m-4	SSp-n-4	0.38		SSs-ET	SSp-m-ET	0.4		VPL	SSp-n	-0.23
	SSp-m-4	SSs-4	0.32		SSs-ET	SSp-n-ET	0.41		VPL	SSp-ul	-0.19
	SSp-m-4	VISp-4	0.37		SSs-ET	SSp-ul-ET	0.3		VPL	SSp-un	-0.21
	SSp-m-4	MOp-5	-0.15		SSs-ET	SSp-un-ET	0.32		VPL	SSs	-0.18
	SSp-m-4	MOs-5	-0.19		SSs-ET	SSs-ET	0.46		VPL	VISp	-0.23
	SSp-m-4	RSPv-5	-0.11		SSs-ET	MOp-IT	0.21		VPL	VISrl	-0.22
	SSp-m-4	SSp-bfd-5	-0.14		SSs-ET	MOs-IT	0.21		VPM	ACB	-0.13
	SSp-m-4	SSp-ll-5	-0.08		SSs-ET	SSp-bfd-IT	0.16		VPM	CP	-0.16
	SSp-m-4	SSp-m-5	-0.1		SSs-ET	SSp-m-IT	0.19		VPM	OT	-0.05
	SSp-m-4	SSp-n-5	-0.16		SSs-ET	SSp-n-IT	0.15		VPM	LGd	0.25
	SSp-m-4	SSp-ul-5	-0.13		SSs-ET	SSp-ul-IT	0.2		VPM	MG	0.2
	SSp-m-4	SSp-un-5	-0.21		SSs-ET	SSs-IT	0.18		VPM	SMT	0.3
	SSp-m-4	SSs-5	-0.06		SSs-ET	VISp-IT	0.18		VPM	VPL	0.35
	SSp-m-4	VISp-5	0.21		SSs-ET	VISrl-IT	0.16		VPM	VPM	0.39
	SSp-m-4	AId-6	-0.1		MOp-IT	MOp-ET	0.14		VPM	LD	0.14
	SSp-m-4	SSs-6	0.05		MOp-IT	MOs-ET	0.14		VPM	LP	0.1
	SSp-n-4	MOp-2/3	0.08		MOp-IT	RSPv-ET	0.21		VPM	VM	0.1
	SSp-n-4	MOs-2/3	-0.01		MOp-IT	SSp-bfd-ET	0.1		VPM	RT	0
	SSp-n-4	SSp-bfd-2/3	0.1		MOp-IT	SSp-ll-ET	0.19		VPM	AId	-0.11
	SSp-n-4	SSs-2/3	0.1		MOp-IT	SSp-m-ET	0.13		VPM	CLA	-0.06
	SSp-n-4	VISp-2/3	0.28		MOp-IT	SSp-n-ET	0.15		VPM	MOp	-0.21
	SSp-n-4	VISrl-2/3	0.13		MOp-IT	SSp-ul-ET	0.1		VPM	MOs	-0.21
	SSp-n-4	SSp-bfd-4	0.43		MOp-IT	SSp-un-ET	0.17		VPM	RSPv	-0.12
	SSp-n-4	SSp-m-4	0.38		MOp-IT	SSs-ET	0.21		VPM	SSp-bfd	-0.2
	SSp-n-4	SSp-n-4	0.6		MOp-IT	MOp-IT	0.52		VPM	SSp-ll	-0.19
	SSp-n-4	SSs-4	0.35		MOp-IT	MOs-IT	0.53		VPM	SSp-m	-0.24
	SSp-n-4	VISp-4	0.41		MOp-IT	SSp-bfd-IT	0.35		VPM	SSp-n	-0.23
	SSp-n-4	MOp-5	-0.17		MOp-IT	SSp-m-IT	0.4		VPM	SSp-ul	-0.21
	SSp-n-4	MOs-5	-0.23		MOp-IT	SSp-n-IT	0.32		VPM	SSp-un	-0.23
	SSp-n-4	RSPv-5	-0.05		MOp-IT	SSp-ul-IT	0.44		VPM	SSs	-0.21
	SSp-n-4	SSp-bfd-5	-0.09		MOp-IT	SSs-IT	0.4		VPM	VISp	-0.21
	SSp-n-4	SSp-ll-5	-0.05		MOp-IT	VISp-IT	0.37		VPM	VISrl	-0.22
	SSp-n-4	SSp-m-5	-0.06		MOp-IT	VISrl-IT	0.34		LD	ACB	-0.19
	SSp-n-4	SSp-n-5	-0.16		MOs-IT	MOp-ET	0.2		LD	CP	-0.19
	SSp-n-4	SSp-ul-5	-0.11		MOs-IT	MOs-ET	0.21		LD	OT	-0.12
	SSp-n-4	SSp-un-5	-0.22		MOs-IT	RSPv-ET	0.25		LD	LGd	0.27
	SSp-n-4	SSs-5	-0.07		MOs-IT	SSp-bfd-ET	0.1		LD	MG	0.13
	SSp-n-4	VISp-5	0.29		MOs-IT	SSp-ll-ET	0.23		LD	SMT	0.24
	SSp-n-4	AId-6	-0.19		MOs-IT	SSp-m-ET	0.14		LD	VPL	0.22
	SSp-n-4	SSs-6	0		MOs-IT	SSp-n-ET	0.14		LD	VPM	0.14
	SSs-4	MOp-2/3	0.07		MOs-IT	SSp-ul-ET	0.1		LD	LD	0.33
	SSs-4	MOs-2/3	0.03		MOs-IT	SSp-un-ET	0.14		LD	LP	0.24
	SSs-4	SSp-bfd-2/3	0.12		MOs-IT	SSs-ET	0.21		LD	VM	0.32
	SSs-4	SSs-2/3	0.13		MOs-IT	MOp-IT	0.53		LD	RT	-0.06
	SSs-4	VISp-2/3	0.22		MOs-IT	MOs-IT	0.6		LD	AId	0.12
	SSs-4	VISrl-2/3	0.23		MOs-IT	SSp-bfd-IT	0.36		LD	CLA	0.16
	SSs-4	SSp-bfd-4	0.24		MOs-IT	SSp-m-IT	0.39		LD	MOp	-0.05
	SSs-4	SSp-m-4	0.32		MOs-IT	SSp-n-IT	0.3		LD	MOs	-0.02
	SSs-4	SSp-n-4	0.35		MOs-IT	SSp-ul-IT	0.45		LD	RSPv	0.02
	SSs-4	SSs-4	0.49		MOs-IT	SSs-IT	0.43		LD	SSp-bfd	-0.12
	SSs-4	VISp-4	0.29		MOs-IT	VISp-IT	0.33		LD	SSp-ll	-0.12
	SSs-4	MOp-5	-0.16		MOs-IT	VISrl-IT	0.33		LD	SSp-m	-0.15
	SSs-4	MOs-5	-0.18		SSp-bfd-IT	MOp-ET	0.04		LD	SSp-n	-0.16
	SSs-4	RSPv-5	-0.23		SSp-bfd-IT	MOs-ET	0.02		LD	SSp-ul	-0.12
	SSs-4	SSp-bfd-5	-0.1		SSp-bfd-IT	RSPv-ET	0.08		LD	SSp-un	-0.12
	SSs-4	SSp-ll-5	-0.1		SSp-bfd-IT	SSp-bfd-ET	0.07		LD	SSs	-0.08
	SSs-4	SSp-m-5	-0.02		SSp-bfd-IT	SSp-ll-ET	0.12		LD	VISp	-0.18
	SSs-4	SSp-n-5	-0.11		SSp-bfd-IT	SSp-m-ET	0.13		LD	VISrl	-0.18
	SSs-4	SSp-ul-5	-0.09		SSp-bfd-IT	SSp-n-ET	0.11		LP	ACB	-0.17
	SSs-4	SSp-un-5	-0.18		SSp-bfd-IT	SSp-ul-ET	0.07		LP	CP	-0.17
	SSs-4	SSs-5	-0.03		SSp-bfd-IT	SSp-un-ET	0.08		LP	OT	-0.1
	SSs-4	VISp-5	0.12		SSp-bfd-IT	SSs-ET	0.16		LP	LGd	0.22
	SSs-4	AId-6	0		SSp-bfd-IT	MOp-IT	0.35		LP	MG	0.27
	SSs-4	SSs-6	0.15		SSp-bfd-IT	MOs-IT	0.36		LP	SMT	0.13
	VISp-4	MOp-2/3	0.17		SSp-bfd-IT	SSp-bfd-IT	0.35		LP	VPL	0.17
	VISp-4	MOs-2/3	0.09		SSp-bfd-IT	SSp-m-IT	0.36		LP	VPM	0.1
	VISp-4	SSp-bfd-2/3	0.12		SSp-bfd-IT	SSp-n-IT	0.32		LP	LD	0.24
	VISp-4	SSs-2/3	0.2		SSp-bfd-IT	SSp-ul-IT	0.37		LP	LP	0.36
	VISp-4	VISp-2/3	0.28		SSp-bfd-IT	SSs-IT	0.32		LP	VM	0.3
	VISp-4	VISrl-2/3	0.18		SSp-bfd-IT	VISp-IT	0.32		LP	RT	-0.03
	VISp-4	SSp-bfd-4	0.34		SSp-bfd-IT	VISrl-IT	0.34		LP	AId	0.06
	VISp-4	SSp-m-4	0.37		SSp-m-IT	MOp-ET	0.02		LP	CLA	0.15
	VISp-4	SSp-n-4	0.41		SSp-m-IT	MOs-ET	0.01		LP	MOp	-0.04
	VISp-4	SSs-4	0.29		SSp-m-IT	RSPv-ET	0.1		LP	MOs	-0.01
	VISp-4	VISp-4	0.49		SSp-m-IT	SSp-bfd-ET	0.06		LP	RSPv	0.01
	VISp-4	MOp-5	-0.16		SSp-m-IT	SSp-ll-ET	0.1		LP	SSp-bfd	-0.08
	VISp-4	MOs-5	-0.21		SSp-m-IT	SSp-m-ET	0.13		LP	SSp-ll	-0.08
	VISp-4	RSPv-5	-0.09		SSp-m-IT	SSp-n-ET	0.13		LP	SSp-m	-0.14
	VISp-4	SSp-bfd-5	-0.11		SSp-m-IT	SSp-ul-ET	0.06		LP	SSp-n	-0.12
	VISp-4	SSp-ll-5	-0.1		SSp-m-IT	SSp-un-ET	0.08		LP	SSp-ul	-0.09
	VISp-4	SSp-m-5	-0.12		SSp-m-IT	SSs-ET	0.19		LP	SSp-un	-0.1
	VISp-4	SSp-n-5	-0.18		SSp-m-IT	MOp-IT	0.4		LP	SSs	-0.05
	VISp-4	SSp-ul-5	-0.14		SSp-m-IT	MOs-IT	0.39		LP	VISp	-0.11
	VISp-4	SSp-un-5	-0.2		SSp-m-IT	SSp-bfd-IT	0.36		LP	VISrl	-0.15
	VISp-4	SSs-5	-0.05		SSp-m-IT	SSp-m-IT	0.45		VM	ACB	-0.34
	VISp-4	VISp-5	0.23		SSp-m-IT	SSp-n-IT	0.37		VM	CP	-0.31
	VISp-4	AId-6	-0.11		SSp-m-IT	SSp-ul-IT	0.42		VM	OT	-0.28
	VISp-4	SSs-6	0.1		SSp-m-IT	SSs-IT	0.33		VM	LGd	0.07
	MOp-5	MOp-2/3	-0.07		SSp-m-IT	VISp-IT	0.39		VM	MG	0.19
	MOp-5	MOs-2/3	-0.03		SSp-m-IT	VISrl-IT	0.36		VM	SMT	0.35
	MOp-5	SSp-bfd-2/3	-0.1		SSp-n-IT	MOp-ET	-0.04		VM	VPL	0.22
	MOp-5	SSs-2/3	-0.1		SSp-n-IT	MOs-ET	-0.05		VM	VPM	0.1
	MOp-5	VISp-2/3	-0.12		SSp-n-IT	RSPv-ET	0.07		VM	LD	0.32
	MOp-5	VISrl-2/3	-0.11		SSp-n-IT	SSp-bfd-ET	0.04		VM	LP	0.3
	MOp-5	SSp-bfd-4	-0.14		SSp-n-IT	SSp-ll-ET	0.04		VM	VM	0.67
	MOp-5	SSp-m-4	-0.15		SSp-n-IT	SSp-m-ET	0.1		VM	RT	-0.14
	MOp-5	SSp-n-4	-0.17		SSp-n-IT	SSp-n-ET	0.08		VM	AId	0.26
	MOp-5	SSs-4	-0.16		SSp-n-IT	SSp-ul-ET	0.02		VM	CLA	0.31
	MOp-5	VISp-4	-0.16		SSp-n-IT	SSp-un-ET	0.03		VM	MOp	0.08
	MOp-5	MOp-5	0.11		SSp-n-IT	SSs-ET	0.15		VM	MOs	0.15
	MOp-5	MOs-5	0.13		SSp-n-IT	MOp-IT	0.32		VM	RSPv	0.17
	MOp-5	RSPv-5	0.06		SSp-n-IT	MOs-IT	0.3		VM	SSp-bfd	-0.11
	MOp-5	SSp-bfd-5	0.02		SSp-n-IT	SSp-bfd-IT	0.32		VM	SSp-ll	-0.07
	MOp-5	SSp-ll-5	0.05		SSp-n-IT	SSp-m-IT	0.37		VM	SSp-m	-0.15
	MOp-5	SSp-m-5	0.02		SSp-n-IT	SSp-n-IT	0.38		VM	SSp-n	-0.14
	MOp-5	SSp-n-5	0.04		SSp-n-IT	SSp-ul-IT	0.34		VM	SSp-ul	-0.1
	MOp-5	SSp-ul-5	0.03		SSp-n-IT	SSs-IT	0.27		VM	SSp-un	-0.08
	MOp-5	SSp-un-5	0.07		SSp-n-IT	VISp-IT	0.37		VM	SSs	0
	MOp-5	SSs-5	0.03		SSp-n-IT	VISrl-IT	0.31		VM	VISp	-0.14
	MOp-5	VISp-5	-0.09		SSp-ul-IT	MOp-ET	0.08		VM	VISrl	-0.2
	MOp-5	AId-6	0.04		SSp-ul-IT	MOs-ET	0.05		RT	ACB	0.18
	MOp-5	SSs-6	-0.02		SSp-ul-IT	RSPv-ET	0.14		RT	CP	0.19
	MOs-5	MOp-2/3	-0.06		SSp-ul-IT	SSp-bfd-ET	0.09		RT	OT	0.33
	MOs-5	MOs-2/3	0		SSp-ul-IT	SSp-ll-ET	0.16		RT	LGd	-0.1
	MOs-5	SSp-bfd-2/3	-0.14		SSp-ul-IT	SSp-m-ET	0.14		RT	MG	-0.05
	MOs-5	SSs-2/3	-0.11		SSp-ul-IT	SSp-n-ET	0.15		RT	SMT	-0.14
	MOs-5	VISp-2/3	-0.16		SSp-ul-IT	SSp-ul-ET	0.1		RT	VPL	-0.04
	MOs-5	VISrl-2/3	-0.15		SSp-ul-IT	SSp-un-ET	0.12		RT	VPM	0
	MOs-5	SSp-bfd-4	-0.18		SSp-ul-IT	SSs-ET	0.2		RT	LD	-0.06
	MOs-5	SSp-m-4	-0.19		SSp-ul-IT	MOp-IT	0.44		RT	LP	-0.03
	MOs-5	SSp-n-4	-0.23		SSp-ul-IT	MOs-IT	0.45		RT	VM	-0.14
	MOs-5	SSs-4	-0.18		SSp-ul-IT	SSp-bfd-IT	0.37		RT	RT	0.51
	MOs-5	VISp-4	-0.21		SSp-ul-IT	SSp-m-IT	0.42		RT	AId	-0.22
	MOs-5	MOp-5	0.13		SSp-ul-IT	SSp-n-IT	0.34		RT	CLA	-0.22
	MOs-5	MOs-5	0.26		SSp-ul-IT	SSp-ul-IT	0.48		RT	MOp	-0.11
	MOs-5	RSPv-5	0.1		SSp-ul-IT	SSs-IT	0.36		RT	MOs	-0.15
	MOs-5	SSp-bfd-5	-0.01		SSp-ul-IT	VISp-IT	0.37		RT	RSPv	-0.17
	MOs-5	SSp-ll-5	0.05		SSp-ul-IT	VISrl-IT	0.37		RT	SSp-bfd	-0.02
	MOs-5	SSp-m-5	-0.03		SSs-IT	MOp-ET	0.13		RT	SSp-ll	-0.06
	MOs-5	SSp-n-5	0		SSs-IT	MOs-ET	0.12		RT	SSp-m	-0.05
	MOs-5	SSp-ul-5	-0.02		SSs-IT	RSPv-ET	0.14		RT	SSp-n	0
	MOs-5	SSp-un-5	0.07		SSs-IT	SSp-bfd-ET	0.09		RT	SSp-ul	-0.03
	MOs-5	SSs-5	0.01		SSs-IT	SSp-ll-ET	0.18		RT	SSp-un	-0.03
	MOs-5	VISp-5	-0.13		SSs-IT	SSp-m-ET	0.13		RT	SSs	-0.08
	MOs-5	AId-6	0.16		SSs-IT	SSp-n-ET	0.12		RT	VISp	0.09
	MOs-5	SSs-6	0.06		SSs-IT	SSp-ul-ET	0.08		RT	VISrl	0.01
	RSPv-5	MOp-2/3	-0.01		SSs-IT	SSp-un-ET	0.11		AId	ACB	-0.2
	RSPv-5	MOs-2/3	0		SSs-IT	SSs-ET	0.18		AId	CP	-0.19
	RSPv-5	SSp-bfd-2/3	-0.06		SSs-IT	MOp-IT	0.4		AId	OT	-0.21
	RSPv-5	SSs-2/3	-0.03		SSs-IT	MOs-IT	0.43		AId	LGd	0.01
	RSPv-5	VISp-2/3	-0.06		SSs-IT	SSp-bfd-IT	0.32		AId	MG	-0.02
	RSPv-5	VISrl-2/3	-0.13		SSs-IT	SSp-m-IT	0.33		AId	SMT	0.02
	RSPv-5	SSp-bfd-4	-0.04		SSs-IT	SSp-n-IT	0.27		AId	VPL	-0.03
	RSPv-5	SSp-m-4	-0.11		SSs-IT	SSp-ul-IT	0.36		AId	VPM	-0.11
	RSPv-5	SSp-n-4	-0.05		SSs-IT	SSs-IT	0.38		AId	LD	0.12
	RSPv-5	SSs-4	-0.23		SSs-IT	VISp-IT	0.29		AId	LP	0.06
	RSPv-5	VISp-4	-0.09		SSs-IT	VISrl-IT	0.33		AId	VM	0.26
	RSPv-5	MOp-5	0.06		VISp-IT	MOp-ET	-0.03		AId	RT	-0.22
	RSPv-5	MOs-5	0.1		VISp-IT	MOs-ET	-0.04		AId	AId	0.52
	RSPv-5	RSPv-5	0.31		VISp-IT	RSPv-ET	0.08		AId	CLA	0.49
	RSPv-5	SSp-bfd-5	-0.03		VISp-IT	SSp-bfd-ET	0.05		AId	MOp	0.19
	RSPv-5	SSp-ll-5	0.06		VISp-IT	SSp-ll-ET	0.04		AId	MOs	0.26
	RSPv-5	SSp-m-5	-0.06		VISp-IT	SSp-m-ET	0.1		AId	RSPv	0.06
	RSPv-5	SSp-n-5	-0.06		VISp-IT	SSp-n-ET	0.09		AId	SSp-bfd	0.03
	RSPv-5	SSp-ul-5	-0.07		VISp-IT	SSp-ul-ET	0.03		AId	SSp-ll	0.05
	RSPv-5	SSp-un-5	-0.06		VISp-IT	SSp-un-ET	0.05		AId	SSp-m	0.02
	RSPv-5	SSs-5	0.01		VISp-IT	SSs-ET	0.18		AId	SSp-n	-0.01
	RSPv-5	VISp-5	0.08		VISp-IT	MOp-IT	0.37		AId	SSp-ul	0.03
	RSPv-5	AId-6	-0.08		VISp-IT	MOs-IT	0.33		AId	SSp-un	0.11
	RSPv-5	SSs-6	-0.13		VISp-IT	SSp-bfd-IT	0.32		AId	SSs	0.16
	SSp-bfd-5	MOp-2/3	-0.14		VISp-IT	SSp-m-IT	0.39		AId	VISp	-0.06
	SSp-bfd-5	MOs-2/3	-0.16		VISp-IT	SSp-n-IT	0.37		AId	VISrl	0.06
	SSp-bfd-5	SSp-bfd-2/3	-0.09		VISp-IT	SSp-ul-IT	0.37		CLA	ACB	-0.16
	SSp-bfd-5	SSs-2/3	-0.12		VISp-IT	SSs-IT	0.29		CLA	CP	-0.17
	SSp-bfd-5	VISp-2/3	-0.05		VISp-IT	VISp-IT	0.46		CLA	OT	-0.16
	SSp-bfd-5	VISrl-2/3	-0.11		VISp-IT	VISrl-IT	0.35		CLA	LGd	0.08
	SSp-bfd-5	SSp-bfd-4	-0.09		VISrl-IT	MOp-ET	0.01		CLA	MG	0.1
	SSp-bfd-5	SSp-m-4	-0.14		VISrl-IT	MOs-ET	-0.03		CLA	SMT	-0.01
	SSp-bfd-5	SSp-n-4	-0.09		VISrl-IT	RSPv-ET	0.02		CLA	VPL	0.03
	SSp-bfd-5	SSs-4	-0.1		VISrl-IT	SSp-bfd-ET	0.05		CLA	VPM	-0.06
	SSp-bfd-5	VISp-4	-0.11		VISrl-IT	SSp-ll-ET	0.11		CLA	LD	0.16
	SSp-bfd-5	MOp-5	0.02		VISrl-IT	SSp-m-ET	0.15		CLA	LP	0.15
	SSp-bfd-5	MOs-5	-0.01		VISrl-IT	SSp-n-ET	0.1		CLA	VM	0.31
	SSp-bfd-5	RSPv-5	-0.03		VISrl-IT	SSp-ul-ET	0.06		CLA	RT	-0.22
	SSp-bfd-5	SSp-bfd-5	0.17		VISrl-IT	SSp-un-ET	0.05		CLA	AId	0.49
	SSp-bfd-5	SSp-ll-5	0.04		VISrl-IT	SSs-ET	0.16		CLA	CLA	0.64
	SSp-bfd-5	SSp-m-5	0.11		VISrl-IT	MOp-IT	0.34		CLA	MOp	0.12
	SSp-bfd-5	SSp-n-5	0.17		VISrl-IT	MOs-IT	0.33		CLA	MOs	0.19
	SSp-bfd-5	SSp-ul-5	0.18		VISrl-IT	SSp-bfd-IT	0.34		CLA	RSPv	-0.03
	SSp-bfd-5	SSp-un-5	0.19		VISrl-IT	SSp-m-IT	0.36		CLA	SSp-bfd	-0.04
	SSp-bfd-5	SSs-5	0.01		VISrl-IT	SSp-n-IT	0.31		CLA	SSp-ll	-0.02
	SSp-bfd-5	VISp-5	-0.07		VISrl-IT	SSp-ul-IT	0.37		CLA	SSp-m	-0.06
	SSp-bfd-5	AId-6	-0.07		VISrl-IT	SSs-IT	0.33		CLA	SSp-n	-0.08
	SSp-bfd-5	SSs-6	-0.1		VISrl-IT	VISp-IT	0.35		CLA	SSp-ul	-0.03
	SSp-ll-5	MOp-2/3	-0.05		VISrl-IT	VISrl-IT	0.43		CLA	SSp-un	0.04
	SSp-ll-5	MOs-2/3	-0.03						CLA	SSs	0.09
	SSp-ll-5	SSp-bfd-2/3	-0.03						CLA	VISp	-0.15
	SSp-ll-5	SSs-2/3	-0.04						CLA	VISrl	-0.02
	SSp-ll-5	VISp-2/3	-0.09						MOp	ACB	-0.14
	SSp-ll-5	VISrl-2/3	-0.08						MOp	CP	-0.08
	SSp-ll-5	SSp-bfd-4	-0.05						MOp	OT	-0.17
	SSp-ll-5	SSp-m-4	-0.08						MOp	LGd	-0.19
	SSp-ll-5	SSp-n-4	-0.05						MOp	MG	-0.09
	SSp-ll-5	SSs-4	-0.1						MOp	SMT	-0.09
	SSp-ll-5	VISp-4	-0.1						MOp	VPL	-0.17
	SSp-ll-5	MOp-5	0.05						MOp	VPM	-0.21
	SSp-ll-5	MOs-5	0.05						MOp	LD	-0.05
	SSp-ll-5	RSPv-5	0.06						MOp	LP	-0.04
	SSp-ll-5	SSp-bfd-5	0.04						MOp	VM	0.08
	SSp-ll-5	SSp-ll-5	0.11						MOp	RT	-0.11
	SSp-ll-5	SSp-m-5	0.02						MOp	AId	0.19
	SSp-ll-5	SSp-n-5	0.03						MOp	CLA	0.12
	SSp-ll-5	SSp-ul-5	0.06						MOp	MOp	0.23
	SSp-ll-5	SSp-un-5	0.06						MOp	MOs	0.25
	SSp-ll-5	SSs-5	-0.01						MOp	RSPv	0.18
	SSp-ll-5	VISp-5	0						MOp	SSp-bfd	0.15
	SSp-ll-5	AId-6	-0.06						MOp	SSp-ll	0.17
	SSp-ll-5	SSs-6	-0.11						MOp	SSp-m	0.18
	SSp-m-5	MOp-2/3	-0.15						MOp	SSp-n	0.16
	SSp-m-5	MOs-2/3	-0.16						MOp	SSp-ul	0.17
	SSp-m-5	SSp-bfd-2/3	-0.03						MOp	SSp-un	0.19
	SSp-m-5	SSs-2/3	-0.12						MOp	SSs	0.2
	SSp-m-5	VISp-2/3	-0.06						MOp	VISp	0.13
	SSp-m-5	VISrl-2/3	-0.03						MOp	VISrl	0.15
	SSp-m-5	SSp-bfd-4	-0.08						MOs	ACB	-0.17
	SSp-m-5	SSp-m-4	-0.1						MOs	CP	-0.11
	SSp-m-5	SSp-n-4	-0.06						MOs	OT	-0.22
	SSp-m-5	SSs-4	-0.02						MOs	LGd	-0.17
	SSp-m-5	VISp-4	-0.12						MOs	MG	-0.08
	SSp-m-5	MOp-5	0.02						MOs	SMT	-0.08
	SSp-m-5	MOs-5	-0.03						MOs	VPL	-0.16
	SSp-m-5	RSPv-5	-0.06						MOs	VPM	-0.21
	SSp-m-5	SSp-bfd-5	0.11						MOs	LD	-0.02
	SSp-m-5	SSp-ll-5	0.02						MOs	LP	-0.01
	SSp-m-5	SSp-m-5	0.19						MOs	VM	0.15
	SSp-m-5	SSp-n-5	0.17						MOs	RT	-0.15
	SSp-m-5	SSp-ul-5	0.15						MOs	AId	0.26
	SSp-m-5	SSp-un-5	0.11						MOs	CLA	0.19
	SSp-m-5	SSs-5	0.05						MOs	MOp	0.25
	SSp-m-5	VISp-5	-0.07						MOs	MOs	0.31
	SSp-m-5	AId-6	-0.13						MOs	RSPv	0.19
	SSp-m-5	SSs-6	-0.15						MOs	SSp-bfd	0.15
	SSp-n-5	MOp-2/3	-0.14						MOs	SSp-ll	0.17
	SSp-n-5	MOs-2/3	-0.17						MOs	SSp-m	0.18
	SSp-n-5	SSp-bfd-2/3	-0.09						MOs	SSp-n	0.15
	SSp-n-5	SSs-2/3	-0.16						MOs	SSp-ul	0.17
	SSp-n-5	VISp-2/3	-0.1						MOs	SSp-un	0.2
	SSp-n-5	VISrl-2/3	-0.1						MOs	SSs	0.22
	SSp-n-5	SSp-bfd-4	-0.15						MOs	VISp	0.09
	SSp-n-5	SSp-m-4	-0.16						MOs	VISrl	0.14
	SSp-n-5	SSp-n-4	-0.16						RSPv	ACB	-0.16
	SSp-n-5	SSs-4	-0.11						RSPv	CP	-0.13
	SSp-n-5	VISp-4	-0.18						RSPv	OT	-0.21
	SSp-n-5	MOp-5	0.04						RSPv	LGd	-0.12
	SSp-n-5	MOs-5	0						RSPv	MG	-0.05
	SSp-n-5	RSPv-5	-0.06						RSPv	SMT	0.08
	SSp-n-5	SSp-bfd-5	0.17						RSPv	VPL	-0.08
	SSp-n-5	SSp-ll-5	0.03						RSPv	VPM	-0.12
	SSp-n-5	SSp-m-5	0.17						RSPv	LD	0.02
	SSp-n-5	SSp-n-5	0.26						RSPv	LP	0.01
	SSp-n-5	SSp-ul-5	0.21						RSPv	VM	0.17
	SSp-n-5	SSp-un-5	0.23						RSPv	RT	-0.17
	SSp-n-5	SSs-5	0.05						RSPv	AId	0.06
	SSp-n-5	VISp-5	-0.12						RSPv	CLA	-0.03
	SSp-n-5	AId-6	-0.11						RSPv	MOp	0.18
	SSp-n-5	SSs-6	-0.16						RSPv	MOs	0.19
	SSp-ul-5	MOp-2/3	-0.16						RSPv	RSPv	0.36
	SSp-ul-5	MOs-2/3	-0.18						RSPv	SSp-bfd	0.11
	SSp-ul-5	SSp-bfd-2/3	-0.11						RSPv	SSp-ll	0.14
	SSp-ul-5	SSs-2/3	-0.16						RSPv	SSp-m	0.12
	SSp-ul-5	VISp-2/3	-0.08						RSPv	SSp-n	0.11
	SSp-ul-5	VISrl-2/3	-0.11						RSPv	SSp-ul	0.09
	SSp-ul-5	SSp-bfd-4	-0.1						RSPv	SSp-un	0.1
	SSp-ul-5	SSp-m-4	-0.13						RSPv	SSs	0.13
	SSp-ul-5	SSp-n-4	-0.11						RSPv	VISp	0.12
	SSp-ul-5	SSs-4	-0.09						RSPv	VISrl	0.05
	SSp-ul-5	VISp-4	-0.14						SSp-bfd	ACB	-0.03
	SSp-ul-5	MOp-5	0.03						SSp-bfd	CP	0.01
	SSp-ul-5	MOs-5	-0.02						SSp-bfd	OT	-0.06
	SSp-ul-5	RSPv-5	-0.07						SSp-bfd	LGd	-0.17
	SSp-ul-5	SSp-bfd-5	0.18						SSp-bfd	MG	-0.09
	SSp-ul-5	SSp-ll-5	0.06						SSp-bfd	SMT	-0.18
	SSp-ul-5	SSp-m-5	0.15						SSp-bfd	VPL	-0.19
	SSp-ul-5	SSp-n-5	0.21						SSp-bfd	VPM	-0.2
	SSp-ul-5	SSp-ul-5	0.26						SSp-bfd	LD	-0.12
	SSp-ul-5	SSp-un-5	0.23						SSp-bfd	LP	-0.08
	SSp-ul-5	SSs-5	-0.01						SSp-bfd	VM	-0.11
	SSp-ul-5	VISp-5	-0.12						SSp-bfd	RT	-0.02
	SSp-ul-5	AId-6	-0.09						SSp-bfd	AId	0.03
	SSp-ul-5	SSs-6	-0.1						SSp-bfd	CLA	-0.04
	SSp-un-5	MOp-2/3	-0.13						SSp-bfd	MOp	0.15
	SSp-un-5	MOs-2/3	-0.16						SSp-bfd	MOs	0.15
	SSp-un-5	SSp-bfd-2/3	-0.15						SSp-bfd	RSPv	0.11
	SSp-un-5	SSs-2/3	-0.16						SSp-bfd	SSp-bfd	0.19
	SSp-un-5	VISp-2/3	-0.12						SSp-bfd	SSp-ll	0.18
	SSp-un-5	VISrl-2/3	-0.15						SSp-bfd	SSp-m	0.21
	SSp-un-5	SSp-bfd-4	-0.19						SSp-bfd	SSp-n	0.22
	SSp-un-5	SSp-m-4	-0.21						SSp-bfd	SSp-ul	0.22
	SSp-un-5	SSp-n-4	-0.22						SSp-bfd	SSp-un	0.22
	SSp-un-5	SSs-4	-0.18						SSp-bfd	SSs	0.16
	SSp-un-5	VISp-4	-0.2						SSp-bfd	VISp	0.14
	SSp-un-5	MOp-5	0.07						SSp-bfd	VISrl	0.16
	SSp-un-5	MOs-5	0.07						SSp-ll	ACB	-0.05
	SSp-un-5	RSPv-5	-0.06						SSp-ll	CP	-0.01
	SSp-un-5	SSp-bfd-5	0.19						SSp-ll	OT	-0.1
	SSp-un-5	SSp-ll-5	0.06						SSp-ll	LGd	-0.17
	SSp-un-5	SSp-m-5	0.11						SSp-ll	MG	-0.1
	SSp-un-5	SSp-n-5	0.23						SSp-ll	SMT	-0.15
	SSp-un-5	SSp-ul-5	0.23						SSp-ll	VPL	-0.19
	SSp-un-5	SSp-un-5	0.34						SSp-ll	VPM	-0.19
	SSp-un-5	SSs-5	-0.01						SSp-ll	LD	-0.12
	SSp-un-5	VISp-5	-0.17						SSp-ll	LP	-0.08
	SSp-un-5	AId-6	0.03						SSp-ll	VM	-0.07
	SSp-un-5	SSs-6	-0.04						SSp-ll	RT	-0.06
	SSs-5	MOp-2/3	-0.03						SSp-ll	AId	0.05
	SSs-5	MOs-2/3	-0.04						SSp-ll	CLA	-0.02
	SSs-5	SSp-bfd-2/3	0						SSp-ll	MOp	0.17
	SSs-5	SSs-2/3	-0.02						SSp-ll	MOs	0.17
	SSs-5	VISp-2/3	-0.04						SSp-ll	RSPv	0.14
	SSs-5	VISrl-2/3	0.01						SSp-ll	SSp-bfd	0.18
	SSs-5	SSp-bfd-4	-0.06						SSp-ll	SSp-ll	0.21
	SSs-5	SSp-m-4	-0.06						SSp-ll	SSp-m	0.2
	SSs-5	SSp-n-4	-0.07						SSp-ll	SSp-n	0.2
	SSs-5	SSs-4	-0.03						SSp-ll	SSp-ul	0.21
	SSs-5	VISp-4	-0.05						SSp-ll	SSp-un	0.22
	SSs-5	MOp-5	0.03						SSp-ll	SSs	0.15
	SSs-5	MOs-5	0.01						SSp-ll	VISp	0.13
	SSs-5	RSPv-5	0.01						SSp-ll	VISrl	0.14
	SSs-5	SSp-bfd-5	0.01						SSp-m	ACB	-0.02
	SSs-5	SSp-ll-5	-0.01						SSp-m	CP	0.03
	SSs-5	SSp-m-5	0.05						SSp-m	OT	-0.07
	SSs-5	SSp-n-5	0.05						SSp-m	LGd	-0.19
	SSs-5	SSp-ul-5	-0.01						SSp-m	MG	-0.17
	SSs-5	SSp-un-5	-0.01						SSp-m	SMT	-0.17
	SSs-5	SSs-5	0.09						SSp-m	VPL	-0.23
	SSs-5	VISp-5	-0.03						SSp-m	VPM	-0.24
	SSs-5	AId-6	-0.07						SSp-m	LD	-0.15
	SSs-5	SSs-6	-0.09						SSp-m	LP	-0.14
	VISp-5	MOp-2/3	0.06						SSp-m	VM	-0.15
	VISp-5	MOs-2/3	-0.01						SSp-m	RT	-0.05
	VISp-5	SSp-bfd-2/3	0.08						SSp-m	AId	0.02
	VISp-5	SSs-2/3	0.1						SSp-m	CLA	-0.06
	VISp-5	VISp-2/3	0.11						SSp-m	MOp	0.18
	VISp-5	VISrl-2/3	0.06						SSp-m	MOs	0.18
	VISp-5	SSp-bfd-4	0.23						SSp-m	RSPv	0.12
	VISp-5	SSp-m-4	0.21						SSp-m	SSp-bfd	0.21
	VISp-5	SSp-n-4	0.29						SSp-m	SSp-ll	0.2
	VISp-5	SSs-4	0.12						SSp-m	SSp-m	0.3
	VISp-5	VISp-4	0.23						SSp-m	SSp-n	0.27
	VISp-5	MOp-5	-0.09						SSp-m	SSp-ul	0.26
	VISp-5	MOs-5	-0.13						SSp-m	SSp-un	0.26
	VISp-5	RSPv-5	0.08						SSp-m	SSs	0.19
	VISp-5	SSp-bfd-5	-0.07						SSp-m	VISp	0.13
	VISp-5	SSp-ll-5	0						SSp-m	VISrl	0.19
	VISp-5	SSp-m-5	-0.07						SSp-n	ACB	-0.02
	VISp-5	SSp-n-5	-0.12						SSp-n	CP	0.03
	VISp-5	SSp-ul-5	-0.12						SSp-n	OT	-0.03
	VISp-5	SSp-un-5	-0.17						SSp-n	LGd	-0.22
	VISp-5	SSs-5	-0.03						SSp-n	MG	-0.14
	VISp-5	VISp-5	0.33						SSp-n	SMT	-0.21
	VISp-5	AId-6	-0.19						SSp-n	VPL	-0.23
	VISp-5	SSs-6	-0.09						SSp-n	VPM	-0.23
	AId-6	MOp-2/3	0.05						SSp-n	LD	-0.16
	AId-6	MOs-2/3	0.13						SSp-n	LP	-0.12
	AId-6	SSp-bfd-2/3	-0.06						SSp-n	VM	-0.14
	AId-6	SSs-2/3	0.01						SSp-n	RT	0
	AId-6	VISp-2/3	-0.09						SSp-n	AId	-0.01
	AId-6	VISrl-2/3	-0.01						SSp-n	CLA	-0.08
	AId-6	SSp-bfd-4	-0.14						SSp-n	MOp	0.16
	AId-6	SSp-m-4	-0.1						SSp-n	MOs	0.15
	AId-6	SSp-n-4	-0.19						SSp-n	RSPv	0.11
	AId-6	SSs-4	0						SSp-n	SSp-bfd	0.22
	AId-6	VISp-4	-0.11						SSp-n	SSp-ll	0.2
	AId-6	MOp-5	0.04						SSp-n	SSp-m	0.27
	AId-6	MOs-5	0.16						SSp-n	SSp-n	0.28
	AId-6	RSPv-5	-0.08						SSp-n	SSp-ul	0.26
	AId-6	SSp-bfd-5	-0.07						SSp-n	SSp-un	0.27
	AId-6	SSp-ll-5	-0.06						SSp-n	SSs	0.17
	AId-6	SSp-m-5	-0.13						SSp-n	VISp	0.14
	AId-6	SSp-n-5	-0.11						SSp-n	VISrl	0.17
	AId-6	SSp-ul-5	-0.09						SSp-ul	ACB	-0.04
	AId-6	SSp-un-5	0.03						SSp-ul	CP	-0.02
	AId-6	SSs-5	-0.07						SSp-ul	OT	-0.09
	AId-6	VISp-5	-0.19						SSp-ul	LGd	-0.15
	AId-6	AId-6	0.56						SSp-ul	MG	-0.12
	AId-6	SSs-6	0.45						SSp-ul	SMT	-0.2
	SSs-6	MOp-2/3	0.09						SSp-ul	VPL	-0.19
	SSs-6	MOs-2/3	0.15						SSp-ul	VPM	-0.21
	SSs-6	SSp-bfd-2/3	-0.04						SSp-ul	LD	-0.12
	SSs-6	SSs-2/3	0.07						SSp-ul	LP	-0.09
	SSs-6	VISp-2/3	0.05						SSp-ul	VM	-0.1
	SSs-6	VISrl-2/3	0.07						SSp-ul	RT	-0.03
	SSs-6	SSp-bfd-4	-0.01						SSp-ul	AId	0.03
	SSs-6	SSp-m-4	0.05						SSp-ul	CLA	-0.03
	SSs-6	SSp-n-4	0						SSp-ul	MOp	0.17
	SSs-6	SSs-4	0.15						SSp-ul	MOs	0.17
	SSs-6	VISp-4	0.1						SSp-ul	RSPv	0.09
	SSs-6	MOp-5	-0.02						SSp-ul	SSp-bfd	0.22
	SSs-6	MOs-5	0.06						SSp-ul	SSp-ll	0.21
	SSs-6	RSPv-5	-0.13						SSp-ul	SSp-m	0.26
	SSs-6	SSp-bfd-5	-0.1						SSp-ul	SSp-n	0.26
	SSs-6	SSp-ll-5	-0.11						SSp-ul	SSp-ul	0.32
	SSs-6	SSp-m-5	-0.15						SSp-ul	SSp-un	0.32
	SSs-6	SSp-n-5	-0.16						SSp-ul	SSs	0.15
	SSs-6	SSp-ul-5	-0.1						SSp-ul	VISp	0.05
	SSs-6	SSp-un-5	-0.04						SSp-ul	VISrl	0.11
	SSs-6	SSs-5	-0.09						SSp-un	ACB	-0.04
	SSs-6	VISp-5	-0.09						SSp-un	CP	-0.03
	SSs-6	AId-6	0.45						SSp-un	OT	-0.08
	SSs-6	SSs-6	0.5						SSp-un	LGd	-0.15
									SSp-un	MG	-0.12
									SSp-un	SMT	-0.21
									SSp-un	VPL	-0.21
									SSp-un	VPM	-0.23
									SSp-un	LD	-0.12
									SSp-un	LP	-0.1
									SSp-un	VM	-0.08
									SSp-un	RT	-0.03
									SSp-un	AId	0.11
									SSp-un	CLA	0.04
									SSp-un	MOp	0.19
									SSp-un	MOs	0.2
									SSp-un	RSPv	0.1
									SSp-un	SSp-bfd	0.22
									SSp-un	SSp-ll	0.22
									SSp-un	SSp-m	0.26
									SSp-un	SSp-n	0.27
									SSp-un	SSp-ul	0.32
									SSp-un	SSp-un	0.41
									SSp-un	SSs	0.16
									SSp-un	VISp	0.04
									SSp-un	VISrl	0.1
									SSs	ACB	-0.1
									SSs	CP	-0.04
									SSs	OT	-0.13
									SSs	LGd	-0.19
									SSs	MG	-0.1
									SSs	SMT	-0.13
									SSs	VPL	-0.18
									SSs	VPM	-0.21
									SSs	LD	-0.08
									SSs	LP	-0.05
									SSs	VM	0
									SSs	RT	-0.08
									SSs	AId	0.16
									SSs	CLA	0.09
									SSs	MOp	0.2
									SSs	MOs	0.22
									SSs	RSPv	0.13
									SSs	SSp-bfd	0.16
									SSs	SSp-ll	0.15
									SSs	SSp-m	0.19
									SSs	SSp-n	0.17
									SSs	SSp-ul	0.15
									SSs	SSp-un	0.16
									SSs	SSs	0.22
									SSs	VISp	0.17
									SSs	VISrl	0.21
									VISp	ACB	0.03
									VISp	CP	0.13
									VISp	OT	0.05
									VISp	LGd	-0.28
									VISp	MG	-0.11
									VISp	SMT	-0.18
									VISp	VPL	-0.23
									VISp	VPM	-0.21
									VISp	LD	-0.18
									VISp	LP	-0.11
									VISp	VM	-0.14
									VISp	RT	0.09
									VISp	AId	-0.06
									VISp	CLA	-0.15
									VISp	MOp	0.13
									VISp	MOs	0.09
									VISp	RSPv	0.12
									VISp	SSp-bfd	0.14
									VISp	SSp-ll	0.13
									VISp	SSp-m	0.13
									VISp	SSp-n	0.14
									VISp	SSp-ul	0.05
									VISp	SSp-un	0.04
									VISp	SSs	0.17
									VISp	VISp	0.35
									VISp	VISrl	0.26
									VISrl	ACB	0.01
									VISrl	CP	0.08
									VISrl	OT	-0.03
									VISrl	LGd	-0.24
									VISrl	MG	-0.16
									VISrl	SMT	-0.18
									VISrl	VPL	-0.22
									VISrl	VPM	-0.22
									VISrl	LD	-0.18
									VISrl	LP	-0.15
									VISrl	VM	-0.2
									VISrl	RT	0.01
									VISrl	AId	0.06
									VISrl	CLA	-0.02
									VISrl	MOp	0.15
									VISrl	MOs	0.14
									VISrl	RSPv	0.05
									VISrl	SSp-bfd	0.16
									VISrl	SSp-ll	0.14
									VISrl	SSp-m	0.19
									VISrl	SSp-n	0.17
									VISrl	SSp-ul	0.11
									VISrl	SSp-un	0.1
									VISrl	SSs	0.21
									VISrl	VISp	0.26
									VISrl	VISrl	0.37
Figure 8B								Figure 8D
	level_0	level_1	distance						Soma-soma distance	Correlation
	microenviron	microenviron	0						4.58532	-0.0305
	microenviron	fullMorpho	0.576417						3.72868	-0.0243
	microenviron	arbor	0.512369						4.41066	-0.0098
	microenviron	motif	0.50681						2.11401	0.1856
	microenviron	varicosity	0.556187						4.83959	-0.0325
	fullMorpho	microenviron	0.576417						1.00588	0.7063
	fullMorpho	fullMorpho	0						4.6233	0.3477
	fullMorpho	arbor	0.329343						1.14488	0.5183
	fullMorpho	motif	0.498207						3.01064	-0.2674
	fullMorpho	varicosity	0.129671						1.37109	0.217
	arbor	microenviron	0.512369						0.542749	0.6927
	arbor	fullMorpho	0.329343						4.28283	-0.3583
	arbor	arbor	0						6.81104	-0.126
	arbor	motif	0.445048						4.0505	-0.0323
	arbor	varicosity	0.307971						6.71422	-0.0212
	motif	microenviron	0.50681						6.18512	-0.232
	motif	fullMorpho	0.498207						3.27712	0.3365
	motif	arbor	0.445048						1.43871	0.302
	motif	motif	0						3.96589	-0.1334
	motif	varicosity	0.400091						2.42665	-0.1262
	varicosity	microenviron	0.556187						1.51218	0.6017
	varicosity	fullMorpho	0.129671						5.65462	-0.3275
	varicosity	arbor	0.307971						4.62695	-0.3941
	varicosity	motif	0.400091						1.13792	0.3187
	varicosity	varicosity	0						2.87243	0.2662
									5.63077	-0.0314
									3.11824	-0.2877
									1.72695	0.8667
									8.03116	-0.1966
									1.16441	0.0723
Figure 8E	region	major	minor						4.30182	-0.3277
	AId	3734.08	940.579						3.50196	-0.0965
	CLA	3597.45	583.095						3.34144	0.2729
	MOp	5332.45	1601.35						4.57254	-0.4634
	MOs	5269.65	1689.79						6.8572	0.0662
	RSPv	3694.59	1259.69						3.71839	0.0315
	SSp-bfd	2273.23	1420.02						7.11998	-0.5596
	SSp-ll	1702.52	1207.37						1.26368	0.2426
	SSp-m	2679.25	1547.77						3.78423	-0.1263
	SSp-n	1693.65	1042.52						2.0064	-0.1355
	SSp-ul	2773.97	1001.43						5.70436	0.2298
	SSp-un	2188.84	635.292						5.39988	-0.2263
	SSs	4549.56	1460.58						3.86322	0.4045
	VISp	2983.39	1140.74						4.0327	-0.303
	VISrl	1429.27	710.928						3.67867	-0.1984
	LGd	1701.43	557.315						4.10115	-0.1255
	MG	1791.73	576.104						2.69215	-0.0485
	SMT	871.544	563.495						3.55966	0.0174
	VPL	1635.86	848.257						5.39276	-0.2933
	VPM	1704.98	711.467						7.75477	0.0495
	LD	1539.19	732.914						4.4517	-0.4589
	LP	2424.22	1001.48						3.97232	0.3657
	VM	1512.63	756.205						4.24597	0.5587
	RT	2822.03	688.989						3.66965	-0.1301
	ACB	2602.37	1301.04						6.0495	0.0668
	CP	4877.37	1954.16						6.09943	-0.0555
	OT	3043.02	1129.04						3.06497	-0.0575
									6.6785	0.1509
									3.55392	0.1067
									4.04983	-0.4504
									3.10314	-0.0543
									5.06387	-0.2044
									3.65887	0.2364
									4.93433	-0.2266
									6.16976	0.2174
									6.50295	-0.4113
									6.76607	0.1033
									1.99908	0.3337
									8.2521	-0.2555
									3.26769	-0.1677
									1.18022	-0.0331
									3.60084	-0.3466
									2.95471	0.4218
									1.99238	-0.2162
									2.86623	0.5043
									3.51122	-0.3751
									5.8228	-0.0272
									5.46939	-0.0522
									3.72159	-0.1161
									4.23758	-0.1179
									8.29982	-0.1714
									3.23504	0.172
									6.83555	-0.0374
									0.795632	0.2695
									2.9285	-0.1804
									2.96579	0.0733
									5.27065	-0.2071
									2.82039	0.0518
									7.64962	-0.4743
									1.33045	0.4389
									5.91136	0.0796
									1.57987	0.2768
									7.48169	-0.3704
									5.34601	-0.3615
									2.78337	0.4275
									0.759585	0.1434
									2.76446	-0.227
									6.48868	0.0048
									4.36881	-0.2354
									2.85976	-0.3711
									3.0846	-0.1569
									6.97587	0.0782
									5.74047	-0.2154
									0.262365	0.5154
									8.87856	-0.1858
									5.44299	0.3053
									5.09303	-0.0183
									5.95122	-0.418
									3.68073	0.1651
									7.69354	-0.1911
									3.51757	0.2234
									5.65544	-0.2211
									2.34149	0.3553
									5.39965	-0.0316
									4.31472	-0.0018
									7.5371	0.0172
									2.56963	0.2504
									3.26076	0.032
									2.3458	-0.3198
									2.11582	0.0695
									5.56299	0.121
									4.06917	0.1433
									3.80548	0.14
									6.3658	-0.1181
									6.78721	0.5171
									2.70069	0.6326
									4.56483	-0.3916
									5.58973	-0.1213
									7.45739	0.0378
									1.45368	0.3289
									8.4794	-0.2947
									6.94622	-0.3917
									5.37124	-0.4883
									5.2399	-0.1789
									3.13315	0.1211
									3.45683	0.269
									1.88198	0.6695
									6.00051	-0.1921
									3.80162	-0.1623
									0.654472	0.6446
									1.37705	0.2448
									3.04256	0.1014
									3.87007	0.3719
									3.95362	-0.1738
									2.49256	-0.054
									5.41783	0.2907
									1.91524	0.342
									3.2026	-0.3145
									4.15452	-0.1888
									2.98825	-0.2684
									2.00229	0.4951
									5.60987	-0.0789
									6.90965	0.0586
									1.32437	0.3723
									4.9028	-0.1131
									0.660214	0.3997
									4.86088	0.4199
									2.92351	0.0207
									3.6327	-0.2273
									6.57616	-0.2837
									6.54008	0.1536
									3.52531	0.2892
									7.71156	0.3775
									5.46896	-0.3486
									5.92753	-0.1596
									4.35018	-0.2522
									5.13514	0.1274
									3.14566	-0.0023
									4.24658	0.3437
									7.71522	0.4456
									6.57233	-0.2589
									7.16075	-0.0609
									3.50403	-0.2922
									3.50762	-0.3589
									3.55885	-0.2095
									3.4319	0.4841
									4.89271	-0.0544
									0.322969	0.0197
									3.07597	0.4362
									7.64428	0.5274
									2.07307	-0.0913
									1.22047	0.4089
									4.52157	0.1359
									2.0942	-0.2787
									2.1001	-0.1583
									6.21239	-0.1925
									5.46209	-0.2578
									4.06844	-0.0318
									4.71565	0.1752
									3.59171	-0.0895
									4.41582	-0.3128
									2.91379	0.4633
									5.36455	-0.2244
									4.33286	-0.516
									4.45504	-0.3727
									2.22533	0.5074
									2.53981	-0.2817
									1.48116	-0.1027
									3.27308	0.4478
									8.28939	-0.1287
									3.5974	-0.5864
									2.93596	-0.0034
									4.202	-0.5839
									5.21646	0.3432
									4.14342	0.3388
									3.6716	-0.233
									0.98167	-0.0238
									3.04286	0.2216
									5.54369	0.236
									2.44799	0.1222
									1.26107	0.7587
									4.49704	-0.3571
									1.04352	-0.1721
									5.03853	-0.4841
									3.58318	-0.2285
									2.81736	0.1414
									3.90442	0.0479
									3.52977	0.2067
									2.22758	0.6849
									6.59974	0.2909
									3.68737	-0.0852
									6.47204	-0.1056
									3.18902	-0.4449
									3.88737	-0.2839
									4.25371	-0.0588
									2.72572	-0.4044
									0.416351	0.2211
									2.32958	0.3039
									5.7621	0.1214
									2.5552	0.2157
									4.67254	-0.0085
									2.22272	-0.172
									1.75808	-0.0877
									1.86583	-0.1131
									4.98289	-0.4501
									1.64418	0.1566
									2.98485	0.064
									2.3828	-0.1139
									3.25098	-0.2027
									4.86664	0.1051
									0.938021	0.3386
									6.21914	-0.2526
									5.20565	0.0525
									4.85969	0.0299
									8.26274	-0.0884
									4.3532	-0.2784
									1.41356	0.4337
									4.51453	-0.3354
									5.08324	-0.4226
									0.923191	0.1198
									2.16238	0.1177
									1.17886	0.6719
									2.98609	0.2864
									5.20569	-0.2203
									1.99446	-0.1942
									3.09373	-0.2444
									2.923	0.3641
									3.54104	-0.37
									2.84682	0.0368
									5.20513	0.0129
									3.79484	0.0592
									3.1796	0.1296
									1.00559	0.3418
									4.01738	-0.4776
									2.15703	0.4365
									4.21466	0.432
									5.46829	0.0521
									3.43511	0.1394
									4.10344	-0.3902
									3.96188	-0.2298
									2.57638	0.4108
									5.95637	-0.2963
									2.49602	0.2316
									3.48914	-0.2391
									5.28389	0.1477
									4.22051	0.0796
									1.00025	0.6611
									4.27878	-0.2245
									0.883942	0.4807
									5.29312	-0.3211
									1.02714	0.5821
									5.03797	-0.0522
									0.330618	0.0351
									5.1056	-0.3088
									4.81042	-0.2192
									3.80823	0.017
									4.50526	-0.184
									3.20305	-0.0514
									0.842198	0.4016
									1.22729	0.3503
									5.82248	-0.1146
									0.450106	0.5907
									6.38862	-0.5056
									3.8164	0.2658
									4.42449	-0.6479
									2.17976	0.2654
									6.00223	-0.2414
									6.48044	-0.4364
									5.62012	-0.0868
									2.80364	0.1739
									3.57157	-0.1349
									2.09416	-0.2378
									5.17824	-0.1122
									3.22427	-0.3298
									2.76614	0.1523
									3.7856	-0.2717
									1.47757	0.5597
									7.52981	-0.3475
									7.25426	0.0344
									5.36526	-0.1104
									1.22904	-0.1297
									3.51312	-0.0119
									0.856801	0.2627
									2.17143	0.0448
									7.10173	-0.0004
									0.930146	0.0311
									0.814408	0.6579
									3.6341	-0.1328
									2.70334	0.3282
									4.37592	-0.0509
									3.85958	0.1925
									0.859314	0.1898
									3.99557	0.5025
									5.05956	0.2551
									1.67166	0.2287
									1.37718	0.2552
									4.8496	-0.4254
									4.63284	-0.0743
									5.1458	0.1922
									2.0763	0.2254
									2.14223	-0.399
									5.05586	-0.3224
									11.6641	-0.1025
									4.52089	0.0061
									7.1295	-0.115
									4.84732	0.3367
									4.2365	-0.153
									1.76081	-0.0616
									3.75998	-0.3793
									4.81837	0.1511
									3.53848	0.0401
									1.55471	0.2676
									5.36863	-0.1927
									5.02587	-0.0851
									0.424963	0.7603
									6.12247	-0.0198
									4.11803	0.1894
									0.885401	0.1635
									3.69672	-0.1355
									4.14654	0.3305
									5.41859	0.0448
									6.2205	-0.4146
									5.84533	-0.3506
									5.01374	-0.2353
									3.63137	0.0275
									1.36274	0.4139
									1.63531	0.0374
									3.72736	-0.0508
									4.32734	-0.2001
									0.970158	0.375
									6.67692	0.0173
									5.19821	0.0202
									3.64822	-0.2527
									7.12893	-0.0219
									0.615947	0.7155
									3.95689	0.4278
									5.50666	-0.3149
									2.2001	0.0746
									5.0273	-0.063
									4.7595	-0.0889
									7.51079	0.2186
									2.96773	-0.1049
									6.11292	-0.2612
									1.66702	0.2089
									4.68667	0.3404
									3.58101	-0.1492
									2.71383	0.122
									8.49116	-0.0404
									4.80909	0.2386
									2.40994	0.2325
									7.7765	-0.4662
									3.93859	-0.0275
									2.36322	0.0623
									3.51135	-0.0893
									4.13549	-0.4457
									2.03921	0.2137
									3.81443	-0.0125
									2.7094	-0.06
									5.52549	-0.2754
									4.9699	0.352
									2.79012	0.3543
									5.32076	-0.258
									4.35885	0.0998
									0.29152	0.543
									0.932865	0.5024
									3.98565	-0.4045
									1.94961	-0.0173
									5.5485	0.4737
									3.71959	-0.4356
									3.57269	0.1141
									3.53155	0.5509
									5.97175	-0.2713
									0.638721	0.1674
									0.808394	0.2523
									8.70328	-0.2292
									6.58891	-0.2341
									4.50774	0.1424
									4.98264	-0.3751
									5.77413	-0.3408
									4.58408	-0.2333
									3.93049	0.0591
									1.39842	0.2584
									2.63534	-0.2571
									1.901	0.4486
									5.20519	-0.2746
									3.23298	-0.2462
									0.84723	0.2793
									3.12436	0.1246
									4.59843	-0.3814
									0.623837	0.6351
									1.34827	0.4727
									3.35331	-0.1042
									4.76526	-0.2256
									4.37602	-0.2671
									9.70635	-0.1148
									2.23672	0.6085
									4.72281	-0.1754
									3.98274	-0.4213
									5.28881	-0.4151
									6.56585	-0.125
									4.71298	-0.0834
									4.97905	-0.1495
									3.96002	0.123
									5.26695	0.1255
									3.14132	0.5187
									2.32749	0.4245
									2.51349	-0.2529
									4.02987	-0.0658
									5.33795	-0.5164
									0.548013	0.5756
									7.44811	-0.2546
									4.92422	-0.2702
									1.51675	-0.0667
									3.96536	-0.3485
									4.6139	-0.2225
									4.04131	-0.5685
									2.39435	-0.194
									2.51017	0.0166
									6.12611	0.1078
									6.94332	-0.3693
									4.73396	0.4681
									1.41635	0.3092
									4.40975	-0.1615
									2.15824	0.1474
									5.12977	-0.2389
									6.86089	-0.2077
									4.13514	-0.0365
									5.5016	-0.2954
									4.65203	-0.2762
									0.693256	0.4264
									3.99442	-0.1579
									4.2275	-0.099
									5.79346	-0.0065
									0.879425	0.0071
									3.10002	-0.0129
									4.86139	-0.2692
									2.63601	-0.298
									1.39244	0.6178
									5.49237	0.0259
									4.16705	0.0208
									4.99054	0.1569
									0.708574	0.6199
									7.4229	-0.2004
									3.18248	-0.2657
									4.03353	-0.0405
									10.3087	0.067
									5.65517	-0.198
									4.59486	0.1434
									1.12853	0.4658
									3.99965	-0.2924
									0.226792	0.7292
									1.5692	0.0116
									2.28218	0.3624
									3.63824	-0.1188
									5.89385	-0.0449
									6.68508	-0.4516
									4.46135	-0.2993
									4.95783	-0.1814
									4.88041	-0.4106
									4.12149	-0.0248
									2.2539	0.3791
									5.18837	0.359
									4.0924	-0.3945
									4.90566	-0.3956
									2.93973	-0.435
									7.62288	-0.2819
									5.72245	0.1115
									4.08461	0.0495
									2.61011	0.2778
									3.47227	0.1924
									4.09017	-0.3634
									2.40976	0.3287
									5.23705	0.2239
									4.49218	-0.2903
									3.58512	0.1486
									3.3236	0.2416
									4.93074	0.0114
									2.32106	0.0104
									3.66767	-0.0424
									1.95585	-0.0254
									4.72967	0.0907
									4.14109	-0.3406
									0.790293	0.335
									5.67958	-0.0931
									0.745873	0.1198
									5.72727	-0.3231
									3.286	-0.1743
									4.85756	-0.0171
									4.08388	-0.2003
									6.62277	-0.2098
									5.0387	0.0438
									4.53943	-0.1994
									1.09012	0.398
									1.06636	0.4966
									6.38636	-0.1449
									3.75455	0.187
									4.6941	0.0021
									5.96682	-0.1953
									4.00628	-0.2055
									6.78013	0.0386
									4.58074	0.2199
									4.6476	-0.0115
									6.45811	-0.1999
									2.5397	0.0128
									6.10771	0.4199
									3.43026	0.0817
									5.77288	0.4847
									3.67049	-0.1364
									5.17666	0.1306
									3.61485	-0.1072
									5.27071	0.1059
									2.16956	-0.3376
									4.51939	-0.1219
									3.99808	-0.3055
									1.18847	0.3274
									7.09738	0.0183
									3.6824	-0.4229
									3.53391	-0.0464
									4.40118	-0.2369
									3.17721	-0.3657
									3.70086	-0.1492
									1.40186	0.6819
									1.6444	0.3705
									5.02721	-0.48
									5.43587	-0.4057
									2.99959	-0.1031
									6.61432	0.1197
									2.01069	0.5532
									0.771769	0.0419
									3.30281	-0.4093
									3.68178	-0.0024
									4.02732	0.3989
									6.27143	-0.0481
									3.26336	0.0416
									7.11049	-0.1325
									3.47559	-0.0204
									0.925301	0.329
									1.22897	0.6674
									5.44772	-0.2812
									5.50782	-0.0685
									5.31242	-0.2594
									4.05519	-0.2716
									10.1518	-0.1877
									5.12456	-0.0883
									6.31061	-0.0727
									6.45173	-0.3646
									4.55533	-0.297
									4.84013	0.4486
									2.33422	0.4553
									5.57815	-0.4616
									5.95589	-0.08
									4.6549	-0.1932
									5.90439	-0.2521
									0.584511	0.6608
									5.06446	0.2348
									6.23924	0.3733
									6.02132	0.0663
									2.31987	0.0262
									0.574878	0.5342
									4.88195	0.1238
									4.08095	0.6175
									2.17084	0.3264
									1.51656	0.3008
									4.61247	-0.122
									6.00501	-0.2486
									4.77161	-0.2059
									4.30804	-0.1837
									4.28953	-0.1445
									9.66256	0.2788
									3.79021	0.0066
									2.61709	0.3397
									4.74758	0.0005
									4.65006	0.2435
									1.90959	-0.2159
									0.642502	0.3067
									2.64123	0.2198
									3.24231	-0.1256
									3.88349	-0.2579
									5.00294	-0.1878
									1.12293	-0.0624
									1.43234	-0.2901
									2.35433	0.5181
									8.28405	-0.2106
									5.42734	-0.1104
									4.13981	-0.1875
									5.84144	-0.151
									4.12927	-0.4683
									6.03815	-0.0666
									4.07132	0.1859
									4.09937	-0.2867
									5.15238	-0.2892
									2.09129	-0.2031
									5.99365	-0.1768
									2.15105	0.0822
									5.40793	-0.4857
									0.723904	0.7215
									1.90736	0.082
									4.90946	0.2387
									5.02338	-0.2324
									3.17753	0.2693
									7.1661	-0.3815
									3.90376	-0.153
									4.53163	-0.3655
									5.94976	0.2558
									1.68924	0.2716
									4.03118	-0.2925
									3.86921	-0.4573
									4.62497	0.0189
									0.773005	0.467
									2.56357	0.4392
									0.616762	0.4393
									3.69855	-0.2138
									5.25921	-0.1992
									0.950354	0.5113
									0.438228	0.3841
									7.63345	-0.1892
									3.12446	0.1285
									4.63629	0.0292
									6.65481	0.2703
									3.1492	-0.2043
									1.58396	0.5654
									2.28905	-0.0623
									7.20204	-0.4556
									4.84236	0.0982
									1.7545	-0.3386
									0.664737	0.4903
									3.61017	0.315
									1.08951	0.2877
									2.98021	0.2422
									3.30872	0.1412
									5.77696	-0.1949
									4.17523	-0.5821
									4.03787	0.2352
									3.38549	-0.2307
									4.70469	0.0225
									2.60611	-0.1462
									3.04466	-0.2695
									2.17751	0.3067
									3.05932	-0.3149
									4.11006	-0.3307
									2.62816	0.5011
									5.66045	0.0263
									7.02776	-0.0042
									6.78532	0.4534
									3.0926	-0.1536
									2.93821	-0.1843
									0.703228	0.5562
									3.13073	-0.0164
									8.15738	-0.0744
									0.608146	-0.0898
									3.42497	-0.0638
									1.7756	0.0559
									5.64474	-0.0013
									1.40831	-0.3782
									4.2517	0.1439
									5.0446	-0.1693
									0.49006	0.4522
									1.4159	0.1169
									1.20051	0.3825
									4.04991	-0.1794
									3.76022	-0.1113
									2.5433	-0.2376
									6.11164	-0.2319
									3.9664	-0.0842
									4.19652	0.1181
									3.77133	0.0986
									4.56055	0.2081
									5.52458	0.4363
									5.09045	-0.1471
									1.64363	0.2297
									0.853727	0.5159
									3.9062	-0.1448
									4.11987	-0.1911
									3.31722	0.0646
									9.41212	0.3862
									4.07079	-0.3155
									5.4441	0.1999
									0.695002	0.5914
									3.91895	-0.2935
									4.18701	-0.056
									5.56188	-0.2059
									5.48779	-0.3862
									0.87319	0.4426
									7.94055	-0.2808
									2.7433	-0.1131
									1.52975	-0.0852
									7.83886	-0.0901
									6.97809	0.0418
									5.30914	-0.4727
									3.48721	-0.1308
									0.733225	0.5747
									5.8669	-0.2599
									4.56942	-0.0973
									0.921802	0.3391
									1.18683	0.2864
									3.47045	-0.473
									3.3637	0.2989
									4.6519	0.0936
									4.64826	0.3451
									4.85143	0.1233
									4.4346	0.1619
									3.62088	-0.1815
									3.08222	-0.0882
									5.89754	-0.2899
									1.59999	0.358
									0.96789	0.4765
									6.25243	-0.1995
									6.09615	-0.0719
									3.24949	0.3368
									4.7541	0
									2.43471	0.3485
									1.82034	-0.2578
									2.39778	-0.2782
									0.626278	0.6152
									4.16782	0.2567
									4.38725	-0.0838
									2.60071	-0.2329
									1.57857	0.4715
									3.76463	-0.1277
									3.90618	0.0122
									4.64074	-0.1822
									4.61842	-0.2506
									2.37994	-0.0667
									4.10785	0.0467
									6.93671	-0.0417
									1.07851	0.1243
									2.98293	-0.1415
									2.73324	0.0096
									2.10063	-0.0291
									5.62581	-0.1249
									3.71532	-0.1126
									6.44146	-0.1066
									1.50187	0.3826
									5.99033	-0.0474
									2.07951	-0.1826
									6.06192	-0.0188
									0.415802	0.3902
									6.19061	-0.2439
									4.11439	0.1775
									4.45557	-0.3594
									4.62794	-0.2991
									5.36875	-0.3786
									4.20151	0.0819
									3.76566	0.0895
									4.40639	-0.0345
									4.85049	-0.22
									2.00393	0.2688
									5.21592	0.061
									4.82065	-0.1398
									3.44683	0.1018
									6.34121	0.0273
									2.51853	-0.1798
									3.04449	-0.4339
									3.82363	-0.3298
									5.41604	-0.4682
									2.55523	0.5553
									3.07656	-0.2624
									0.829553	0.372
									5.10317	-0.213
									1.69933	0.1907
									2.86831	-0.27
									6.39908	0.0476
									5.87153	0.7227
									3.93341	0.4004
									1.22573	0.3462
									4.7957	-0.2858
									2.80534	0.1276
									4.43057	-0.0094
									2.46881	0.1724
									4.03061	-0.2887
									5.15017	-0.1081
									4.78576	0.2055
									3.50314	-0.3259
									7.72503	-0.1884
									9.09502	-0.2008
									6.53021	0.4872
									0.120766	0.7079
									4.36557	-0.1235
									7.11501	-0.1824
									1.67415	0.5573
									4.22697	-0.1168
									6.23217	0.0697
									5.7589	-0.1997
									3.82471	-0.0176
									4.63607	-0.5222
									3.61832	0.0012
									5.27109	-0.4398
									4.12263	-0.3266
									4.02087	-0.2154
									0.688379	0.1806
									1.61257	0.2586
									6.09136	-0.1149
									4.52078	-0.2827
									2.52164	0.3901
									1.21623	0.3728
									4.66945	-0.3819
									5.60674	-0.0957
									1.65411	0.2596
									6.38265	0.1665
									3.30836	0.4411
									0.41007	0.4628
									2.30488	-0.0224
									4.73172	-0.0252
									5.00094	0.0381
									5.13958	0.0812
									5.85386	-0.2461
									4.0955	-0.3935
									3.36383	-0.1066
									1.60247	0.125
									1.90833	0.35
									2.86109	0.2878
									5.50169	-0.012
									3.405	-0.2475
									4.95202	0.0321
									3.2376	-0.1361
									3.3779	-0.1984
									5.20645	0.3591
									2.64799	0.2374
									7.09522	-0.5617
									3.92678	-0.0317
									3.71668	0.0333
									2.81393	-0.4289
									4.97803	-0.1108
									2.66848	0.2462
									7.92331	-0.3332
									3.45597	-0.06
									0.854014	0.1444
									4.45759	-0.0563
									0.853622	0.1034
									4.60574	-0.357
									3.12497	0.2019
									2.82856	-0.1254
									4.24063	0.6191
									4.79595	-0.1406
									1.29228	0.2267
									2.24768	0.1611
									5.34524	-0.0172
									0.153801	0.5597
									3.9	0.6078
									6.5407	0.3927
									2.37544	0.523
									5.58362	-0.139
									3.53646	-0.1847
									5.67225	0.058
									0.498232	0.1519
									4.32019	0.6081
									7.48427	0.0599
									4.16185	-0.3314
									3.75242	-0.3617
									4.69159	-0.2524
									1.80479	0.161
									0.907666	-0.0019
									4.34806	-0.4511
									5.89516	-0.078
									3.24937	0.1331
									8.0309	-0.2121
									6.21905	0.1159
									5.58145	-0.3193
									6.43069	-0.5655
									8.3771	0.3099
									3.62043	0.0035
									1.97975	0.3396
									5.32513	0.0341
									10.284	0.0774
									5.74875	-0.3536
									0.772238	0.392
									1.60575	0.221
									5.34355	-0.2315
									2.21008	0.2581
									4.67756	0.0124
									6.06307	-0.2209
									3.03472	0.099
									3.50048	-0.2147
									3.81989	0.0509
									3.17042	-0.4172
									8.23788	-0.01
									5.89756	0.188
									4.95881	-0.1431
									4.68283	0.3216
									5.53409	-0.4304
									4.52613	0.4444
									6.96107	-0.1205
									4.26085	-0.2839
									3.47628	0.2348
									4.04219	-0.3874
									1.05765	0.2273
									2.07018	0.3827
									4.39259	-0.0242
									3.55952	0.1501
									6.84331	0.114
									8.36108	-0.279
									3.36658	-0.15
									3.95807	0.3605
									6.21266	-0.0643
									4.0251	0.234
									3.30952	-0.3837
									3.76667	-0.1384
									1.63618	0.0741
									6.12957	-0.1229
									0.807951	0.118
									3.99355	-0.3736
									3.58134	-0.2099
									6.4076	-0.2473
									4.79869	-0.405
									3.50674	0.5483
									4.77241	-0.2633
									4.39267	-0.1998
									1.62882	0.4333
									4.50523	-0.3699
									0.32971	-0.2678
									1.39815	0.3004
									3.45197	-0.4222
									4.72376	-0.3187
									3.68539	-0.2298
									3.03439	-0.0542
									5.11931	0.2813
									3.64201	-0.0716
									2.32809	0.241
									3.833	-0.0537
									1.23982	0.5902
									1.61852	0.4341
									7.56301	0.0647
									6.50065	-0.1233
									0.607863	0.5388
									3.67158	-0.3723
									1.52551	-0.3596
									1.60585	0.0312
									3.15589	0.1991
									3.49209	-0.3384
									3.42256	-0.3153
									3.10677	0.1468
									7.41164	-0.2714
									2.76741	0.123
									3.46805	0.1526
									4.66708	-0.3236
									2.88265	-0.1513
									1.12411	0.488
									3.92494	0.5062
									2.06216	-0.0906
									3.32944	-0.0884
									0.850732	0.0251
									4.40537	-0.314
									3.09916	0.3997
									3.29646	-0.3522
									3.78035	-0.2017
									5.0725	-0.053
									5.05864	-0.1105
									3.62806	-0.17
									4.53617	-0.2565
									4.17271	-0.3674
									4.91301	-0.3
									7.46517	-0.0731
									4.99082	0.2665
									1.90509	-0.0789
									2.8554	0.0545
									1.50047	0.1362
									7.27361	0.0953
									5.82724	0.2723
									2.12117	0.0821
									4.46504	-0.117
									5.60776	0.2771
									4.38028	-0.0105
									5.53197	0.0937
									1.8468	-0.1428
									0.812688	0.3795
									3.60048	-0.3035
									3.74575	0.2497
									3.93127	0.1492
									4.11777	0.031
									1.91881	0.4386
									5.53958	-0.4567
									3.29625	-0.2133
									5.01803	-0.1098
									2.88885	0.0708
									3.95087	0.6393
									5.04761	0.0989
									3.39828	-0.3894
									2.01204	0.3247
									8.33561	-0.3074
									2.97733	0.0289
									5.91195	-0.0442
									4.5052	0.1365
									8.02839	0.0236
									1.00396	0.4839
									4.51846	-0.2946
									9.28254	0.1428
									2.73255	-0.3108
									2.54336	0.7628
									1.00213	0.1988
									1.29904	0.0468
									2.30257	0.125
									2.84707	0.1706
									3.49941	-0.0781
									5.12911	-0.3155
									5.75706	0.2432
									2.13945	0.1508
									5.24854	-0.4931
									4.43068	0.0093
									4.81467	0.5462
									5.45883	0.2456
									7.02586	-0.0026
									4.03707	0.0192
									4.11221	-0.2461
									2.40301	-0.3833
									8.85438	0.0513
									4.92223	-0.0776
									4.13321	0.2883
									2.91813	0.1953
									3.49267	0.202
									4.33203	-0.257
									0.678312	0.4946
									4.75348	-0.0926
									1.51705	-0.0989
									1.40095	-0.2133
									6.36926	0.0111
									2.30934	0.312
									4.69544	-0.2261
									1.31639	0.2326
									3.49308	0.0521
									7.11392	-0.4543
									5.08026	-0.354
									5.3096	-0.1202
									2.41702	0.5465
									1.18831	0.3212
									4.37983	-0.2826
									4.3294	-0.0919
									0.788764	0.7453
									5.26907	-0.3267
									1.82781	0.699
									3.65758	-0.0027
									2.56544	-0.152
									2.66562	-0.2287
									3.4508	-0.4182
									1.09514	0.4817
									4.9344	-0.3985
									5.90446	-0.4117
									4.74013	-0.1839
									8.39067	-0.0012
									1.5199	0.7891
									2.83525	0.0663
									2.37294	-0.2484
									4.88454	-0.3472
									7.80881	0.0584
									5.0867	-0.1535
									1.83802	0.635
									3.33717	-0.2251
									4.39989	-0.5582
									3.49657	0.2926
									1.00416	0.7037
									5.13316	-0.3795
									0.516073	0.5485
									3.21048	-0.2056
									5.39071	-0.1366
									2.76909	0.7839
									5.42733	-0.3312
									9.48474	-0.1221
									7.02062	-0.3768
									6.01089	0.5917
									3.66997	-0.3129
									4.62241	-0.2985
									1.16623	0.0753
									5.09791	0.027
									6.76313	-0.1689
									6.2084	-0.3913
									3.12286	0.5377
									4.37649	-0.0999
									2.19739	0.2641
									2.60973	-0.179
									6.36064	-0.1874
									2.27546	0.1494
									4.03181	-0.3593
									5.84262	-0.2571
									0.89717	0.309
									2.06097	0.2308
									5.1251	-0.3116
									2.99448	-0.2594
									4.56997	-0.235
									2.97392	0.128
									1.77877	0.1279
									4.53182	-0.2092
									1.00259	0.391
									4.17901	-0.1869
									5.15029	-0.4182
									0.419826	0.5034
									5.77829	-0.241
									4.54807	-0.0135
									5.1707	-0.1487
									6.58259	0.2717
									4.60615	-0.2426
									1.97981	0.2153
									6.06367	0.4347
									3.90787	-0.2165
									2.66211	0.0048
									2.81389	0.2109
									2.90229	-0.0883
									3.13276	0.2345
									4.09644	0.0893
									6.44593	-0.1096
									3.90433	-0.3082
									3.67063	0.0042
									3.46074	-0.416
									3.73757	-0.2189
									5.03253	0.0879
									1.71863	-0.1486
									1.81544	-0.1217
									1.80208	0.3842
									2.67862	0.5741
									4.86496	-0.2448
									2.81616	0.5931
									3.06435	0.1552
									1.08274	0.0928
									0.704323	0.011
									4.21779	-0.4764
									1.37794	0.3168
									2.98562	0.0188
									2.9067	0.3781
									5.75155	-0.1311
									5.46564	0.3193
									2.82762	0.1835
									5.28974	-0.1475
									3.00971	-0.0943
									6.71595	-0.3414
									0.634488	0.3565
									3.70289	-0.0606
									3.30923	-0.341
									2.30058	0.2508
									3.04868	-0.1662
									1.71984	0.4066
									1.3585	0.3749
									4.32443	-0.0017
									7.91567	-0.1141
									4.20098	-0.3578
									4.63311	-0.025
									5.70063	-0.1363
									1.43326	0.5871
									1.02496	0.4535
									5.13256	-0.1858
									4.46909	0.2954
									5.73918	0.1128
									4.82608	0.1613
									3.93199	-0.1047
									3.83298	0.1314
									4.29744	-0.1228
									2.7797	-0.1386
									4.82595	0.1646
									4.12857	-0.171
									7.45811	-0.3575
									4.32842	-0.1937
									2.84291	-0.2464
									3.19589	0.0809
									4.5505	-0.1796
									3.47649	0.0216
									0.966964	0.3695
									6.84335	0.0491
									3.56438	-0.1757
									2.03407	0.1728
									1.54551	0.4664
									2.97704	0.369
									6.15672	-0.4039
									3.04814	0.2587
									4.589	0.3646
									5.52815	-0.5976
									6.92616	0.6137
									4.14891	-0.2638
									4.53186	-0.1336
									2.79457	0.1188
									5.26157	-0.2561
									1.87213	0.1405
									5.39102	-0.4985
									4.58931	0.0281
									0.849946	0.4332
									3.60429	-0.2757
									2.87537	-0.1707
									4.56372	-0.0221
									0.628756	0.5055
									2.10726	-0.2693
									4.08647	-0.1612
									7.57211	0.1903
									5.24486	-0.2753
									1.71692	0.2879
									3.26395	-0.3886
									3.78747	-0.2822
									6.23031	-0.3449
									1.13692	0.6598
									2.56698	0.2024
									2.85666	-0.3115
									1.88368	0.3019
									2.11963	-0.2632
									4.995	-0.1179
									5.90113	-0.2408
									2.6505	-0.0709
									3.87489	0.0206
									4.57937	-0.0338
									7.41939	0.1756
									5.21508	-0.1856
									9.42452	0.2351
									6.94556	-0.2596
									7.04591	0.1835
									1.51524	-0.0609
									4.98171	-0.5346
									5.14124	0.0887
									2.70215	0.2624
									1.38069	0.3828
									3.32851	-0.453
									4.51191	-0.174
									4.35738	-0.1852
									3.84469	-0.2004
									5.54555	0.1892
									5.83866	0.2752
									3.49534	0.3183
									4.48339	-0.132
									5.22276	0.7325
									4.89278	0.2841
									4.45927	-0.1516
									1.66045	0.3789
									2.30812	0.3873
									7.87404	-0.1732
									0.72837	0.3346
									7.4765	-0.295
									3.66456	-0.1397
									3.43923	0.156
									8.37238	-0.1508
									6.12703	-0.0561
									1.8373	0.168
									1.59853	0.0796
									11.2855	-0.2139
									3.93059	-0.2154
									6.19797	0.2117
									4.87208	-0.3436
									4.90396	-0.1489
									4.36988	-0.0846
									2.9703	0.311
									5.78306	-0.1118
									3.85016	-0.0616
									4.9627	0.3012
									4.72079	-0.1755
									4.04616	-0.1815
									4.61186	0.0894
									5.52714	0.3033
									4.3444	-0.4634
									4.74431	-0.2868
									3.54526	-0.1088
									0.919299	0.7185
									2.72911	-0.287
									6.11357	-0.4144
									3.99051	-0.3772
									3.64597	0.1695
									3.89352	-0.3349
									2.70366	0.2647
									3.92835	-0.051
									1.46355	0.3399
									2.55066	0.017
									4.2849	-0.1982
									3.23657	0.2075
									8.84908	-0.6056
									4.22615	-0.1893
									6.67436	0.0288
									3.77869	-0.0637
									4.94669	-0.306
									2.93153	-0.1017
									6.61202	0.3355
									3.97546	0.0406
									4.52608	-0.2684
									3.36858	0.3769
									4.5374	-0.2345
									2.88635	-0.3313
									6.6265	-0.1424
									3.27778	-0.154
									4.50642	-0.2106
									3.76554	-0.078
									5.20679	-0.4787
									4.31533	-0.0648
									4.69527	0.2148
									4.21387	0.3011
									4.33782	-0.1535
									2.52093	0.4788
									4.31712	-0.0323
									1.33384	0.1327
									4.98688	-0.6474
									1.31838	-0.1447
									1.03551	0.187
									2.53677	-0.009
									6.16563	-0.215
									4.58262	0.6923
									4.80854	-0.0754
									2.95521	-0.3083
									4.31109	-0.3555
									5.60387	-0.2633
									0.788201	0.3926
									8.41045	-0.3519
[truncated: 8,680 more rows]

## Sheet: Figure S1
Figure S1A							Figure S1B
	neuron	feature	Relative to manual					filename	TMD dist
	18869_2877_3581_1814	Bif angle remote	0.852921					15257_7706_6666_1635	947.663
	18869_2877_3581_1814	Bif angle local	0.852022					15257_8562_10300_1314	374.341
	18869_2877_3581_1814	Contraction	1.05229					15257_8397_10906_2196	462.562
	18869_2877_3581_1814	No. of bifs	1.90323					15257_8309_8575_2251	1613.92
	18869_2877_3581_1814	No. of branches	1.84848					15257_7990_11948_1107	268.41
	18869_2877_3581_1814	Hausdorff dimension	1.14865					15257_6631_12759_1147	302.641
	18869_2877_3581_1814	Max. branch order	1.5					15257_8222_8418_2244	365.072
	18869_2877_3581_1814	Total length	1.64727					15257_8201_10778_2010	392.683
	18869_2877_3581_1814	Max. Euc distance	1.27934					15257_8081_10622_2076	321.078
	18869_2877_3581_1814	Max. path distance	1.49415					17109_3822_1989_3217	146.905
	18869_2877_3581_1814	Overall z span	1.05136					17109_4022_11652_1137	343.621
	18869_2877_3581_1814	Overall y span	1.26956					17109_3352_6275_926	102.837
	18869_2877_3581_1814	Overall x span	1.38732					17109_4976_4559_1216	277.063
	18869_2877_3581_1814	No. of stems	0.666667					17109_3904_2052_3250	301.687
	18869_2877_3581_1814	No. of tips	1.77778					17109_3310_2865_2385	70.4701
	18454_5364_4072_3031	Bif angle remote	1.2963					17109_3101_2595_3531	205.07
	18454_5364_4072_3031	Bif angle local	1.17669					17109_2710_12645_3317	143.474
	18454_5364_4072_3031	Contraction	1.0296					17109_4617_13346_1867	285.137
	18454_5364_4072_3031	No. of bifs	0.795455					17109_5108_4390_1318	215.609
	18454_5364_4072_3031	No. of branches	0.771739					17109_2166_3379_3148	519.307
	18454_5364_4072_3031	Hausdorff dimension	1.17396					17109_4752_4083_1350	328.816
	18454_5364_4072_3031	Max. branch order	1.11111					17109_4711_11833_1152	226.821
	18454_5364_4072_3031	Total length	0.744934					17109_2379_12264_3180	130.911
	18454_5364_4072_3031	Max. Euc distance	1.34183					17109_4488_12092_1244	98.7502
	18454_5364_4072_3031	Max. path distance	1.64571					17109_3379_3099_2081	167.805
	18454_5364_4072_3031	Overall z span	2.30263					17109_3499_2144_3271	119.412
	18454_5364_4072_3031	Overall y span	0.865349					17109_2871_3240_3526	264.349
	18454_5364_4072_3031	Overall x span	1.05174					17109_3716_2204_3447	180.332
	18454_5364_4072_3031	No. of stems	0.5					17109_4801_5255_980	193.428
	18454_5364_4072_3031	No. of tips	0.755102					17109_2192_3718_3326	391.774
	17302_6872_21938_2064	Bif angle remote	0.952916					17109_4850_4848_1230	64.696
	17302_6872_21938_2064	Bif angle local	0.850596					17109_4027_11140_890	119.571
	17302_6872_21938_2064	Contraction	1.02636					17109_4520_13632_2388	114.372
	17302_6872_21938_2064	No. of bifs	2.3					17109_3470_13305_3436	469.862
	17302_6872_21938_2064	No. of branches	2.32258					17109_5413_3593_1593	275.913
	17302_6872_21938_2064	Hausdorff dimension	1.25508					17109_4669_11847_1221	258.918
	17302_6872_21938_2064	Max. branch order	2.8					17109_4934_4655_1250	335.497
	17302_6872_21938_2064	Total length	1.42851					17109_4269_11527_1153	167.453
	17302_6872_21938_2064	Max. Euc distance	1.04181					17109_4650_12346_1344	289.47
	17302_6872_21938_2064	Max. path distance	1.29768					17300_9841_22647_1756	671.432
	17302_6872_21938_2064	Overall z span	1.49398					17300_13528_19802_2783	579.66
	17302_6872_21938_2064	Overall y span	1.0786					17300_11709_6727_3026	385.284
	17302_6872_21938_2064	Overall x span	0.784331					17300_10162_22396_1712	715.972
	17302_6872_21938_2064	No. of stems	2					17302_8159_19937_2378	299.771
	17302_6872_21938_2064	No. of tips	2.30303					17302_11648_10164_1630	589.93
	18455_7490_6651_2736	Bif angle remote	0.525319					17302_9491_19698_2434	146.446
	18455_7490_6651_2736	Bif angle local	0.697314					17302_6239_20803_1385	106.507
	18455_7490_6651_2736	Contraction	1.01792					17302_8784_9824_2792	79.7062
	18455_7490_6651_2736	No. of bifs	1.69565					17302_8916_20168_1131	354.321
	18455_7490_6651_2736	No. of branches	1.78723					17302_11396_11567_1559	706.981
	18455_7490_6651_2736	Hausdorff dimension	1.30706					17302_9041_7892_1555	197.668
	18455_7490_6651_2736	Max. branch order	0.875					17302_8140_20961_1380	431.497
	18455_7490_6651_2736	Total length	2.16244					17302_10307_10377_2610	114.452
	18455_7490_6651_2736	Max. Euc distance	0.859973					17302_9118_8236_1489	172.027
	18455_7490_6651_2736	Max. path distance	0.664425					17302_9385_9722_2382	80.9834
	18455_7490_6651_2736	Overall z span	0.782376					17302_10431_9558_1385	752.617
	18455_7490_6651_2736	Overall y span	0.850539					17302_8152_20151_2585	197.297
	18455_7490_6651_2736	Overall x span	1.06018					17302_8783_20169_2340	149.475
	18455_7490_6651_2736	No. of stems	2.66667					17302_8564_10107_2845	288.325
	18455_7490_6651_2736	No. of tips	1.84					17302_9169_8971_1200	718.179
	17545_12144_8700_1459	Bif angle remote	1.17772					17302_9615_8103_1454	602.478
	17545_12144_8700_1459	Bif angle local	0.646126					17302_7326_20248_1321	380.18
	17545_12144_8700_1459	Contraction	1.02331					17302_11321_10917_1384	172.606
	17545_12144_8700_1459	No. of bifs	0.577778					17302_9840_10174_2698	109.766
	17545_12144_8700_1459	No. of branches	0.59375					17302_8100_7804_1476	409.389
	17545_12144_8700_1459	Hausdorff dimension	1.14594					17302_7496_10978_2170	374.908
	17545_12144_8700_1459	Max. branch order	1.33333					17302_8292_19216_2285	114.55
	17545_12144_8700_1459	Total length	0.585243					17302_7248_21299_1414	191.878
	17545_12144_8700_1459	Max. Euc distance	1.22934					17302_11060_9303_1850	450.124
	17545_12144_8700_1459	Max. path distance	1.29323					17302_8499_7830_1601	296.832
	17545_12144_8700_1459	Overall z span	0.879578					17302_9288_10007_1166	936.963
	17545_12144_8700_1459	Overall y span	1.29938					17302_7797_11115_2139	1203.68
	17545_12144_8700_1459	Overall x span	1.22866					17302_7479_8530_1522	966.218
	17545_12144_8700_1459	No. of stems	0.875					17302_9331_9706_2876	150.073
	17545_12144_8700_1459	No. of tips	0.615385					17302_10539_18327_1170	298.295
	18453_8699_9856_1612	Bif angle remote	1.31296					17302_6905_21012_1565	352.23
	18453_8699_9856_1612	Bif angle local	1.0258					17302_9528_19603_2468	121.314
	18453_8699_9856_1612	Contraction	1.03272					17302_10563_10448_2439	297.708
	18453_8699_9856_1612	No. of bifs	1.20833					17302_9882_18640_1317	371.2
	18453_8699_9856_1612	No. of branches	1.07273					17302_10387_9148_1649	209.496
	18453_8699_9856_1612	Hausdorff dimension	1.01581					17302_9273_19468_2505	242.37
	18453_8699_9856_1612	Max. branch order	1.6					17302_8317_19577_2194	66.1694
	18453_8699_9856_1612	Total length	1.17377					17302_8286_19607_2372	67.7128
	18453_8699_9856_1612	Max. Euc distance	1.51444					17302_7478_21087_1297	462.388
	18453_8699_9856_1612	Max. path distance	2.50136					17302_8313_19424_2077	219.754
	18453_8699_9856_1612	Overall z span	2.10565					17302_8557_7782_1584	529.048
	18453_8699_9856_1612	Overall y span	1.31216					17302_9823_9730_2598	71.943
	18453_8699_9856_1612	Overall x span	1.65779					17302_9006_10473_2846	159.728
	18453_8699_9856_1612	No. of stems	0.333333					17302_7190_21084_1374	576.672
	18453_8699_9856_1612	No. of tips	0.96875					17302_10251_10173_2611	87.4716
	17302_7190_21084_1374	Bif angle remote	1.23804					17302_8245_11494_2403	234.083
	17302_7190_21084_1374	Bif angle local	0.703372					17302_8207_7534_1548	226.272
	17302_7190_21084_1374	Contraction	1.02346					17302_10464_18656_1270	955.827
	17302_7190_21084_1374	No. of bifs	1.28571					17302_10021_10002_2680	117.483
	17302_7190_21084_1374	No. of branches	1.21277					17302_9436_10772_1149	422.755
	17302_7190_21084_1374	Hausdorff dimension	1.07232					17302_9494_7877_1630	541.349
	17302_7190_21084_1374	Max. branch order	1.16667					17302_8861_7974_1527	220.069
	17302_7190_21084_1374	Total length	0.70643					17302_9137_8115_1536	367.898
	17302_7190_21084_1374	Max. Euc distance	0.764253					17302_10951_10763_1486	423.574
	17302_7190_21084_1374	Max. path distance	0.730998					17302_8576_8180_1457	366.632
	17302_7190_21084_1374	Overall z span	0.8					17302_7915_19404_2609	586.896
	17302_7190_21084_1374	Overall y span	1.06169					17302_9408_19606_1208	168.715
	17302_7190_21084_1374	Overall x span	0.714524					17302_9340_8752_1468	362.297
	17302_7190_21084_1374	No. of stems	0.571429					17302_8087_21162_1356	732.336
	17302_7190_21084_1374	No. of tips	1.14815					17302_9884_8830_1261	906.076
	18867_13424_3539_2100	Bif angle remote	0.999369					17302_7542_17628_1150	381.03
	18867_13424_3539_2100	Bif angle local	0.731548					17302_7515_13529_2016	255.374
	18867_13424_3539_2100	Contraction	0.998495					17302_9556_20640_1399	232.764
	18867_13424_3539_2100	No. of bifs	0.895522					17302_10560_10295_2461	479.568
	18867_13424_3539_2100	No. of branches	0.859155					17302_8315_19523_2299	138.846
	18867_13424_3539_2100	Hausdorff dimension	1.11063					17302_6872_21938_2064	296.107
	18867_13424_3539_2100	Max. branch order	0.727273					17302_8017_19453_2596	130.614
	18867_13424_3539_2100	Total length	1.09953					17302_7468_14905_1738	467.077
	18867_13424_3539_2100	Max. Euc distance	0.944869					17302_10399_10023_2482	166.78
	18867_13424_3539_2100	Max. path distance	1.14841					17302_8660_10980_2215	84.3386
	18867_13424_3539_2100	Overall z span	1.03113					17543_2916_10138_2463	468.63
	18867_13424_3539_2100	Overall y span	1.71486					17543_3364_10523_2433	313.566
	18867_13424_3539_2100	Overall x span	1.26293					17543_6040_1816_1734	178.575
	18867_13424_3539_2100	No. of stems	0.4					17543_2567_10189_2644	164.26
	18867_13424_3539_2100	No. of tips	0.828947					17543_2533_10189_2664	144.529
	18454_12039_6001_2920	Bif angle remote	0.779278					17543_5038_1882_1653	379.626
	18454_12039_6001_2920	Bif angle local	0.744134					17543_3012_8521_1912	131.199
	18454_12039_6001_2920	Contraction	1.06028					17543_3684_1770_1920	196.901
	18454_12039_6001_2920	No. of bifs	2.56522					17545_11478_17968_2756	99.1862
	18454_12039_6001_2920	No. of branches	2.64583					17545_11017_8200_3103	846.305
	18454_12039_6001_2920	Hausdorff dimension	1.25817					17545_13420_16177_1535	599.939
	18454_12039_6001_2920	Max. branch order	1					17545_10519_19397_1777	131.127
	18454_12039_6001_2920	Total length	1.63108					17545_11730_7502_2878	215.903
	18454_12039_6001_2920	Max. Euc distance	0.95435					17545_11699_8319_2990	250.266
	18454_12039_6001_2920	Max. path distance	0.992885					17545_10873_18264_3164	252.001
	18454_12039_6001_2920	Overall z span	1.72856					17545_11852_8646_2965	421.907
	18454_12039_6001_2920	Overall y span	0.670622					17545_10636_8065_2757	111.625
	18454_12039_6001_2920	Overall x span	1.17213					17545_12169_7924_1635	476.758
	18454_12039_6001_2920	No. of stems	2					17545_10728_18209_3177	211.819
	18454_12039_6001_2920	No. of tips	2.65385					17545_10301_6501_2036	178.533
	18454_8652_5747_2483	Bif angle remote	0.69333					17545_10878_8219_2706	99.975
	18454_8652_5747_2483	Bif angle local	0.701813					17545_10767_7392_1591	316.315
	18454_8652_5747_2483	Contraction	1.01219					17545_10372_19288_1869	164.197
	18454_8652_5747_2483	No. of bifs	1.38235					17545_10928_19002_1798	275.951
	18454_8652_5747_2483	No. of branches	1.37681					17545_11782_17848_2712	137.017
	18454_8652_5747_2483	Hausdorff dimension	1.18463					17545_10674_7574_1782	181.951
	18454_8652_5747_2483	Max. branch order	0.6875					17545_8930_9005_2625	136.848
	18454_8652_5747_2483	Total length	2.29061					17545_9131_6799_1890	100.52
	18454_8652_5747_2483	Max. Euc distance	0.794563					17545_12068_18843_1801	147.861
	18454_8652_5747_2483	Max. path distance	0.623748					17545_11709_18582_1809	349.961
	18454_8652_5747_2483	Overall z span	2.99639					17545_8924_12374_2352	320.033
	18454_8652_5747_2483	Overall y span	0.733344					17545_11259_6723_1922	130.666
	18454_8652_5747_2483	Overall x span	1.23139					17545_11985_8309_1517	482.046
	18454_8652_5747_2483	No. of stems	1					17545_12909_10057_1692	166.767
	18454_8652_5747_2483	No. of tips	1.36111					17545_11076_19029_1795	308.763
	18458_8234_7812_2528	Bif angle remote	0.906287					17545_11391_18295_1691	418.637
	18458_8234_7812_2528	Bif angle local	0.977031					17545_10075_19020_1797	235.239
	18458_8234_7812_2528	Contraction	1.02683					17545_9737_18825_1930	180.878
	18458_8234_7812_2528	No. of bifs	1.76744					17545_12189_16967_2788	357.476
	18458_8234_7812_2528	No. of branches	1.72222					17545_13847_16605_2074	308.249
	18458_8234_7812_2528	Hausdorff dimension	1.21988					17545_11408_7900_2980	105.418
	18458_8234_7812_2528	Max. branch order	1.625					17545_12803_17700_2882	130.245
	18458_8234_7812_2528	Total length	2.29218					17545_9552_6690_1833	166.31
	18458_8234_7812_2528	Max. Euc distance	1.72041					17545_12445_18491_1910	161.131
	18458_8234_7812_2528	Max. path distance	1.80939					17545_9755_5114_2747	186.546
	18458_8234_7812_2528	Overall z span	3.03744					17545_12949_8187_1992	319.356
	18458_8234_7812_2528	Overall y span	1.25544					17545_11819_18657_1597	816.877
	18458_8234_7812_2528	Overall x span	2.1204					17545_11961_18391_1760	158.266
	18458_8234_7812_2528	No. of stems	0.333333					17545_13291_9203_1983	243.285
	18458_8234_7812_2528	No. of tips	1.66667					17545_10348_8038_2637	86.5982
	18458_14257_5383_2866	Bif angle remote	0.735784					17545_10081_18788_1970	363.392
	18458_14257_5383_2866	Bif angle local	0.700913					17545_10813_6413_1925	955.561
	18458_14257_5383_2866	Contraction	1.06701					17545_10408_16174_2607	124.56
	18458_14257_5383_2866	No. of bifs	1.14815					17545_10201_18866_1794	334.029
	18458_14257_5383_2866	No. of branches	1.08621					17545_11049_19077_1787	170.064
	18458_14257_5383_2866	Hausdorff dimension	1.11048					17545_10259_6323_1892	409.088
	18458_14257_5383_2866	Max. branch order	0.533333					17545_10281_12718_2275	353.508
	18458_14257_5383_2866	Total length	1.28315					17545_10556_6559_1891	95.5417
	18458_14257_5383_2866	Max. Euc distance	0.997595					17545_9391_7072_1736	357.914
	18458_14257_5383_2866	Max. path distance	0.655882					17545_10089_6941_1844	267.115
	18458_14257_5383_2866	Overall z span	1.18301					17545_10947_9660_1567	317.121
	18458_14257_5383_2866	Overall y span	1.08039					17545_11865_17848_3019	143.442
	18458_14257_5383_2866	Overall x span	1.08019					17545_12427_8307_2898	797.568
	18458_14257_5383_2866	No. of stems	0.5					17545_11066_6776_1794	340.232
	18458_14257_5383_2866	No. of tips	1.03125					17545_13650_16015_1798	137.626
	18454_12362_6249_2834	Bif angle remote	0.603305					17545_10394_19441_1839	244.335
	18454_12362_6249_2834	Bif angle local	0.761195					17545_10544_18469_1612	319.325
	18454_12362_6249_2834	Contraction	1.0498					17545_10776_8348_2683	235.079
	18454_12362_6249_2834	No. of bifs	1.41379					17545_10486_18294_3226	202.487
	18454_12362_6249_2834	No. of branches	1.37097					17545_10990_8285_1467	232.961
	18454_12362_6249_2834	Hausdorff dimension	1.20325					17545_9073_14265_2327	379.311
	18454_12362_6249_2834	Max. branch order	1.5					17545_11528_17318_2662	98.4835
	18454_12362_6249_2834	Total length	0.904022					17545_9478_5702_2619	220.998
	18454_12362_6249_2834	Max. Euc distance	1.02275					17545_12646_17805_1530	690.234
	18454_12362_6249_2834	Max. path distance	0.920376					17545_9169_6649_1930	143.903
	18454_12362_6249_2834	Overall z span	0.975818					17545_8506_6806_1887	574.943
	18454_12362_6249_2834	Overall y span	0.756702					17545_9158_8032_1576	586.259
	18454_12362_6249_2834	Overall x span	1.06592					17545_11124_7272_1672	134.313
	18454_12362_6249_2834	No. of stems	0.833333					17545_9490_10044_2787	143.185
	18454_12362_6249_2834	No. of tips	1.32353					17545_12325_19036_2029	123.739
	18457_4719_7649_2164	Bif angle remote	1.13597					17545_12124_17464_2959	417.899
	18457_4719_7649_2164	Bif angle local	0.967825					17545_9462_10045_2538	102.019
	18457_4719_7649_2164	Contraction	0.995388					17545_9783_9520_1415	501.444
	18457_4719_7649_2164	No. of bifs	0.693878					17545_10907_19431_1846	378.724
	18457_4719_7649_2164	No. of branches	0.666667					17781_11387_7251_3314	958.916
	18457_4719_7649_2164	Hausdorff dimension	1.21616					17781_3459_6778_3133	384.045
	18457_4719_7649_2164	Max. branch order	1.33333					17781_4481_7643_3570	352.393
	18457_4719_7649_2164	Total length	0.52897					17781_10027_8766_1573	160.469
	18457_4719_7649_2164	Max. Euc distance	0.694396					17781_6362_4198_3114	495.502
	18457_4719_7649_2164	Max. path distance	0.738868					17781_7888_4413_2778	269.979
	18457_4719_7649_2164	Overall z span	0.7318					17781_4887_21455_3012	115.775
	18457_4719_7649_2164	Overall y span	0.790028					17781_6013_5425_2582	93.6638
	18457_4719_7649_2164	Overall x span	0.571038					17781_6870_5285_2354	385.034
	18457_4719_7649_2164	No. of stems	0.333333					17781_11121_6350_3438	224.787
	18457_4719_7649_2164	No. of tips	0.648148					17781_6794_19199_1248	114.981
	18465_12044_7004_2950	Bif angle remote	0.495515					17781_4488_20906_3432	394.078
	18465_12044_7004_2950	Bif angle local	0.694622					17781_3805_6147_3102	180.93
	18465_12044_7004_2950	Contraction	1.11765					17781_11156_6850_3313	167.144
	18465_12044_7004_2950	No. of bifs	6.91667					17781_7199_4130_3168	286.182
	18465_12044_7004_2950	No. of branches	5.75862					17781_8873_5923_2682	341.659
	18465_12044_7004_2950	Hausdorff dimension	1.35523					17781_7124_18157_1443	593.519
	18465_12044_7004_2950	Max. branch order	3					17781_4114_5814_3147	384.113
	18465_12044_7004_2950	Total length	2.83286					17781_8928_5728_2349	90.962
	18465_12044_7004_2950	Max. Euc distance	1.07431					17781_8052_20594_1908	278.118
	18465_12044_7004_2950	Max. path distance	1.00892					17781_7539_9985_1086	725.973
	18465_12044_7004_2950	Overall z span	0.860046					17781_6819_8980_1311	207.848
	18465_12044_7004_2950	Overall y span	0.969356					17782_5948_8214_1645	247.964
	18465_12044_7004_2950	Overall x span	1.52083					17782_17649_9260_1828	267.847
	18465_12044_7004_2950	No. of stems	0.285714					17782_17388_9725_1838	309.191
	18465_12044_7004_2950	No. of tips	4.72222					17782_5496_8520_1746	217.952
	18465_13477_5771_3361	Bif angle remote	0.819448					17786_10108_10326_853	402.272
	18465_13477_5771_3361	Bif angle local	0.733659					17786_10754_15724_933	616.859
	18465_13477_5771_3361	Contraction	1.02236					17786_10724_15719_844	517.607
	18465_13477_5771_3361	No. of bifs	0.946429					17786_10329_10184_860	460.324
	18465_13477_5771_3361	No. of branches	0.931624					17787_14840_7259_2047	123.342
	18465_13477_5771_3361	Hausdorff dimension	1.26666					17787_5968_5869_1887	384.839
	18465_13477_5771_3361	Max. branch order	0.846154					17787_2842_6302_2618	209.819
	18465_13477_5771_3361	Total length	0.485855					17787_14884_7661_2112	81.8564
	18465_13477_5771_3361	Max. Euc distance	0.72118					17787_3432_4889_2634	193.503
	18465_13477_5771_3361	Max. path distance	0.671808					17787_15253_7311_2148	124.806
	18465_13477_5771_3361	Overall z span	0.383217					17787_14924_5474_2146	169.985
	18465_13477_5771_3361	Overall y span	0.852566					17787_2582_6439_2262	275.84
	18465_13477_5771_3361	Overall x span	0.460515					17787_3040_7090_2590	154.799
	18465_13477_5771_3361	No. of stems	0.285714					17787_2218_4583_2344	112.318
	18465_13477_5771_3361	No. of tips	0.919355					17787_6584_5310_1886	297.525
	17545_12803_17700_2882	Bif angle remote	0.812727					17787_6366_702_3532	563.855
	17545_12803_17700_2882	Bif angle local	0.83976					17788_8319_1833_2884	182.304
	17545_12803_17700_2882	Contraction	1.08487					17788_1980_3299_2521	157.707
	17545_12803_17700_2882	No. of bifs	0.771429					17788_1752_4741_2349	220.037
	17545_12803_17700_2882	No. of branches	0.733333					17788_2996_4103_1850	255.939
	17545_12803_17700_2882	Hausdorff dimension	1.03537					18047_12756_3976_2856	523.025
	17545_12803_17700_2882	Max. branch order	1					18047_8031_7403_1221	309.83
	17545_12803_17700_2882	Total length	0.562184					18047_5928_6494_1309	369.807
	17545_12803_17700_2882	Max. Euc distance	1.27436					18047_9429_5393_2227	192.648
	17545_12803_17700_2882	Max. path distance	1.12376					18047_5026_6332_1588	496.189
	17545_12803_17700_2882	Overall z span	0.845791					18047_15521_6595_3883	345.507
	17545_12803_17700_2882	Overall y span	1.22959					18047_7082_4533_2067	438.556
	17545_12803_17700_2882	Overall x span	1.09781					182724_2908_6302_1497	519.52
	17545_12803_17700_2882	No. of stems	0.428571					182724_3545_10132_1116	332.489
	17545_12803_17700_2882	No. of tips	0.707317					182724_3392_5901_1123	277.052
	18453_15281_2368_3153	Bif angle remote	1.00831					182724_3209_10491_1247	479.164
	18453_15281_2368_3153	Bif angle local	0.758174					182724_2813_4706_2291	274.367
	18453_15281_2368_3153	Contraction	1.02218					182724_4650_8945_1191	331.45
	18453_15281_2368_3153	No. of bifs	1.74074					182724_4240_10544_1261	508.531
	18453_15281_2368_3153	No. of branches	1.68965					182724_4452_11983_1924	347.301
	18453_15281_2368_3153	Hausdorff dimension	1.0824					182724_2805_6612_1333	416.588
	18453_15281_2368_3153	Max. branch order	1.33333					182724_3540_10592_1166	390.209
	18453_15281_2368_3153	Total length	2.13231					182724_4077_3378_2291	212.297
	18453_15281_2368_3153	Max. Euc distance	1.82252					182724_1896_5967_2964	368.827
	18453_15281_2368_3153	Max. path distance	2.00042					182724_3767_10896_1264	605.335
	18453_15281_2368_3153	Overall z span	2.17103					182724_4916_12841_2826	265.825
	18453_15281_2368_3153	Overall y span	1.75172					182724_2664_10296_2677	361.09
	18453_15281_2368_3153	Overall x span	2.65561					182724_2625_6082_2235	663.91
	18453_15281_2368_3153	No. of stems	0.833333					182725_6722_3805_1837	569.818
	18453_15281_2368_3153	No. of tips	1.625					182725_2860_9588_2076	326.527
	18869_8857_5226_2366	Bif angle remote	1.40085					182725_2292_11282_3660	317.758
	18869_8857_5226_2366	Bif angle local	1.58587					182725_3279_5694_2034	759.13
	18869_8857_5226_2366	Contraction	1.023					182725_4548_5589_1115	470.787
	18869_8857_5226_2366	No. of bifs	0.375					182725_2762_5814_2545	253.93
	18869_8857_5226_2366	No. of branches	0.352941					182725_2537_9231_2193	368.57
	18869_8857_5226_2366	Hausdorff dimension	1.05869					182725_3048_3923_3409	278.613
	18869_8857_5226_2366	Max. branch order	1					182725_2833_9245_2141	284.53
	18869_8857_5226_2366	Total length	0.561241					182725_4698_11133_1458	329.681
	18869_8857_5226_2366	Max. Euc distance	1.47978					182725_4471_6033_1191	225.483
	18869_8857_5226_2366	Max. path distance	1.43302					182725_2776_9596_1876	249.669
	18869_8857_5226_2366	Overall z span	1.50459					182725_4685_10565_1288	396.431
	18869_8857_5226_2366	Overall y span	1.24145					182725_2985_5208_2501	379.825
	18869_8857_5226_2366	Overall x span	0.969752					182725_5008_5389_1183	196.947
	18869_8857_5226_2366	No. of stems	0.333333					18452_5706_1039_3623	193.487
	18869_8857_5226_2366	No. of tips	0.351351					18452_7228_10673_1964	388.372
	18453_16511_5813_2332	Bif angle remote	1.08668					18452_5159_8732_2001	150.124
	18453_16511_5813_2332	Bif angle local	0.882544					18452_13339_10040_2136	277.494
	18453_16511_5813_2332	Contraction	1.00523					18452_7607_10501_2065	312.997
	18453_16511_5813_2332	No. of bifs	0.940299					18452_5641_10537_2270	173.395
	18453_16511_5813_2332	No. of branches	0.915493					18453_4460_4337_1834	301.575
	18453_16511_5813_2332	Hausdorff dimension	1.22974					18453_17230_5236_3111	316.798
	18453_16511_5813_2332	Max. branch order	0.578947					18453_4778_2891_2556	233.626
	18453_16511_5813_2332	Total length	1.03333					18453_11464_10942_1967	286.269
	18453_16511_5813_2332	Max. Euc distance	1.3118					18453_11140_4030_959	328.002
	18453_16511_5813_2332	Max. path distance	1.76889					18453_4276_2368_3364	768.507
	18453_16511_5813_2332	Overall z span	1.21843					18453_8699_9856_1612	214.247
	18453_16511_5813_2332	Overall y span	1.39497					18453_5854_1875_3649	750.469
	18453_16511_5813_2332	Overall x span	1.23814					18453_11299_2823_1881	314.477
	18453_16511_5813_2332	No. of stems	0.6					18453_15304_3866_2201	367.708
	18453_16511_5813_2332	No. of tips	0.894737					18453_5161_2576_2647	136.225
	182725_4685_10565_1288	Bif angle remote	0.988857					18453_12080_3323_1728	805.264
	182725_4685_10565_1288	Bif angle local	0.767017					18453_8462_2644_2033	554.607
	182725_4685_10565_1288	Contraction	1.0616					18453_13853_4945_1353	527.284
	182725_4685_10565_1288	No. of bifs	2.5814					18453_5288_1543_3335	355.436
	182725_4685_10565_1288	No. of branches	2.55682					18453_5217_3688_1846	259.484
	182725_4685_10565_1288	Hausdorff dimension	1.26019					18453_3869_6867_2141	163.728
	182725_4685_10565_1288	Max. branch order	2.625					18453_4434_2227_3329	330.126
	182725_4685_10565_1288	Total length	2.04276					18453_16495_6531_2787	310.132
	182725_4685_10565_1288	Max. Euc distance	1.40311					18453_14705_5036_1660	264.009
	182725_4685_10565_1288	Max. path distance	1.71393					18453_6495_3636_1439	261.528
	182725_4685_10565_1288	Overall z span	2.72717					18453_5069_7620_3846	335.319
	182725_4685_10565_1288	Overall y span	1.22686					18453_5743_1569_3564	549.594
	182725_4685_10565_1288	Overall x span	1.22712					18453_8041_10445_1905	74.1428
	182725_4685_10565_1288	No. of stems	1					18453_3220_3915_3352	337.312
	182725_4685_10565_1288	No. of tips	2.5					18453_14113_4144_1734	293.949
	18453_14253_2147_2846	Bif angle remote	1.07955					18453_11265_2177_3285	440.626
	18453_14253_2147_2846	Bif angle local	0.867864					18453_15776_4622_2190	369.166
	18453_14253_2147_2846	Contraction	1.03074					18453_12309_1568_2962	698.958
	18453_14253_2147_2846	No. of bifs	0.653846					18453_2714_4595_3650	503.135
	18453_14253_2147_2846	No. of branches	0.666667					18453_7917_3617_1197	434.418
	18453_14253_2147_2846	Hausdorff dimension	1.0725					18453_14676_4597_1742	485.553
	18453_14253_2147_2846	Max. branch order	0.909091					18453_8122_10415_1898	313.01
	18453_14253_2147_2846	Total length	0.561077					18453_16433_4706_3727	232.708
	18453_14253_2147_2846	Max. Euc distance	1.46508					18453_10500_3019_1753	549.606
	18453_14253_2147_2846	Max. path distance	1.83187					18453_12265_1853_2653	374.964
	18453_14253_2147_2846	Overall z span	1.01153					18453_4580_2003_3302	233.325
	18453_14253_2147_2846	Overall y span	1.4146					18453_15861_3071_2881	252.383
	18453_14253_2147_2846	Overall x span	1.17738					18453_14636_3580_2239	611.933
	18453_14253_2147_2846	No. of stems	1.2					18453_6803_3674_1495	488.02
	18453_14253_2147_2846	No. of tips	0.682927					18453_5842_4193_1306	501.371
	18454_11451_5724_2825	Bif angle remote	0.877635					18453_4136_4946_1844	150.364
	18454_11451_5724_2825	Bif angle local	0.759436					18453_13743_4464_1507	597.771
	18454_11451_5724_2825	Contraction	0.978713					18453_14341_5846_1321	235.869
	18454_11451_5724_2825	No. of bifs	0.847826					18453_9525_3508_1919	133.883
	18454_11451_5724_2825	No. of branches	0.873684					18453_15503_4146_2241	634.913
	18454_11451_5724_2825	Hausdorff dimension	1.32013					18453_4721_1908_3280	200.277
	18454_11451_5724_2825	Max. branch order	1.14286					18453_15891_4445_2371	522.292
	18454_11451_5724_2825	Total length	1.31212					18453_15192_5050_1783	383.945
	18454_11451_5724_2825	Max. Euc distance	1.4206					18453_16157_4189_2662	216.839
	18454_11451_5724_2825	Max. path distance	1.70608					18453_6020_2587_2169	317.673
	18454_11451_5724_2825	Overall z span	0.639294					18453_11869_4246_1094	652.535
	18454_11451_5724_2825	Overall y span	0.781282					18453_15342_3351_2362	224.489
	18454_11451_5724_2825	Overall x span	1.87337					18453_4916_2610_2614	567.289
	18454_11451_5724_2825	No. of stems	1.4					18453_4820_2736_2723	242.114
	18454_11451_5724_2825	No. of tips	0.9					18453_12841_1548_2828	61.0764
	18454_5864_5401_2789	Bif angle remote	0.586871					18453_4394_2276_3573	403.674
	18454_5864_5401_2789	Bif angle local	0.632276					18453_5778_1414_3421	574.467
	18454_5864_5401_2789	Contraction	1.07409					18453_14076_1789_3374	308.466
	18454_5864_5401_2789	No. of bifs	1.3617					18453_4360_2242_3264	329.686
	18454_5864_5401_2789	No. of branches	1.35714					18453_4012_2964_3024	383.044
	18454_5864_5401_2789	Hausdorff dimension	1.17051					18453_11662_1680_2668	731.702
	18454_5864_5401_2789	Max. branch order	1					18453_12031_5844_815	318.081
	18454_5864_5401_2789	Total length	1.32179					18453_4743_3950_1919	240.96
	18454_5864_5401_2789	Max. Euc distance	1.11312					18453_7217_4854_831	426.411
	18454_5864_5401_2789	Max. path distance	1.06074					18453_9732_1706_2919	516.855
	18454_5864_5401_2789	Overall z span	1.05415					18453_12403_1568_2990	637.693
	18454_5864_5401_2789	Overall y span	1.26883					18453_2894_6096_3900	501.909
	18454_5864_5401_2789	Overall x span	1.31171					18453_16835_7041_2656	498.64
	18454_5864_5401_2789	No. of stems	1.16667					18453_16055_4486_2511	417.503
	18454_5864_5401_2789	No. of tips	1.34615					18453_15187_2534_3235	569.492
	18454_6456_6484_2923	Bif angle remote	0.953627					18453_4506_2161_3234	199.988
	18454_6456_6484_2923	Bif angle local	0.725468					18453_6371_3553_1590	351.404
	18454_6456_6484_2923	Contraction	1.0231					18453_16371_6363_2713	133.156
	18454_6456_6484_2923	No. of bifs	0.892857					18453_4546_2337_3552	422.592
	18454_6456_6484_2923	No. of branches	0.931624					18453_12409_1516_3017	367.97
	18454_6456_6484_2923	Hausdorff dimension	1.13233					18453_15366_4231_2111	699.664
	18454_6456_6484_2923	Max. branch order	0.777778					18453_4103_5536_1653	618.283
	18454_6456_6484_2923	Total length	1.02954					18453_15106_4835_1777	667.208
	18454_6456_6484_2923	Max. Euc distance	0.780707					18453_7047_1966_2350	432.6
	18454_6456_6484_2923	Max. path distance	0.815842					18453_4507_2062_3510	257.513
	18454_6456_6484_2923	Overall z span	0.844474					18453_5738_1804_3501	454.102
	18454_6456_6484_2923	Overall y span	0.77069					18453_15110_2555_3608	592.451
	18454_6456_6484_2923	Overall x span	0.933252					18453_3766_6458_2139	189.334
	18454_6456_6484_2923	No. of stems	1.28571					18453_5625_3210_1965	389.701
	18454_6456_6484_2923	No. of tips	0.967742					18453_14253_2147_2846	458.374
	18457_13439_6142_2749	Bif angle remote	1.06177					18453_8467_2582_2110	480.821
	18457_13439_6142_2749	Bif angle local	0.918234					18453_15835_3650_3565	497.087
	18457_13439_6142_2749	Contraction	0.993782					18453_12075_5286_817	749.116
	18457_13439_6142_2749	No. of bifs	0.861111					18453_4379_2248_3498	284.518
	18457_13439_6142_2749	No. of branches	0.807692					18453_14603_2518_2758	525.854
	18457_13439_6142_2749	Hausdorff dimension	1.1589					18453_5053_2956_2441	373.609
	18457_13439_6142_2749	Max. branch order	1.2					18453_16244_4719_2263	122.608
	18457_13439_6142_2749	Total length	0.54459					18453_5522_1812_3594	192.887
	18457_13439_6142_2749	Max. Euc distance	1.10861					18453_6787_2972_1897	723.134
	18457_13439_6142_2749	Max. path distance	0.92033					18453_4457_4819_1668	385.25
	18457_13439_6142_2749	Overall z span	0.779827					18453_16525_6153_2935	315.829
	18457_13439_6142_2749	Overall y span	0.931646					18453_6484_1433_3617	653.314
	18457_13439_6142_2749	Overall x span	0.835683					18453_5124_1840_3088	527.927
	18457_13439_6142_2749	No. of stems	0.25					18454_12656_5086_3033	194.783
	18457_13439_6142_2749	No. of tips	0.767442					18454_5477_5422_1848	397.66
	17545_8924_12374_2352	Bif angle remote	0.829705					18454_5625_5898_2796	115.309
	17545_8924_12374_2352	Bif angle local	0.779228					18454_12436_3751_1922	409.329
	17545_8924_12374_2352	Contraction	1.00182					18454_13051_3696_2339	346.717
	17545_8924_12374_2352	No. of bifs	0.464286					18454_5124_5667_2836	146.002
	17545_8924_12374_2352	No. of branches	0.478261					18454_12362_6249_2834	141.709
	17545_8924_12374_2352	Hausdorff dimension	0.991645					18454_8167_6571_2539	280.597
	17545_8924_12374_2352	Max. branch order	0.7					18454_12174_5944_2755	174.983
	17545_8924_12374_2352	Total length	0.816561					18454_5492_5320_2769	111.616
	17545_8924_12374_2352	Max. Euc distance	1.18056					18454_11173_3401_1971	505.477
	17545_8924_12374_2352	Max. path distance	1.21885					18454_5029_5442_2781	111.049
	17545_8924_12374_2352	Overall z span	1.4439					18454_4876_5580_2946	106.515
	17545_8924_12374_2352	Overall y span	1.02487					18454_11983_4871_2940	162.626
	17545_8924_12374_2352	Overall x span	1.42731					18454_5456_5459_2862	86.5986
	17545_8924_12374_2352	No. of stems	0.8					18454_12284_5260_2819	220.856
	17545_8924_12374_2352	No. of tips	0.5					18454_6008_6032_2958	52.1732
	18864_2391_3075_2588	Bif angle remote	1.13705					18454_11718_5689_2932	27.7314
	18864_2391_3075_2588	Bif angle local	1.10972					18454_6236_6419_2940	137.091
	18864_2391_3075_2588	Contraction	1.0739					18454_11904_4271_3085	184.783
	18864_2391_3075_2588	No. of bifs	2.30233					18454_12046_5383_3313	266.365
	18864_2391_3075_2588	No. of branches	2.1978					18454_12167_6456_2760	562.992
	18864_2391_3075_2588	Hausdorff dimension	1.24331					18454_5460_6670_2819	179.517
	18864_2391_3075_2588	Max. branch order	2.14286					18454_5611_5528_2953	81.5402
	18864_2391_3075_2588	Total length	1.31679					18454_6255_6022_2686	68.7157
	18864_2391_3075_2588	Max. Euc distance	1.23104					18454_5359_5044_2951	91.9763
	18864_2391_3075_2588	Max. path distance	1.96131					18454_5196_5532_2871	138.059
	18864_2391_3075_2588	Overall z span	2.42064					18454_4972_5252_2723	182.517
	18864_2391_3075_2588	Overall y span	1.09319					18454_11941_5920_2918	341.225
	18864_2391_3075_2588	Overall x span	0.961913					18454_5856_6199_2841	134.968
	18864_2391_3075_2588	No. of stems	0.428571					18454_6294_6553_2852	126.825
	18864_2391_3075_2588	No. of tips	2.08163					18454_5367_5651_2882	116.755
	18465_5141_4281_3212	Bif angle remote	0.650489					18454_11135_5742_2938	97.5108
	18465_5141_4281_3212	Bif angle local	0.836374					18454_12330_5280_3076	166.416
	18465_5141_4281_3212	Contraction	1.04351					18454_11740_5651_2749	151.096
	18465_5141_4281_3212	No. of bifs	0.237288					18454_8652_5747_2483	145.193
	18465_5141_4281_3212	No. of branches	0.231405					18454_5272_5377_3347	75.217
	18465_5141_4281_3212	Hausdorff dimension	1.18397					18454_11285_6005_2870	35.5851
	18465_5141_4281_3212	Max. branch order	0.75					18454_5940_4184_1759	90.0337
	18465_5141_4281_3212	Total length	0.26251					18454_12344_5449_3369	108.079
	18465_5141_4281_3212	Max. Euc distance	0.952788					18454_12580_5572_3490	51.427
	18465_5141_4281_3212	Max. path distance	0.986418					18454_5590_4321_2120	214.146
	18465_5141_4281_3212	Overall z span	0.504271					18454_5212_5168_3053	122.411
	18465_5141_4281_3212	Overall y span	0.64356					18454_12460_5444_2771	138.711
	18465_5141_4281_3212	Overall x span	0.56865					18454_4950_5566_2863	95.1211
	18465_5141_4281_3212	No. of stems	0.4					18454_12702_5195_3050	74.8862
	18465_5141_4281_3212	No. of tips	0.238095					18454_11308_5828_2914	82.3478
	18864_3938_15725_2652	Bif angle remote	0.812171					18454_5087_4996_1702	255.268
	18864_3938_15725_2652	Bif angle local	0.806323					18454_12381_5889_2789	58.7537
	18864_3938_15725_2652	Contraction	1.04551					18454_12812_5455_2940	58.205
	18864_3938_15725_2652	No. of bifs	1.62069					18454_6649_6195_2757	172.134
	18864_3938_15725_2652	No. of branches	1.64706					18454_4184_7318_2058	712.98
	18864_3938_15725_2652	Hausdorff dimension	1.22827					18454_11275_6041_2814	216.595
	18864_3938_15725_2652	Max. branch order	2					18454_4760_5508_2907	96.9925
	18864_3938_15725_2652	Total length	1.06571					18454_12103_5182_3076	136.402
	18864_3938_15725_2652	Max. Euc distance	1.10919					18454_12002_5444_3182	209.132
	18864_3938_15725_2652	Max. path distance	2.01016					18454_12162_5025_3403	95.6126
	18864_3938_15725_2652	Overall z span	1.56566					18454_6046_5752_2811	58.3549
	18864_3938_15725_2652	Overall y span	0.999546					18454_5257_5619_2996	97.674
	18864_3938_15725_2652	Overall x span	1.10859					18454_6751_6291_2845	287.293
	18864_3938_15725_2652	No. of stems	1.6					18454_11723_5606_3234	683.739
	18864_3938_15725_2652	No. of tips	1.66129					18454_5308_4996_2908	98.6122
	18465_6441_7144_2501	Bif angle remote	0.618322					18454_12184_5006_3086	171.92
	18465_6441_7144_2501	Bif angle local	0.698144					18454_5296_5727_3005	129.771
	18465_6441_7144_2501	Contraction	1.03168					18454_8375_5419_2830	60.9115
	18465_6441_7144_2501	No. of bifs	1.17308					18454_9381_5659_2464	262.293
	18465_6441_7144_2501	No. of branches	1.11927					18454_12329_5548_2896	83.3442
	18465_6441_7144_2501	Hausdorff dimension	1.37071					18454_5308_4727_2844	214.043
	18465_6441_7144_2501	Max. branch order	0.625					18454_13668_4776_2009	378.421
	18465_6441_7144_2501	Total length	0.932886					18454_12704_5052_2858	168.051
	18465_6441_7144_2501	Max. Euc distance	1.01651					18454_4582_4657_1891	517.508
	18465_6441_7144_2501	Max. path distance	1.11137					18454_12518_4876_3091	195.974
	18465_6441_7144_2501	Overall z span	1.00325					18454_11966_5370_3029	121.207
	18465_6441_7144_2501	Overall y span	1.00473					18454_5804_5624_2730	216.424
	18465_6441_7144_2501	Overall x span	1.09275					18454_5756_5382_2864	162.054
	18465_6441_7144_2501	No. of stems	0.285714					18454_4031_4549_2528	76.1444
	18465_6441_7144_2501	No. of tips	1.06897					18454_8604_6373_2657	147.463
	18864_4691_1118_2280	Bif angle remote	0.894081					18454_10946_6322_2933	374.659
	18864_4691_1118_2280	Bif angle local	0.857208					18454_14544_5337_2484	448.801
	18864_4691_1118_2280	Contraction	1.06878					18454_12032_5121_2922	104.438
	18864_4691_1118_2280	No. of bifs	2.43243					18454_5419_5921_2759	95.3237
	18864_4691_1118_2280	No. of branches	2.32911					18454_11898_5182_2911	144.114
	18864_4691_1118_2280	Hausdorff dimension	1.13803					18454_5433_3720_2339	209.581
	18864_4691_1118_2280	Max. branch order	1.14286					18454_5643_5907_2900	132.349
	18864_4691_1118_2280	Total length	1.79935					18454_12115_5882_2843	58.3928
	18864_4691_1118_2280	Max. Euc distance	1.23635					18454_5556_4344_1834	650.739
	18864_4691_1118_2280	Max. path distance	1.36634					18454_11542_6117_2722	322.561
	18864_4691_1118_2280	Overall z span	1.60334					18454_4473_5200_3204	285.107
	18864_4691_1118_2280	Overall y span	1.13987					18454_12302_6283_2798	154.494
	18864_4691_1118_2280	Overall x span	1.33565					18454_7264_5344_1559	112.825
	18864_4691_1118_2280	No. of stems	0.714286					18454_9459_5307_2786	58.3485
	18864_4691_1118_2280	No. of tips	2.2093					18454_5288_5571_3215	78.4279
	18462_10579_4810_2837	Bif angle remote	1.17945					18454_12564_4992_3109	141.274
	18462_10579_4810_2837	Bif angle local	0.695869					18454_11096_6388_2912	150.87
	18462_10579_4810_2837	Contraction	1.06531					18454_12129_4883_3017	99.6851
	18462_10579_4810_2837	No. of bifs	0.416667					18454_11982_5036_2982	109.998
	18462_10579_4810_2837	No. of branches	0.46					18454_12671_4828_1797	335.659
	18462_10579_4810_2837	Hausdorff dimension	1.17311					18454_5789_5858_2876	109.346
	18462_10579_4810_2837	Max. branch order	0.833333					18454_12125_5087_3332	186.655
	18462_10579_4810_2837	Total length	0.33188					18454_12668_4964_2957	85.731
	18462_10579_4810_2837	Max. Euc distance	0.923546					18454_12047_5757_2950	119.783
	18462_10579_4810_2837	Max. path distance	1.00636					18454_12328_4814_3175	147.989
	18462_10579_4810_2837	Overall z span	0.95813					18454_4106_5015_2026	119.689
	18462_10579_4810_2837	Overall y span	0.833304					18454_5167_6366_2686	155.183
	18462_10579_4810_2837	Overall x span	0.403299					18454_6283_6340_2806	137.529
	18462_10579_4810_2837	No. of stems	1.25					18454_12444_4924_3120	92.5201
	18462_10579_4810_2837	No. of tips	0.518519					18454_5142_4872_3196	118.922
	191812_4005_12090_1957	Bif angle remote	0.987321					18454_5556_5839_2747	142.259
	191812_4005_12090_1957	Bif angle local	0.910619					18454_8337_6670_2649	264.411
	191812_4005_12090_1957	Contraction	1.02017					18454_12690_5190_2879	121.807
	191812_4005_12090_1957	No. of bifs	1.39682					18454_7115_6304_2859	212.583
	191812_4005_12090_1957	No. of branches	1.35115					18454_5548_5547_2736	265.35
	191812_4005_12090_1957	Hausdorff dimension	1.20777					18454_5212_5395_2878	173.34
	191812_4005_12090_1957	Max. branch order	0.9375					18454_5448_5692_2755	95.748
	191812_4005_12090_1957	Total length	1.77031					18454_12418_5572_3095	117.812
	191812_4005_12090_1957	Max. Euc distance	1.14105					18454_5364_4072_3031	130.993
	191812_4005_12090_1957	Max. path distance	1.05606					18454_11689_5738_3072	132.237
	191812_4005_12090_1957	Overall z span	1.49988					18454_5647_5452_2679	164.15
	191812_4005_12090_1957	Overall y span	1.49804					18454_7981_6516_2684	156.646
	191812_4005_12090_1957	Overall x span	1.5904					18454_5679_5932_2678	175.746
	191812_4005_12090_1957	No. of stems	0.428571					18454_12184_5113_2945	125.66
	191812_4005_12090_1957	No. of tips	1.30435					18454_6412_6223_2877	332.763
	18455_12972_6478_1832	Bif angle remote	1.01616					18454_9323_5624_2540	152.801
	18455_12972_6478_1832	Bif angle local	0.856546					18454_12595_4945_3086	99.4078
	18455_12972_6478_1832	Contraction	0.974555					18454_9063_5725_2504	138.737
	18455_12972_6478_1832	No. of bifs	0.786885					18454_12615_4671_2955	225.517
	18455_12972_6478_1832	No. of branches	0.792					18454_12335_4896_2973	683.306
	18455_12972_6478_1832	Hausdorff dimension	1.01972					18454_12734_5136_2921	167.304
	18455_12972_6478_1832	Max. branch order	0.916667					18454_4999_5762_3398	100.327
	18455_12972_6478_1832	Total length	1.01324					18454_5694_6788_2783	174.344
	18455_12972_6478_1832	Max. Euc distance	1.03944					18454_6404_4758_1524	291.394
	18455_12972_6478_1832	Max. path distance	1.18115					18454_12713_5349_3570	76.904
	18455_12972_6478_1832	Overall z span	1.37429					18454_11998_4866_3041	679.688
	18455_12972_6478_1832	Overall y span	1.09298					18454_4768_5546_2878	44.3524
	18455_12972_6478_1832	Overall x span	1.29089					18454_7166_4620_1486	120.38
	18455_12972_6478_1832	No. of stems	1					18454_11985_6155_2946	173.474
	18455_12972_6478_1832	No. of tips	0.8					18454_5956_4824_1623	594.903
	18463_8714_5470_2581	Bif angle remote	1.07535					18454_4944_5759_2869	156.127
	18463_8714_5470_2581	Bif angle local	1.20096					18454_12337_4993_3140	109.03
	18463_8714_5470_2581	Contraction	1.07617					18454_5503_6614_2867	110.049
	18463_8714_5470_2581	No. of bifs	2					18454_11778_5115_2866	147.391
	18463_8714_5470_2581	No. of branches	1.90566					18454_6127_4841_1748	258.047
	18463_8714_5470_2581	Hausdorff dimension	1.31449					18454_12354_5210_2912	73.3849
	18463_8714_5470_2581	Max. branch order	1.42857					18454_6119_3513_1920	244.271
	18463_8714_5470_2581	Total length	1.57227					18454_8676_6426_2652	93.7439
	18463_8714_5470_2581	Max. Euc distance	1.19113					18454_12785_5185_2935	280.156
	18463_8714_5470_2581	Max. path distance	1.10833					18454_12588_4326_2265	438.463
	18463_8714_5470_2581	Overall z span	0.897336					18454_6384_3708_1900	127.839
	18463_8714_5470_2581	Overall y span	0.543367					18454_6400_6024_2898	172.847
	18463_8714_5470_2581	Overall x span	1.26911					18454_12092_3830_1901	267.076
	18463_8714_5470_2581	No. of stems	0.6					18454_6120_5907_2749	100.17
	18463_8714_5470_2581	No. of tips	1.7931					18454_12062_4910_2907	83.0574
	18868_3235_6698_1895	Bif angle remote	0.975975					18454_5931_5927_2772	80.1982
	18868_3235_6698_1895	Bif angle local	0.808073					18454_11447_5952_3040	69.6018
	18868_3235_6698_1895	Contraction	1.03058					18454_12607_5736_2813	46.9573
	18868_3235_6698_1895	No. of bifs	2.53571					18454_4900_5310_2886	62.0515
	18868_3235_6698_1895	No. of branches	2.33333					18454_12568_5158_2939	81.9001
	18868_3235_6698_1895	Hausdorff dimension	1.21212					18454_5909_6263_2699	159.815
	18868_3235_6698_1895	Max. branch order	2.4					18454_6447_5920_2736	157.183
	18868_3235_6698_1895	Total length	2.35273					18454_12025_5116_3041	255.413
	18868_3235_6698_1895	Max. Euc distance	1.71404					18454_5697_5872_2931	107.816
	18868_3235_6698_1895	Max. path distance	3.4238					18454_12172_6248_2791	121.448
	18868_3235_6698_1895	Overall z span	2.73525					18454_5584_5950_2757	176.589
	18868_3235_6698_1895	Overall y span	1.41743					18454_11681_5456_2961	126.793
	18868_3235_6698_1895	Overall x span	1.94981					18454_4837_5721_2895	64.2635
	18868_3235_6698_1895	No. of stems	0.777778					18454_8453_5751_2489	93.0421
	18868_3235_6698_1895	No. of tips	2.13889					18454_12344_4740_3146	148.693
	18454_5856_6199_2841	Bif angle remote	0.913603					18454_12656_4900_2896	243.675
	18454_5856_6199_2841	Bif angle local	0.814719					18454_6048_6121_3095	154.435
	18454_5856_6199_2841	Contraction	1.05412					18454_11915_4749_2954	267.601
	18454_5856_6199_2841	No. of bifs	1.19512					18454_4832_5462_3010	78.4669
	18454_5856_6199_2841	No. of branches	1.1954					18454_5113_5488_2906	76.5682
	18454_5856_6199_2841	Hausdorff dimension	1.11115					18454_11755_5454_2819	39.4456
	18454_5856_6199_2841	Max. branch order	1.14286					18454_11960_5559_3353	124.668
	18454_5856_6199_2841	Total length	1.02258					18454_12156_5353_2918	122.418
	18454_5856_6199_2841	Max. Euc distance	1.12475					18454_5180_6231_2783	84.1483
	18454_5856_6199_2841	Max. path distance	1.41408					18454_12129_4523_2954	121.251
	18454_5856_6199_2841	Overall z span	1.58274					18454_12360_5102_3005	98.7431
	18454_5856_6199_2841	Overall y span	1.14628					18454_12885_5251_2972	108.367
	18454_5856_6199_2841	Overall x span	1.03653					18454_12468_4289_3123	128.119
	18454_5856_6199_2841	No. of stems	1.14286					18454_10678_6150_2906	199.027
	18454_5856_6199_2841	No. of tips	1.19149					18454_5275_4116_1831	324.475
	18458_13864_6601_2651	Bif angle remote	0.768846					18454_12223_3832_2016	158.896
	18458_13864_6601_2651	Bif angle local	0.70081					18454_8540_6365_2556	119.987
	18458_13864_6601_2651	Contraction	1.0462					18454_5250_5452_2776	68.7994
	18458_13864_6601_2651	No. of bifs	2.54167					18454_6271_5286_2796	136.192
	18458_13864_6601_2651	No. of branches	2.46					18454_12094_4110_1631	629.853
	18458_13864_6601_2651	Hausdorff dimension	1.17219					18454_12120_3801_2139	390.002
	18458_13864_6601_2651	Max. branch order	1.625					18454_5692_5757_2747	160.44
	18458_13864_6601_2651	Total length	3.17063					18454_5556_5499_3120	67.3653
	18458_13864_6601_2651	Max. Euc distance	1.58905					18454_5694_6635_2698	152.332
	18458_13864_6601_2651	Max. path distance	2.11661					18454_12395_5262_2823	194.768
	18458_13864_6601_2651	Overall z span	3.14005					18455_7694_6342_2759	73.0723
	18458_13864_6601_2651	Overall y span	1.99418					18455_7516_5103_1806	984.923
	18458_13864_6601_2651	Overall x span	1.76738					18455_6079_5358_1789	507.642
	18458_13864_6601_2651	No. of stems	0.5					18455_5808_5368_1946	789.208
	18458_13864_6601_2651	No. of tips	2.33333					18455_12868_7159_2661	114.31
	17788_2996_4103_1850	Bif angle remote	1.0254					18455_9427_7408_2547	101.603
	17788_2996_4103_1850	Bif angle local	0.884898					18455_7936_6656_2998	160.141
	17788_2996_4103_1850	Contraction	1.00597					18455_13660_5694_2788	50.8033
	17788_2996_4103_1850	No. of bifs	1.12963					18455_15288_6100_2157	250.563
	17788_2996_4103_1850	No. of branches	1.07965					18455_7456_6663_2949	232.187
	17788_2996_4103_1850	Hausdorff dimension	1.12488					18455_14159_4955_3109	89.1759
	17788_2996_4103_1850	Max. branch order	1.375					18455_11763_9985_2156	302.973
	17788_2996_4103_1850	Total length	1.12873					18455_9868_7320_2597	128.508
	17788_2996_4103_1850	Max. Euc distance	1.09064					18455_14118_5863_2872	89.9761
	17788_2996_4103_1850	Max. path distance	1.3371					18455_12457_7048_2703	219.404
	17788_2996_4103_1850	Overall z span	1.43558					18455_6181_5027_3254	69.4181
	17788_2996_4103_1850	Overall y span	1.1838					18455_5474_6083_1859	148.856
	17788_2996_4103_1850	Overall x span	0.99676					18455_13193_6792_2623	192.207
	17788_2996_4103_1850	No. of stems	0.285714					18455_13330_6136_3069	59.7672
	17788_2996_4103_1850	No. of tips	1.03333					18455_14846_7961_2200	685.447
	18461_9505_1437_2116	Bif angle remote	0.908137					18455_10947_6118_2666	72.3338
	18461_9505_1437_2116	Bif angle local	0.727034					18455_12972_6478_1832	452.986
	18461_9505_1437_2116	Contraction	1.05244					18455_13928_5188_1978	375.375
	18461_9505_1437_2116	No. of bifs	0.625					18455_13292_6553_2635	115.238
	18461_9505_1437_2116	No. of branches	0.64					18455_15044_5675_1933	179.654
	18461_9505_1437_2116	Hausdorff dimension	1.02328					18455_7413_7098_2755	127.062
	18461_9505_1437_2116	Max. branch order	1.33333					18455_15772_5387_2529	125.27
	18461_9505_1437_2116	Total length	0.368217					18455_13192_6052_2818	79.8465
	18461_9505_1437_2116	Max. Euc distance	0.879376					18455_6872_6464_2777	186.972
	18461_9505_1437_2116	Max. path distance	0.949548					18455_10478_6774_2402	398.685
	18461_9505_1437_2116	Overall z span	1.9113					18455_14318_5803_2822	93.6648
	18461_9505_1437_2116	Overall y span	1.12163					18455_14148_5760_1798	80.3102
	18461_9505_1437_2116	Overall x span	0.740391					18455_7256_7019_2813	180.893
	18461_9505_1437_2116	No. of stems	1.33333					18455_6788_6047_2934	106.9
	18461_9505_1437_2116	No. of tips	0.657895					18455_14089_4751_3091	138.136
	18465_12047_6844_2628	Bif angle remote	1.29857					18455_6167_6092_2716	142.324
	18465_12047_6844_2628	Bif angle local	0.88858					18455_6472_7034_2792	93.7258
	18465_12047_6844_2628	Contraction	1.01647					18455_6108_5759_2747	141.947
	18465_12047_6844_2628	No. of bifs	1					18455_12810_6951_2626	143.267
	18465_12047_6844_2628	No. of branches	1.01562					18455_6284_5737_2869	93.4912
	18465_12047_6844_2628	Hausdorff dimension	1.15319					18455_6065_5245_1941	241.047
	18465_12047_6844_2628	Max. branch order	0.857143					18455_13990_5988_2796	47.914
	18465_12047_6844_2628	Total length	1.64035					18455_6714_5575_1993	192.695
	18465_12047_6844_2628	Max. Euc distance	1.91476					18455_5086_6549_1839	727.672
	18465_12047_6844_2628	Max. path distance	1.92569					18455_13223_6307_2984	64.6027
	18465_12047_6844_2628	Overall z span	1.21373					18455_6801_5622_2699	57.3682
	18465_12047_6844_2628	Overall y span	1.40894					18455_4624_5453_2669	602.616
	18465_12047_6844_2628	Overall x span	2.28475					18455_13174_6103_2855	74.0822
	18465_12047_6844_2628	No. of stems	0.833333					18455_7490_6651_2736	69.7058
	18465_12047_6844_2628	No. of tips	1.02857					18455_14094_6930_1627	330.383
	18463_5749_4210_2893	Bif angle remote	0.699904					18455_6189_5699_1833	623.905
	18463_5749_4210_2893	Bif angle local	0.834441					18455_6732_5861_2736	95.349
	18463_5749_4210_2893	Contraction	0.99827					18455_13411_5875_2822	48.6111
	18463_5749_4210_2893	No. of bifs	1.4375					18455_14028_5894_2827	56.5958
	18463_5749_4210_2893	No. of branches	1.43939					18455_14298_5215_1794	194.756
	18463_5749_4210_2893	Hausdorff dimension	1.31425					18455_5585_5852_1826	136.929
	18463_5749_4210_2893	Max. branch order	1.28571					18455_13628_4376_2083	174.148
	18463_5749_4210_2893	Total length	1.87242					18455_14618_4966_2296	788.717
	18463_5749_4210_2893	Max. Euc distance	0.942168					18455_13463_6294_2664	107.355
	18463_5749_4210_2893	Max. path distance	0.985583					18455_7655_5387_1582	409.534
	18463_5749_4210_2893	Overall z span	1.60621					18455_10607_6858_2357	206.477
	18463_5749_4210_2893	Overall y span	0.58749					18455_10775_7154_2490	289.821
	18463_5749_4210_2893	Overall x span	1.13711					18455_14793_5029_3078	62.6885
	18463_5749_4210_2893	No. of stems	1					18455_6564_5935_2916	85.0536
	18463_5749_4210_2893	No. of tips	1.42857					18455_7000_6505_2743	99.8401
	18464_4282_5446_3532	Bif angle remote	0.867679					18455_6323_6236_2775	83.4634
	18464_4282_5446_3532	Bif angle local	1.62614					18455_7244_6024_2683	188.095
	18464_4282_5446_3532	Contraction	0.989745					18455_5362_6542_2121	182.968
	18464_4282_5446_3532	No. of bifs	1.09091					18455_14332_6685_1637	198.97
	18464_4282_5446_3532	No. of branches	1.04348					18455_14084_6015_2862	98.2948
	18464_4282_5446_3532	Hausdorff dimension	1.20638					18455_14091_5999_2706	90.847
	18464_4282_5446_3532	Max. branch order	1.83333					18455_13636_5631_2950	77.3994
	18464_4282_5446_3532	Total length	0.763191					18455_6748_5692_2797	61.0601
	18464_4282_5446_3532	Max. Euc distance	1.23092					18455_6617_6564_2767	50.0517
	18464_4282_5446_3532	Max. path distance	1.32926					18455_14275_6260_2760	106.367
	18464_4282_5446_3532	Overall z span	0.915789					18455_6759_5662_1724	223.304
	18464_4282_5446_3532	Overall y span	1.17076					18455_12696_6409_2694	111.345
	18464_4282_5446_3532	Overall x span	1.01539					18455_6163_5204_1806	646.487
	18464_4282_5446_3532	No. of stems	0.5					18455_7299_6468_2599	153.243
	18464_4282_5446_3532	No. of tips	1					18455_13464_5976_2770	191.561
	18453_4012_2964_3024	Bif angle remote	0.924295					18455_5095_6106_2310	375.623
	18453_4012_2964_3024	Bif angle local	0.713334					18455_14729_6648_1940	417.602
	18453_4012_2964_3024	Contraction	1.02687					18455_6216_5936_2872	390.985
	18453_4012_2964_3024	No. of bifs	0.634921					18455_15548_6638_2014	401.818
	18453_4012_2964_3024	No. of branches	0.627907					18455_7601_6942_2849	189.718
	18453_4012_2964_3024	Hausdorff dimension	1.10044					18455_6354_5899_2730	109.172
	18453_4012_2964_3024	Max. branch order	0.833333					18455_6718_6098_2819	79.0526
	18453_4012_2964_3024	Total length	0.516368					18455_12729_6654_2774	64.4292
	18453_4012_2964_3024	Max. Euc distance	1.19537					18455_13628_5126_1887	333.852
	18453_4012_2964_3024	Max. path distance	1.2383					18455_13387_6228_2625	71.3713
	18453_4012_2964_3024	Overall z span	0.899869					18455_14181_5156_3275	46.2148
	18453_4012_2964_3024	Overall y span	0.874003					18455_12871_5678_1501	1029.65
	18453_4012_2964_3024	Overall x span	1.01344					18455_13244_6503_2669	56.567
	18453_4012_2964_3024	No. of stems	0.6					18455_12901_7191_2769	338.225
	18453_4012_2964_3024	No. of tips	0.626866					18455_6710_7087_2768	128.482
	18454_5956_4824_1623	Bif angle remote	1.1837					18455_13154_6655_2664	58.4124
	18454_5956_4824_1623	Bif angle local	1.14263					18455_14281_4789_2018	122.647
	18454_5956_4824_1623	Contraction	0.974924					18455_4152_6646_2839	174.976
	18454_5956_4824_1623	No. of bifs	1.18518					18455_6376_5666_1652	250.269
	18454_5956_4824_1623	No. of branches	1.25926					18455_13985_4745_2895	498.446
	18454_5956_4824_1623	Hausdorff dimension	1.07924					18455_6244_6184_2691	100.382
	18454_5956_4824_1623	Max. branch order	1.5					18455_6200_6107_2748	116.448
	18454_5956_4824_1623	Total length	2.22137					18455_6960_7188_2703	87.9761
	18454_5956_4824_1623	Max. Euc distance	1.5979					18455_14457_4678_3104	46.1172
	18454_5956_4824_1623	Max. path distance	2.91597					18455_10132_6777_2379	354.839
	18454_5956_4824_1623	Overall z span	1.95031					18457_11384_7345_1488	136.212
	18454_5956_4824_1623	Overall y span	1.83149					18457_11359_7704_1559	427.392
	18454_5956_4824_1623	Overall x span	2.13828					18457_5880_5831_2692	279.088
	18454_5956_4824_1623	No. of stems	3					18457_12172_10303_1923	105.596
	18454_5956_4824_1623	No. of tips	1.32143					18457_6474_6709_2636	169.433
	17787_2582_6439_2262	Bif angle remote	1.03386					18457_5825_6228_2771	173.997
	17787_2582_6439_2262	Bif angle local	0.8145					18457_6019_6733_2689	97.1585
	17787_2582_6439_2262	Contraction	1.03436					18457_12681_5376_1567	343.387
	17787_2582_6439_2262	No. of bifs	1.8					18457_6885_5996_1534	234.859
	17787_2582_6439_2262	No. of branches	1.70312					18457_13508_5577_2950	88.7313
	17787_2582_6439_2262	Hausdorff dimension	1.13704					18457_13807_6275_2946	359.311
	17787_2582_6439_2262	Max. branch order	1.66667					18457_7565_6871_2495	208.119
	17787_2582_6439_2262	Total length	1.49571					18457_12703_5885_2873	136.226
	17787_2582_6439_2262	Max. Euc distance	1.24561					18457_6482_5802_2865	126.448
	17787_2582_6439_2262	Max. path distance	1.87451					18457_13049_5720_2785	188.385
	17787_2582_6439_2262	Overall z span	1.76103					18457_6477_6406_2704	525.925
	17787_2582_6439_2262	Overall y span	1.03103					18457_13364_5982_2751	104.402
	17787_2582_6439_2262	Overall x span	1.39052					18457_12024_5577_1973	141.763
	17787_2582_6439_2262	No. of stems	0.5					18457_12817_5587_2806	66.6441
	17787_2582_6439_2262	No. of tips	1.6					18457_6401_4391_2146	170.26
	18465_6182_3614_2701	Bif angle remote	0.985036					18457_5810_7042_2710	172.692
	18465_6182_3614_2701	Bif angle local	0.928772					18457_6370_6100_2669	134.444
	18465_6182_3614_2701	Contraction	1.08918					18457_13258_5172_1718	193.622
	18465_6182_3614_2701	No. of bifs	0.535714					18457_6451_6132_2772	101.086
	18465_6182_3614_2701	No. of branches	0.517241					18457_13670_5571_2856	90.9916
	18465_6182_3614_2701	Hausdorff dimension	0.987443					18457_5517_5871_2911	154.422
	18465_6182_3614_2701	Max. branch order	0.777778					18457_13551_5852_2802	425.62
	18465_6182_3614_2701	Total length	0.809138					18457_5974_5453_3153	243.099
	18465_6182_3614_2701	Max. Euc distance	1.14704					18457_11918_4749_1968	319.245
	18465_6182_3614_2701	Max. path distance	1.28224					18457_6290_6805_2590	208.377
	18465_6182_3614_2701	Overall z span	0.743626					18457_12421_4764_2133	65.2762
	18465_6182_3614_2701	Overall y span	0.672718					18457_13292_6416_2709	159.986
	18465_6182_3614_2701	Overall x span	2.0278					18457_12526_6859_2661	147.068
	18465_6182_3614_2701	No. of stems	0.5					18457_14159_6532_1997	548.819
	18465_6182_3614_2701	No. of tips	0.516129					18457_5863_6101_2643	120.496
	18868_14279_5395_1613	Bif angle remote	1.01654					18457_7005_5351_1770	93.5001
	18868_14279_5395_1613	Bif angle local	0.769618					18457_5789_5844_2880	435.02
	18868_14279_5395_1613	Contraction	1.02606					18457_5699_5421_2946	90.4562
	18868_14279_5395_1613	No. of bifs	1.02326					18457_13255_6908_1801	128.381
	18868_14279_5395_1613	No. of branches	1.01111					18457_4719_7649_2164	175.067
	18868_14279_5395_1613	Hausdorff dimension	1.14468					18457_5772_5564_2828	170.46
	18868_14279_5395_1613	Max. branch order	1.375					18457_12414_6877_1727	240.053
	18868_14279_5395_1613	Total length	1.57349					18457_4571_7355_2220	131.698
	18868_14279_5395_1613	Max. Euc distance	1.12601					18457_5971_5102_2680	277.159
	18868_14279_5395_1613	Max. path distance	1.5602					18457_12257_6886_2791	136.958
	18868_14279_5395_1613	Overall z span	0.734882					18457_13075_5573_2835	408.719
	18868_14279_5395_1613	Overall y span	1.45953					18457_13377_5460_2949	514.776
	18868_14279_5395_1613	Overall x span	1.63074					18457_13352_5649_2794	945.676
	18868_14279_5395_1613	No. of stems	0.833333					18457_7227_6749_2739	147.409
	18868_14279_5395_1613	No. of tips	1					18457_7465_5812_1599	166.779
	18864_2668_3436_1883	Bif angle remote	1.14593					18457_6337_4195_2131	401.036
	18864_2668_3436_1883	Bif angle local	0.8469					18457_7596_6592_1137	405.806
	18864_2668_3436_1883	Contraction	1.01803					18457_5944_5562_2833	81.1795
	18864_2668_3436_1883	No. of bifs	0.814286					18457_13405_6859_2734	269.51
	18864_2668_3436_1883	No. of branches	0.819444					18457_5921_6368_2727	176.924
	18864_2668_3436_1883	Hausdorff dimension	1.14658					18457_12758_6554_2618	256.218
	18864_2668_3436_1883	Max. branch order	0.75					18457_4233_7138_2112	198.78
	18864_2668_3436_1883	Total length	0.727308					18457_13607_5943_2895	233.868
	18864_2668_3436_1883	Max. Euc distance	0.896351					18457_4907_7725_2286	345.356
	18864_2668_3436_1883	Max. path distance	1.46226					18457_6489_5684_1934	366.627
	18864_2668_3436_1883	Overall z span	0.958819					18457_13706_5925_2677	157.478
	18864_2668_3436_1883	Overall y span	0.844505					18457_12863_6088_2668	156.99
	18864_2668_3436_1883	Overall x span	0.952944					18457_13071_5471_2812	135.142
	18864_2668_3436_1883	No. of stems	1					18457_12879_5909_1815	161.717
	18864_2668_3436_1883	No. of tips	0.826667					18457_13086_4987_2181	242.36
	18462_9252_5248_1328	Bif angle remote	0.935618					18457_12444_4669_1847	226.736
	18462_9252_5248_1328	Bif angle local	1.07838					18457_7263_6191_1628	128.224
	18462_9252_5248_1328	Contraction	1.02348					18457_8451_7764_1625	410.239
	18462_9252_5248_1328	No. of bifs	0.411765					18457_13104_5781_1746	63.8124
	18462_9252_5248_1328	No. of branches	0.416667					18457_13172_6917_2719	195.811
	18462_9252_5248_1328	Hausdorff dimension	0.989949					18457_6257_9651_1981	270.599
	18462_9252_5248_1328	Max. branch order	0.75					18457_12811_6692_2731	253.649
	18462_9252_5248_1328	Total length	0.338694					18457_7947_7225_2675	257.675
	18462_9252_5248_1328	Max. Euc distance	0.839176					18457_5971_5562_2763	84.288
	18462_9252_5248_1328	Max. path distance	0.708324					18457_12358_5647_1493	218.075
	18462_9252_5248_1328	Overall z span	1.09677					18457_13529_5974_2968	86.9132
	18462_9252_5248_1328	Overall y span	0.741016					18457_5737_6053_2712	216.478
	18462_9252_5248_1328	Overall x span	0.697088					18457_6267_4467_1905	232.052
	18462_9252_5248_1328	No. of stems	0.5					18457_13325_5813_2702	219.311
	18462_9252_5248_1328	No. of tips	0.435897					18457_6793_5741_1749	172.044
	18453_4379_2248_3498	Bif angle remote	1.03391					18457_12327_4736_1999	97.4295
	18453_4379_2248_3498	Bif angle local	0.890749					18457_6115_6606_2612	68.2582
	18453_4379_2248_3498	Contraction	1.03783					18457_13674_6548_2809	375.393
	18453_4379_2248_3498	No. of bifs	1.52083					18457_10092_6370_2769	163.435
	18453_4379_2248_3498	No. of branches	1.51515					18457_5342_6372_2743	629.775
	18453_4379_2248_3498	Hausdorff dimension	1.14803					18457_6503_6307_2640	191.044
	18453_4379_2248_3498	Max. branch order	0.857143					18457_5450_6630_2757	42.8146
	18453_4379_2248_3498	Total length	1.01016					18457_7352_7185_2448	163.015
	18453_4379_2248_3498	Max. Euc distance	1.09573					18457_13439_6142_2749	169.523
	18453_4379_2248_3498	Max. path distance	0.94311					18457_12907_7125_2802	138.336
	18453_4379_2248_3498	Overall z span	2.17812					18457_5767_6207_2796	71.2924
	18453_4379_2248_3498	Overall y span	1.67119					18457_6928_5652_1492	505.626
	18453_4379_2248_3498	Overall x span	0.816747					18457_5189_6487_2917	258.519
	18453_4379_2248_3498	No. of stems	1					18457_12911_5758_2893	263.738
	18453_4379_2248_3498	No. of tips	1.5					18457_13145_5555_2811	939.951
	18453_15835_3650_3565	Bif angle remote	1.04325					18457_6729_6605_2590	157.653
	18453_15835_3650_3565	Bif angle local	0.742842					18457_13123_6832_2700	181.219
	18453_15835_3650_3565	Contraction	1.00984					18457_13622_5659_3164	117.463
	18453_15835_3650_3565	No. of bifs	1.33333					18457_13714_7005_1681	277.765
	18453_15835_3650_3565	No. of branches	1.33708					18457_13491_6184_2681	303.463
	18453_15835_3650_3565	Hausdorff dimension	1.13739					18457_13053_6577_2641	98.0686
	18453_15835_3650_3565	Max. branch order	0.529412					18457_5310_6255_2890	45.3246
	18453_15835_3650_3565	Total length	1.50809					18457_5466_5679_2886	422.427
	18453_15835_3650_3565	Max. Euc distance	1.09836					18457_4273_7868_2206	70.193
	18453_15835_3650_3565	Max. path distance	1.76166					18457_6955_6570_2065	224.769
	18453_15835_3650_3565	Overall z span	1.37211					18457_11062_7480_2696	135.46
	18453_15835_3650_3565	Overall y span	1.00971					18457_7214_6804_1663	106.247
	18453_15835_3650_3565	Overall x span	1.34293					18457_11422_7240_2851	319.446
	18453_15835_3650_3565	No. of stems	1.28571					18457_13601_6288_2823	277.459
	18453_15835_3650_3565	No. of tips	1.33333					18457_12862_4644_1812	151.96
	191812_2569_9613_1584	Bif angle remote	1.14515					18457_13188_4878_2165	184.338
	191812_2569_9613_1584	Bif angle local	0.973038					18457_13192_6224_2660	223.454
	191812_2569_9613_1584	Contraction	1.04107					18457_6544_6534_1719	187.048
	191812_2569_9613_1584	No. of bifs	0.530864					18457_10862_6959_2575	284.033
	191812_2569_9613_1584	No. of branches	0.520958					18457_6175_6450_2696	556.707
	191812_2569_9613_1584	Hausdorff dimension	1.11464					18457_12785_5927_2761	406.34
	191812_2569_9613_1584	Max. branch order	0.533333					18457_5630_5712_2914	207.479
	191812_2569_9613_1584	Total length	0.412088					18457_6209_6203_2743	168.093
	191812_2569_9613_1584	Max. Euc distance	1.05009					18457_4861_8101_2022	130.347
	191812_2569_9613_1584	Max. path distance	0.708097					18457_12949_5924_2724	290.675
	191812_2569_9613_1584	Overall z span	1.49558					18457_13622_6415_2828	89.6703
	191812_2569_9613_1584	Overall y span	0.840054					18457_5922_5942_2664	306.851
	191812_2569_9613_1584	Overall x span	1.04974					18457_6687_6057_2745	292.295
	191812_2569_9613_1584	No. of stems	0.285714					18457_5651_6482_2817	89.8883
	191812_2569_9613_1584	No. of tips	0.517241					18457_5249_6204_3198	197.012
	18463_6600_4042_1645	Bif angle remote	1.22311					18457_13094_5820_2710	244.277
	18463_6600_4042_1645	Bif angle local	1.09434					18457_12052_5548_1730	202.156
	18463_6600_4042_1645	Contraction	0.961186					18457_7572_5371_1667	214.675
	18463_6600_4042_1645	No. of bifs	0.283019					18457_5363_6409_2828	73.4526
	18463_6600_4042_1645	No. of branches	0.311927					18457_12738_5987_2752	293.496
	18463_6600_4042_1645	Hausdorff dimension	1.04647					18457_4263_8144_2479	99.375
	18463_6600_4042_1645	Max. branch order	0.75					18458_13552_6816_2732	196.322
	18463_6600_4042_1645	Total length	0.288993					18458_14363_7107_2913	75.5596
	18463_6600_4042_1645	Max. Euc distance	1.02106					18458_14017_6515_2574	183.613
	18463_6600_4042_1645	Max. path distance	1.21012					18458_7449_5032_2848	155.593
	18463_6600_4042_1645	Overall z span	1.15275					18458_14107_7573_2714	87.0669
	18463_6600_4042_1645	Overall y span	0.788535					18458_14345_7650_1792	125.083
	18463_6600_4042_1645	Overall x span	0.681698					18458_13027_3763_2949	611.269
	18463_6600_4042_1645	No. of stems	1.2					18458_13091_3915_2986	666.991
	18463_6600_4042_1645	No. of tips	0.350877					18458_6712_5863_2911	85.0084
	191803_3516_10782_4122	Bif angle remote	0.905512					18458_6509_4705_2946	191.073
	191803_3516_10782_4122	Bif angle local	0.979953					18458_14412_4160_3018	328.938
	191803_3516_10782_4122	Contraction	1.04892					18458_14740_5130_2852	231.195
	191803_3516_10782_4122	No. of bifs	1.06977					18458_13509_7090_2675	263.864
	191803_3516_10782_4122	No. of branches	1.08989					18458_13412_5120_2813	142.321
	191803_3516_10782_4122	Hausdorff dimension	1.09488					18458_6657_6535_3147	132.016
	191803_3516_10782_4122	Max. branch order	1.875					18458_11444_9432_1519	268.353
	191803_3516_10782_4122	Total length	1.17986					18458_14405_6279_2786	390.873
	191803_3516_10782_4122	Max. Euc distance	1.388					18458_7082_4639_2909	53.5502
	191803_3516_10782_4122	Max. path distance	1.72518					18458_13403_7569_2684	55.6819
	191803_3516_10782_4122	Overall z span	1.41111					18458_13596_6569_2740	241.724
	191803_3516_10782_4122	Overall y span	1.34247					18458_13587_7471_2586	243.341
	191803_3516_10782_4122	Overall x span	1.42147					18458_12533_8078_2578	221.495
	191803_3516_10782_4122	No. of stems	1					18458_14881_5235_2845	430.456
	191803_3516_10782_4122	No. of tips	1.10638					18458_14219_6148_2823	118.936
	18454_12595_4945_3086	Bif angle remote	0.927055					18458_6873_6179_2847	197.488
	18454_12595_4945_3086	Bif angle local	0.817177					18458_7069_6928_2674	680.031
	18454_12595_4945_3086	Contraction	1.01826					18458_6384_5014_3143	507.47
	18454_12595_4945_3086	No. of bifs	0.271028					18458_13132_3936_2970	707.899
	18454_12595_4945_3086	No. of branches	0.294931					18458_12286_7991_1718	188.361
	18454_12595_4945_3086	Hausdorff dimension	1.02027					18458_6541_4719_2937	257.073
	18454_12595_4945_3086	Max. branch order	0.526316					18458_13713_4863_2819	387.122
	18454_12595_4945_3086	Total length	0.189078					18458_8234_7812_2528	144.961
	18454_12595_4945_3086	Max. Euc distance	1.29749					18458_14257_5383_2866	109.615
	18454_12595_4945_3086	Max. path distance	0.724186					18458_13292_4083_2900	624.83
	18454_12595_4945_3086	Overall z span	0.625246					18458_7100_5384_2752	343.624
	18454_12595_4945_3086	Overall y span	0.849193					18458_6300_6395_3301	146.087
	18454_12595_4945_3086	Overall x span	0.793985					18458_13971_6289_2695	459.654
	18454_12595_4945_3086	No. of stems	1.4					18458_7390_6890_2729	168.846
	18454_12595_4945_3086	No. of tips	0.324324					18458_13538_6792_2808	66.463
	18463_4907_4499_1962	Bif angle remote	1.13426					18458_5323_7055_2121	205.156
	18463_4907_4499_1962	Bif angle local	1.00315					18458_7711_6614_2678	137.083
	18463_4907_4499_1962	Contraction	1.04965					18458_14480_7283_2758	243.204
	18463_4907_4499_1962	No. of bifs	1.11111					18458_6356_6483_2701	125.943
	18463_4907_4499_1962	No. of branches	1.08333					18458_12834_3873_2725	327.007
	18463_4907_4499_1962	Hausdorff dimension	1.15052					18458_12920_3782_3036	197.472
	18463_4907_4499_1962	Max. branch order	1					18458_7837_5571_2845	288.371
	18463_4907_4499_1962	Total length	0.598643					18458_6032_7678_1994	213.713
	18463_4907_4499_1962	Max. Euc distance	0.749582					18458_14687_5144_3086	72.209
	18463_4907_4499_1962	Max. path distance	0.703399					18458_13617_7125_2724	171.547
	18463_4907_4499_1962	Overall z span	1.0577					18458_13806_6884_2798	119.761
	18463_4907_4499_1962	Overall y span	0.737478					18458_14801_4334_3027	286.049
	18463_4907_4499_1962	Overall x span	0.664204					18458_14272_6660_2897	60.075
	18463_4907_4499_1962	No. of stems	0.875					18458_13757_6280_2513	146.25
	18463_4907_4499_1962	No. of tips	1.05882					18458_13864_6601_2651	311.366
	18465_3950_7357_1872	Bif angle remote	0.753811					18458_15110_5586_3092	166.291
	18465_3950_7357_1872	Bif angle local	0.794791					18458_6908_5202_3061	49.5833
	18465_3950_7357_1872	Contraction	0.973882					18458_7987_5205_2826	110.271
	18465_3950_7357_1872	No. of bifs	3.55556					18458_11409_7677_2536	178.554
	18465_3950_7357_1872	No. of branches	3.42105					18458_13512_7976_2685	135.717
	18465_3950_7357_1872	Hausdorff dimension	1.15928					18458_12369_8186_2551	173.191
	18465_3950_7357_1872	Max. branch order	2					18458_7547_6493_2792	356.361
	18465_3950_7357_1872	Total length	2.27957					18458_12916_3791_2796	969.165
	18465_3950_7357_1872	Max. Euc distance	1.36261					18458_14373_7077_2713	137.525
	18465_3950_7357_1872	Max. path distance	2.08119					18458_13031_7257_2664	94.8806
	18465_3950_7357_1872	Overall z span	1.62033					18458_6736_6393_2758	64.8567
	18465_3950_7357_1872	Overall y span	1.14413					18458_14653_5310_3163	284.95
	18465_3950_7357_1872	Overall x span	1.04082					18458_14066_6147_2827	402.363
	18465_3950_7357_1872	No. of stems	0.666667					18458_14183_6949_2751	126.838
	18465_3950_7357_1872	No. of tips	3.09091					18458_13620_6654_2643	699.453
	17781_6013_5425_2582	Bif angle remote	0.75882					18458_7678_7107_2629	198.536
	17781_6013_5425_2582	Bif angle local	0.839109					18458_13636_7702_2570	115.484
	17781_6013_5425_2582	Contraction	1.0766					18458_8931_7581_2652	150.423
	17781_6013_5425_2582	No. of bifs	0.916667					18458_6949_7038_2619	492.022
	17781_6013_5425_2582	No. of branches	0.96					18458_6756_4670_3004	110.758
	17781_6013_5425_2582	Hausdorff dimension	1.01627					18458_7202_6902_2646	79.2922
	17781_6013_5425_2582	Max. branch order	1.16667					18458_9659_7541_2489	281.093
	17781_6013_5425_2582	Total length	0.644					18458_7317_4820_3124	143.129
	17781_6013_5425_2582	Max. Euc distance	0.897748					18461_8801_1099_2431	88.9409
	17781_6013_5425_2582	Max. path distance	0.8786					18461_8412_1356_2089	103.555
	17781_6013_5425_2582	Overall z span	0.84328					18461_3797_4732_1610	158.252
	17781_6013_5425_2582	Overall y span	0.824185					18461_11928_3265_2205	138.21
	17781_6013_5425_2582	Overall x span	1.24468					18461_3171_1640_3565	60.1474
	17781_6013_5425_2582	No. of stems	1.25					18461_9505_1437_2116	166.889
	17781_6013_5425_2582	No. of tips	1					18461_3906_1926_1935	137.766
	18457_13377_5460_2949	Bif angle remote	0.925045					18461_2799_2890_2194	49.8414
	18457_13377_5460_2949	Bif angle local	0.839336					18461_11815_2271_2512	100.694
	18457_13377_5460_2949	Contraction	0.984554					18461_5540_833_3021	248.977
	18457_13377_5460_2949	No. of bifs	1.19697					18461_2874_2457_2272	352.073
	18457_13377_5460_2949	No. of branches	1.16176					18461_5376_1544_1491	207.618
	18457_13377_5460_2949	Hausdorff dimension	1.27015					18462_4758_4125_3314	51.0597
	18457_13377_5460_2949	Max. branch order	1.46154					18462_9725_4569_1769	28.1868
	18457_13377_5460_2949	Total length	1.6955					18462_5031_4520_3079	121.575
	18457_13377_5460_2949	Max. Euc distance	1.40085					18462_5468_5537_2832	45.7412
	18457_13377_5460_2949	Max. path distance	1.51338					18462_5437_4742_2773	78.4803
	18457_13377_5460_2949	Overall z span	0.5884					18462_10198_5260_2556	175.368
	18457_13377_5460_2949	Overall y span	1.393					18462_5432_3859_2009	381.518
	18457_13377_5460_2949	Overall x span	1.23026					18462_5584_4358_1867	78.9368
	18457_13377_5460_2949	No. of stems	0.333333					18462_10549_5561_2541	67.6625
	18457_13377_5460_2949	No. of tips	1.12676					18462_10865_5644_1587	297.177
	182725_4698_11133_1458	Bif angle remote	0.975072					18462_10473_4964_3002	126.466
	182725_4698_11133_1458	Bif angle local	0.814649					18462_5713_4989_2900	60.1972
	182725_4698_11133_1458	Contraction	1.04723					18462_10224_5847_2688	37.5024
	182725_4698_11133_1458	No. of bifs	1.47273					18462_5695_5562_2999	93.0058
	182725_4698_11133_1458	No. of branches	1.40171					18462_10805_4880_2703	52.7567
	182725_4698_11133_1458	Hausdorff dimension	1.20567					18462_11006_5592_1627	197.195
	182725_4698_11133_1458	Max. branch order	3.57143					18462_10621_4321_2184	88.3013
	182725_4698_11133_1458	Total length	1.45427					18462_4985_5230_2776	45.8078
	182725_4698_11133_1458	Max. Euc distance	1.32123					18462_5991_5019_1769	47.6091
	182725_4698_11133_1458	Max. path distance	1.64825					18462_10401_5085_2511	55.2393
	182725_4698_11133_1458	Overall z span	1.59754					18462_5377_4957_2866	64.485
	182725_4698_11133_1458	Overall y span	1.13985					18462_10509_4559_2766	55.5267
	182725_4698_11133_1458	Overall x span	1.07024					18462_10291_5014_2528	97.9788
	182725_4698_11133_1458	No. of stems	0.444444					18462_6336_5598_2992	89.7941
	182725_4698_11133_1458	No. of tips	1.33333					18462_10269_5969_2666	105.827
	18465_3822_5619_2463	Bif angle remote	1.00871					18462_5492_4791_2885	72.9751
	18465_3822_5619_2463	Bif angle local	0.892407					18462_5091_4238_3319	30.79
	18465_3822_5619_2463	Contraction	1.0816					18462_5135_4429_3014	146.39
	18465_3822_5619_2463	No. of bifs	0.904762					18462_5631_4869_3190	55.4641
	18465_3822_5619_2463	No. of branches	0.883721					18462_10879_4855_2802	117.697
	18465_3822_5619_2463	Hausdorff dimension	1.16849					18462_5969_5519_2979	66.6669
	18465_3822_5619_2463	Max. branch order	0.727273					18462_9252_5248_1328	65.8125
	18465_3822_5619_2463	Total length	0.941476					18462_5151_4688_2941	88.9219
	18465_3822_5619_2463	Max. Euc distance	1.44522					18462_5109_4529_2978	85.9754
	18465_3822_5619_2463	Max. path distance	1.28968					18462_10579_4810_2837	116.953
	18465_3822_5619_2463	Overall z span	0.635348					18462_10274_5087_2569	187.497
	18465_3822_5619_2463	Overall y span	1.41743					18462_10255_5400_2582	229.392
	18465_3822_5619_2463	Overall x span	1.30881					18462_10686_4599_2855	109.943
	18465_3822_5619_2463	No. of stems	0.5					18462_9641_5474_2630	28.0698
	18465_3822_5619_2463	No. of tips	0.866667					18462_10895_3961_2893	51.4312
	18454_5611_5528_2953	Bif angle remote	0.883501					18462_10726_5225_1666	49.0006
	18454_5611_5528_2953	Bif angle local	0.930376					18462_6432_5657_2883	100.327
	18454_5611_5528_2953	Contraction	1.03361					18462_10432_4985_3052	74.7127
	18454_5611_5528_2953	No. of bifs	1.65385					18463_6634_3510_2026	139.081
	18454_5611_5528_2953	No. of branches	1.54237					18463_5131_5049_1741	470.574
	18454_5611_5528_2953	Hausdorff dimension	1.30669					18463_5912_3976_1901	68.2521
	18454_5611_5528_2953	Max. branch order	1.8					18463_8646_5621_2640	47.9482
	18454_5611_5528_2953	Total length	0.551841					18463_8379_5310_2427	123.247
	18454_5611_5528_2953	Max. Euc distance	0.60452					18463_8714_5470_2581	77.9537
	18454_5611_5528_2953	Max. path distance	0.596961					18463_4907_4499_1962	111.23
	18454_5611_5528_2953	Overall z span	0.347851					18463_5812_3259_2328	63.0638
	18454_5611_5528_2953	Overall y span	0.611269					18463_10776_5244_2896	36.3065
	18454_5611_5528_2953	Overall x span	0.661276					18463_5714_4598_2981	23.1068
	18454_5611_5528_2953	No. of stems	0.777778					18463_5988_4649_2743	42.1002
	18454_5611_5528_2953	No. of tips	1.44118					18463_5794_3899_3098	29.0137
	18458_7202_6902_2646	Bif angle remote	0.8919					18463_11314_4349_3088	48.6873
	18458_7202_6902_2646	Bif angle local	0.77266					18463_4896_4819_1874	152.096
	18458_7202_6902_2646	Contraction	0.987837					18463_10097_5177_2937	87.9249
	18458_7202_6902_2646	No. of bifs	0.53125					18463_6263_4947_2983	34.6735
	18458_7202_6902_2646	No. of branches	0.518248					18463_5904_5195_2864	39.4384
	18458_7202_6902_2646	Hausdorff dimension	1.12234					18463_5569_4920_2769	74.5127
	18458_7202_6902_2646	Max. branch order	0.25					18463_10932_4701_3404	27.8985
	18458_7202_6902_2646	Total length	0.554515					18463_11012_4573_2980	47.3979
	18458_7202_6902_2646	Max. Euc distance	0.696218					18463_10001_4493_3067	94.3663
	18458_7202_6902_2646	Max. path distance	0.714311					18463_5418_4426_3352	31.295
	18458_7202_6902_2646	Overall z span	0.532417					18463_10669_4620_3154	55.3563
	18458_7202_6902_2646	Overall y span	0.784967					18463_10292_4541_2853	49.2618
	18458_7202_6902_2646	Overall x span	1.1157					18463_6163_4822_2854	37.4633
	18458_7202_6902_2646	No. of stems	0.272727					18463_5020_4670_1978	64.3102
	18458_7202_6902_2646	No. of tips	0.513514					18463_10936_4406_3348	49.5197
	18457_13075_5573_2835	Bif angle remote	0.778159					18463_10959_4619_2756	138.555
	18457_13075_5573_2835	Bif angle local	1.02681					18463_11003_4139_3141	39.1438
	18457_13075_5573_2835	Contraction	1.01832					18463_6600_4042_1645	351.234
	18457_13075_5573_2835	No. of bifs	3.5					18463_5570_4260_3045	71.164
	18457_13075_5573_2835	No. of branches	3.19355					18463_5760_4515_2878	52.7554
	18457_13075_5573_2835	Hausdorff dimension	1.32326					18463_6029_4636_3016	37.2157
	18457_13075_5573_2835	Max. branch order	2.8					18463_5749_4210_2893	37.1933
	18457_13075_5573_2835	Total length	2.61111					18463_6220_5183_2753	45.8304
	18457_13075_5573_2835	Max. Euc distance	1.28794					18463_10522_5146_2667	71.8296
	18457_13075_5573_2835	Max. path distance	1.36431					18463_12726_5185_2966	33.2742
	18457_13075_5573_2835	Overall z span	1.45946					18463_6242_4969_2892	35.2894
	18457_13075_5573_2835	Overall y span	1.4311					18463_10112_5224_2924	160.092
	18457_13075_5573_2835	Overall x span	1.39713					18463_12440_5793_2309	502.483
	18457_13075_5573_2835	No. of stems	0.6					18463_5507_4263_3043	108.371
	18457_13075_5573_2835	No. of tips	2.83333					18463_5521_3834_3103	23.7499
	18454_12395_5262_2823	Bif angle remote	0.692186					18463_6109_4462_2864	55.7171
	18454_12395_5262_2823	Bif angle local	0.795799					18463_11014_4493_3022	50.0534
	18454_12395_5262_2823	Contraction	1.01269					18463_10679_5568_2895	29.1342
	18454_12395_5262_2823	No. of bifs	2.22727					18463_12479_5564_2773	369.971
	18454_12395_5262_2823	No. of branches	2.14583					18464_11606_6372_2671	247.474
	18454_12395_5262_2823	Hausdorff dimension	1.25672					18464_11601_6468_2749	282.588
	18454_12395_5262_2823	Max. branch order	0.875					18464_4255_5860_3429	104.748
	18454_12395_5262_2823	Total length	1.28942					18464_4533_6184_2965	138.165
	18454_12395_5262_2823	Max. Euc distance	0.843512					18464_12119_8630_2122	258.957
	18454_12395_5262_2823	Max. path distance	0.715547					18464_3522_8876_1983	257.56
	18454_12395_5262_2823	Overall z span	1.40832					18464_10974_9262_1978	425.758
	18454_12395_5262_2823	Overall y span	1.00779					18464_7041_4143_2870	528.563
	18454_12395_5262_2823	Overall x span	0.858915					18464_11607_6939_2581	112.214
	18454_12395_5262_2823	No. of stems	0.666667					18464_4979_7040_2811	108.105
	18454_12395_5262_2823	No. of tips	2.03704					18464_4935_6000_1799	98.7489
	18869_11716_4526_2151	Bif angle remote	1.19088					18464_5527_6860_3088	211.319
	18869_11716_4526_2151	Bif angle local	0.970694					18464_4557_6033_2991	145.412
	18869_11716_4526_2151	Contraction	1.03809					18464_2984_7375_2077	267.075
	18869_11716_4526_2151	No. of bifs	1.64706					18464_13309_8029_2052	360.565
	18869_11716_4526_2151	No. of branches	1.56164					18464_4610_6297_2826	57.6476
	18869_11716_4526_2151	Hausdorff dimension	1.15787					18464_4882_5203_1687	170.794
	18869_11716_4526_2151	Max. branch order	2.33333					18464_5296_6535_2827	207.911
	18869_11716_4526_2151	Total length	1.33911					18464_5351_10352_1906	138.417
	18869_11716_4526_2151	Max. Euc distance	1.67077					18464_4772_7481_2879	158.143
	18869_11716_4526_2151	Max. path distance	1.83654					18464_2597_5720_2438	91.9056
	18869_11716_4526_2151	Overall z span	1.28226					18464_5774_7397_1660	336.885
	18869_11716_4526_2151	Overall y span	2.22589					18464_4784_6002_2935	130.74
	18869_11716_4526_2151	Overall x span	1.74527					18464_4969_6276_2781	78.6593
	18869_11716_4526_2151	No. of stems	0.428571					18464_5561_6158_1751	162.409
	18869_11716_4526_2151	No. of tips	1.475					18464_11162_6136_2046	133.553
	18457_13172_6917_2719	Bif angle remote	0.992056					18464_5990_8208_2062	331.161
	18457_13172_6917_2719	Bif angle local	1.1036					18464_9813_7823_2605	370.427
	18457_13172_6917_2719	Contraction	1.04454					18464_5298_7122_2741	121.596
	18457_13172_6917_2719	No. of bifs	0.692308					18464_11533_5769_2751	216.732
	18457_13172_6917_2719	No. of branches	0.6					18464_5994_8052_2079	126.212
	18457_13172_6917_2719	Hausdorff dimension	1.03622					18464_3951_8150_2130	133.974
	18457_13172_6917_2719	Max. branch order	2					18464_11144_5200_2721	596.296
	18457_13172_6917_2719	Total length	0.201244					18464_3582_6683_1901	140.581
	18457_13172_6917_2719	Max. Euc distance	0.559096					18464_7098_4146_2767	680.296
	18457_13172_6917_2719	Max. path distance	0.746594					18464_4738_5448_1887	97.1088
	18457_13172_6917_2719	Overall z span	1.09621					18464_4614_7126_2881	94.4621
	18457_13172_6917_2719	Overall y span	0.396833					18464_4600_5777_2933	282.175
	18457_13172_6917_2719	Overall x span	0.213777					18464_5688_5624_1845	123.327
	18457_13172_6917_2719	No. of stems	0.333333					18464_12024_6759_2633	136.544
	18457_13172_6917_2719	No. of tips	0.555556					18464_4166_10293_2134	90.2444
	18457_12758_6554_2618	Bif angle remote	0.909991					18464_13390_8468_2043	308.616
	18457_12758_6554_2618	Bif angle local	0.783451					18464_11446_3566_2816	592.933
	18457_12758_6554_2618	Contraction	0.986689					18464_5105_6211_2858	148.574
	18457_12758_6554_2618	No. of bifs	0.5625					18464_3894_6099_2345	203.865
	18457_12758_6554_2618	No. of branches	0.556391					18464_5754_7711_2546	242.909
	18457_12758_6554_2618	Hausdorff dimension	1.07444					18464_12731_7382_1804	84.7931
	18457_12758_6554_2618	Max. branch order	0.909091					18464_4555_5341_3489	253.359
	18457_12758_6554_2618	Total length	0.541693					18464_3183_8137_1956	246.435
	18457_12758_6554_2618	Max. Euc distance	0.922347					18464_4423_9332_1946	107.138
	18457_12758_6554_2618	Max. path distance	0.842749					18464_5318_3354_2990	134.524
	18457_12758_6554_2618	Overall z span	1.06522					18464_3100_8788_2201	367.633
	18457_12758_6554_2618	Overall y span	0.680762					18464_4282_5446_3532	565.939
	18457_12758_6554_2618	Overall x span	1.00355					18464_11622_5033_2801	172.395
	18457_12758_6554_2618	No. of stems	0.285714					18464_5215_6731_2865	73.4173
	18457_12758_6554_2618	No. of tips	0.557143					18464_6552_9924_1576	282.545
	18457_13706_5925_2677	Bif angle remote	2.3961					18464_5274_7261_2713	145.688
	18457_13706_5925_2677	Bif angle local	1.18271					18464_12242_6322_3082	196.712
	18457_13706_5925_2677	Contraction	0.972945					18464_12279_5975_3128	185.887
	18457_13706_5925_2677	No. of bifs	2.69231					18464_4954_7079_2653	205.664
	18457_13706_5925_2677	No. of branches	2.76923					18464_11907_6894_2745	82.1568
	18457_13706_5925_2677	Hausdorff dimension	0.982625					18465_5168_6796_2762	116.434
	18457_13706_5925_2677	Max. branch order	1.6					18465_3249_7427_2176	162.529
	18457_13706_5925_2677	Total length	1.32374					18465_5247_6716_2633	90.1132
	18457_13706_5925_2677	Max. Euc distance	0.581292					18465_5848_6364_2634	75.1255
	18457_13706_5925_2677	Max. path distance	0.6649					18465_12523_6993_2907	124.42
	18457_13706_5925_2677	Overall z span	1.10468					18465_13516_6788_2823	162.998
	18457_13706_5925_2677	Overall y span	1.24322					18465_13256_6065_2770	171.542
	18457_13706_5925_2677	Overall x span	1.01193					18465_3742_6564_2012	216.779
	18457_13706_5925_2677	No. of stems	1.5					18465_6773_8194_1686	296.118
	18457_13706_5925_2677	No. of tips	2.71429					18465_3822_5619_2463	190.44
	236174_7038_14719_2895	Bif angle remote	0.787022					18465_15323_7287_2322	164.424
	236174_7038_14719_2895	Bif angle local	0.940994					18465_5589_6320_2714	222.384
	236174_7038_14719_2895	Contraction	1.10852					18465_6227_6464_2595	179.286
	236174_7038_14719_2895	No. of bifs	1.03571					18465_5921_8049_1479	308.606
	236174_7038_14719_2895	No. of branches	0.983333					18465_5674_5557_1781	260.911
	236174_7038_14719_2895	Hausdorff dimension	1.10754					18465_12983_5537_2798	277.538
	236174_7038_14719_2895	Max. branch order	0.888889					18465_5710_7285_2686	523.282
	236174_7038_14719_2895	Total length	0.720184					18465_13032_5323_2788	274.823
	236174_7038_14719_2895	Max. Euc distance	1.0184					18465_7842_8384_1387	121.732
	236174_7038_14719_2895	Max. path distance	0.970047					18465_10106_7620_2418	360.319
	236174_7038_14719_2895	Overall z span	1.3229					18465_5594_6328_2809	751.649
	236174_7038_14719_2895	Overall y span	0.838208					18465_4310_5307_1932	196.007
	236174_7038_14719_2895	Overall x span	1.27233					18465_4349_4997_2411	380.636
	236174_7038_14719_2895	No. of stems	0.5					18465_5148_4060_3232	458.959
	236174_7038_14719_2895	No. of tips	0.939394					18465_11448_5655_2589	237.395
	17302_8245_11494_2403	Bif angle remote	0.611098					18465_13003_5536_2685	311.089
	17302_8245_11494_2403	Bif angle local	0.734224					18465_5587_6289_2752	218.072
	17302_8245_11494_2403	Contraction	1.06817					18465_5139_8285_3316	357.118
	17302_8245_11494_2403	No. of bifs	1.02273					18465_13426_5886_3038	115.212
	17302_8245_11494_2403	No. of branches	1					18465_13623_9416_2595	576.595
	17302_8245_11494_2403	Hausdorff dimension	1.27297					18465_12573_7213_2610	92.2587
	17302_8245_11494_2403	Max. branch order	0.533333					18465_4454_5107_2437	195.85
	17302_8245_11494_2403	Total length	1.21778					18465_5344_5616_2732	292.933
	17302_8245_11494_2403	Max. Euc distance	0.89811					18465_13266_5575_2847	292.159
	17302_8245_11494_2403	Max. path distance	0.862043					18465_4678_4293_3196	775.843
	17302_8245_11494_2403	Overall z span	0.657051					18465_6106_3383_2906	576.462
	17302_8245_11494_2403	Overall y span	1.02004					18465_5141_4281_3212	213.823
	17302_8245_11494_2403	Overall x span	0.914363					18465_4910_6832_2806	204.161
	17302_8245_11494_2403	No. of stems	0.571429					18465_6899_4819_1568	67.748
	17302_8245_11494_2403	No. of tips	0.98					18465_6207_4228_1892	223.544
	18465_13426_5886_3038	Bif angle remote	0.887581					18465_6134_9765_1768	418.336
	18465_13426_5886_3038	Bif angle local	0.762492					18465_13609_5649_2887	273.856
	18465_13426_5886_3038	Contraction	1.03859					18465_13064_6007_2577	102.436
	18465_13426_5886_3038	No. of bifs	1.15909					18465_2646_5782_3175	773.899
	18465_13426_5886_3038	No. of branches	1.05155					18465_4792_5734_2153	520.525
	18465_13426_5886_3038	Hausdorff dimension	1.21073					18465_5221_5467_2813	223.229
	18465_13426_5886_3038	Max. branch order	0.928571					18465_4379_6120_1703	174.819
	18465_13426_5886_3038	Total length	0.464794					18465_6064_6481_2473	289.578
	18465_13426_5886_3038	Max. Euc distance	0.77138					18465_5561_4322_2166	288.811
	18465_13426_5886_3038	Max. path distance	1.01222					18465_6182_3614_2701	203.268
	18465_13426_5886_3038	Overall z span	1.18138					18465_5054_4388_3216	200.33
	18465_13426_5886_3038	Overall y span	0.704594					18465_15291_6671_2646	178.879
	18465_13426_5886_3038	Overall x span	0.584823					18465_12503_6095_1980	493.914
	18465_13426_5886_3038	No. of stems	0.181818					18465_5242_7177_2612	435.891
	18465_13426_5886_3038	No. of tips	0.962963					18465_5264_6386_2699	109.687
	17545_11076_19029_1795	Bif angle remote	0.928423					18465_3591_6125_2369	371.882
	17545_11076_19029_1795	Bif angle local	0.769591					18465_13305_6630_2748	115.236
	17545_11076_19029_1795	Contraction	1.02635					18465_12305_6454_2689	150.513
	17545_11076_19029_1795	No. of bifs	0.428571					18465_12712_6618_2790	160.942
	17545_11076_19029_1795	No. of branches	0.44186					18465_7351_8543_1363	182.872
	17545_11076_19029_1795	Hausdorff dimension	1.08379					18465_6334_6388_2709	44.9065
	17545_11076_19029_1795	Max. branch order	0.357143					18465_12769_6503_2879	281.676
	17545_11076_19029_1795	Total length	0.387848					18465_13029_5442_2717	369.751
	17545_11076_19029_1795	Max. Euc distance	0.992455					18465_12982_5353_2856	539.92
	17545_11076_19029_1795	Max. path distance	0.723801					18465_13388_5724_3347	308.796
	17545_11076_19029_1795	Overall z span	0.837492					18465_5895_5191_1873	386.447
	17545_11076_19029_1795	Overall y span	0.773845					18465_13090_6249_2759	135.541
	17545_11076_19029_1795	Overall x span	1.10919					18465_3896_6933_1988	164.272
	17545_11076_19029_1795	No. of stems	0.75					18465_13027_5298_2739	381.234
	17545_11076_19029_1795	No. of tips	0.466667					18465_13121_6199_2905	142.366
	18869_7826_2136_2207	Bif angle remote	1.62442					18465_2743_5750_3171	769.357
	18869_7826_2136_2207	Bif angle local	0.949542					18465_4560_4382_3200	425.525
	18869_7826_2136_2207	Contraction	0.972576					18465_6608_5346_1473	222.528
	18869_7826_2136_2207	No. of bifs	0.708333					18465_4051_5000_2560	201.08
	18869_7826_2136_2207	No. of branches	0.673077					18465_6441_7144_2501	135.923
	18869_7826_2136_2207	Hausdorff dimension	1.03206					18465_6877_7944_2596	173.092
	18869_7826_2136_2207	Max. branch order	1					18465_4112_7767_3346	819.538
	18869_7826_2136_2207	Total length	0.932088					18465_3527_5930_2437	185.344
	18869_7826_2136_2207	Max. Euc distance	1.18898					18465_13338_5637_2803	756.83
	18869_7826_2136_2207	Max. path distance	1.34555					18465_7580_8318_1612	98.8839
	18869_7826_2136_2207	Overall z span	1.54212					18465_6849_5375_1671	142.086
	18869_7826_2136_2207	Overall y span	1.33446					18465_13255_7700_1876	277.541
	18869_7826_2136_2207	Overall x span	0.937639					18465_12339_6586_2617	106.093
	18869_7826_2136_2207	No. of stems	0.5					18465_3816_8174_2043	262.713
	18869_7826_2136_2207	No. of tips	0.655172					18465_3950_7357_1872	156.596
	18463_12440_5793_2309	Bif angle remote	1.38893					18465_5077_6430_2746	223.004
	18463_12440_5793_2309	Bif angle local	0.8622					18465_5966_6530_2581	191.25
	18463_12440_5793_2309	Contraction	0.979548					18465_11191_7845_2497	203.833
	18463_12440_5793_2309	No. of bifs	0.755102					18465_14410_8327_2133	237.693
	18463_12440_5793_2309	No. of branches	0.762376					18465_6160_5733_1926	369.646
	18463_12440_5793_2309	Hausdorff dimension	1.08739					18465_5205_6474_2770	160.99
	18463_12440_5793_2309	Max. branch order	1					18465_2988_6695_2654	138.823
	18463_12440_5793_2309	Total length	0.799742					18465_12640_6404_2609	689.089
	18463_12440_5793_2309	Max. Euc distance	1.36056					18465_13827_9311_2559	181.478
	18463_12440_5793_2309	Max. path distance	1.89529					18465_13094_5878_2931	368.859
	18463_12440_5793_2309	Overall z span	1.96359					18465_13134_6790_3014	166.877
	18463_12440_5793_2309	Overall y span	1.22104					18465_6942_9108_1337	629.41
	18463_12440_5793_2309	Overall x span	1.08893					18465_5276_6650_2849	236.828
	18463_12440_5793_2309	No. of stems	1					18465_4504_5713_2409	140.863
	18463_12440_5793_2309	No. of tips	0.773585					18465_12973_5448_3006	76.8162
	18462_10291_5014_2528	Bif angle remote	1.17527					18465_7192_4789_1561	165.756
	18462_10291_5014_2528	Bif angle local	0.937441					18465_5154_4887_2067	169.158
	18462_10291_5014_2528	Contraction	1.0178					18465_13317_6022_2913	504.998
	18462_10291_5014_2528	No. of bifs	0.318182					18465_12624_6287_2681	202.165
	18462_10291_5014_2528	No. of branches	0.340426					18465_12499_7622_2625	153.83
	18462_10291_5014_2528	Hausdorff dimension	1.07306					18465_5426_6603_2765	66.207
	18462_10291_5014_2528	Max. branch order	0.666667					18465_13979_8070_2032	189.294
	18462_10291_5014_2528	Total length	0.390048					18465_6019_6206_2729	94.6129
	18462_10291_5014_2528	Max. Euc distance	0.953838					18465_5411_5388_2690	318.531
	18462_10291_5014_2528	Max. path distance	1.4498					18465_5899_5232_2712	204.756
	18462_10291_5014_2528	Overall z span	2.06579					18465_5802_6001_2003	354.709
	18462_10291_5014_2528	Overall y span	0.470421					18465_4871_9088_2617	213.482
	18462_10291_5014_2528	Overall x span	0.82928					18465_3794_6421_2237	131.294
	18462_10291_5014_2528	No. of stems	0.6					18465_13129_5547_2795	140.124
	18462_10291_5014_2528	No. of tips	0.384615					18465_11716_7708_2586	178.587
	18458_13403_7569_2684	Bif angle remote	0.891734					18465_6208_6085_2469	327.924
	18458_13403_7569_2684	Bif angle local	0.983208					18465_6469_9270_1644	80.69
	18458_13403_7569_2684	Contraction	1.05458					18465_5278_7035_2853	162.233
	18458_13403_7569_2684	No. of bifs	1.35897					18465_13533_5933_3352	175.612
	18458_13403_7569_2684	No. of branches	1.3012					18465_5413_5560_1495	698.167
	18458_13403_7569_2684	Hausdorff dimension	1.15173					18465_12999_6715_3105	158.866
	18458_13403_7569_2684	Max. branch order	1					18465_5732_4739_2069	230.489
	18458_13403_7569_2684	Total length	0.983025					18465_3828_4861_2509	169.961
	18458_13403_7569_2684	Max. Euc distance	1.10656					18465_13404_5836_3370	220.28
	18458_13403_7569_2684	Max. path distance	1.03774					18465_13477_5771_3361	151.487
	18458_13403_7569_2684	Overall z span	0.951923					18465_4961_5006_1956	358.954
	18458_13403_7569_2684	Overall y span	0.991182					18465_4511_4704_2125	56.0183
	18458_13403_7569_2684	Overall x span	1.03092					18465_12071_6888_2585	89.8996
	18458_13403_7569_2684	No. of stems	0.428571					18465_12044_7004_2950	320.155
	18458_13403_7569_2684	No. of tips	1.24444					18465_5475_6485_2856	155.425
	18868_15309_6193_1989	Bif angle remote	0.98456					18465_5066_6583_2693	129.043
	18868_15309_6193_1989	Bif angle local	0.915535					18465_12047_6844_2628	109.393
	18868_15309_6193_1989	Contraction	1.00391					18465_5252_6814_2886	291.838
	18868_15309_6193_1989	No. of bifs	1.4375					18465_4336_4555_3182	586.847
	18868_15309_6193_1989	No. of branches	1.47423					18465_3689_5269_2573	644.868
	18868_15309_6193_1989	Hausdorff dimension	1.26566					18465_6392_7027_2645	320.126
	18868_15309_6193_1989	Max. branch order	1					18470_11730_12395_2312	630.895
	18868_15309_6193_1989	Total length	2.3849					18470_9642_8059_1613	918.854
	18868_15309_6193_1989	Max. Euc distance	0.955084					18470_11233_14852_1791	752.28
	18868_15309_6193_1989	Max. path distance	1.41308					18864_1582_10481_2905	301.323
	18868_15309_6193_1989	Overall z span	1.76829					18864_4263_1187_3028	502.749
	18868_15309_6193_1989	Overall y span	1.12995					18864_1535_10622_2373	318.551
	18868_15309_6193_1989	Overall x span	1.02823					18864_1747_10918_3498	258.006
	18868_15309_6193_1989	No. of stems	2.33333					18864_1902_5554_1916	735.951
	18868_15309_6193_1989	No. of tips	1.5					18864_1632_10662_933	634.138
	18454_11682_5981_2715	Bif angle remote	0.826776					18864_1991_12182_1277	729.519
	18454_11682_5981_2715	Bif angle local	0.833498					18864_2027_4802_1653	523.003
	18454_11682_5981_2715	Contraction	1.03862					18864_1457_11318_1254	594.12
	18454_11682_5981_2715	No. of bifs	0.758621					18864_2227_13969_2461	240.602
	18454_11682_5981_2715	No. of branches	0.731707					18864_2193_3523_3160	293.43
	18454_11682_5981_2715	Hausdorff dimension	1.11188					18864_1814_12345_2071	129.767
	18454_11682_5981_2715	Max. branch order	1.42857					18864_2076_12232_1113	753.548
	18454_11682_5981_2715	Total length	0.661988					18864_1671_12163_1669	272.704
	18454_11682_5981_2715	Max. Euc distance	0.910917					18864_4972_14967_2283	470.796
	18454_11682_5981_2715	Max. path distance	1.35836					18864_2057_3480_2432	571.171
	18454_11682_5981_2715	Overall z span	1.61125					18864_1800_5304_3261	630.215
	18454_11682_5981_2715	Overall y span	0.857674					18864_1562_10157_2959	298.301
	18454_11682_5981_2715	Overall x span	1.03683					18864_1165_9582_1483	909.229
	18454_11682_5981_2715	No. of stems	0.444444					18864_1963_12608_2000	189.752
	18454_11682_5981_2715	No. of tips	0.712121					18864_1751_6589_3030	631.903
	18465_5264_6386_2699	Bif angle remote	0.921897					18864_4436_16069_3142	391.098
	18465_5264_6386_2699	Bif angle local	1.07814					18864_2337_10385_872	252.798
	18465_5264_6386_2699	Contraction	1.02521					18864_1629_11898_1736	449.722
	18465_5264_6386_2699	No. of bifs	2.31579					18864_1409_9052_1622	186.999
	18465_5264_6386_2699	No. of branches	2.14634					18864_2496_2498_2249	140.255
	18465_5264_6386_2699	Hausdorff dimension	1.21047					18864_1702_6530_3184	761.093
	18465_5264_6386_2699	Max. branch order	2.4					18864_2062_12852_2794	881.219
	18465_5264_6386_2699	Total length	1.18588					18864_2096_4664_2372	480.388
	18465_5264_6386_2699	Max. Euc distance	0.849867					18864_2419_13554_3067	460.425
	18465_5264_6386_2699	Max. path distance	0.830816					18864_1670_5548_1214	531.925
	18465_5264_6386_2699	Overall z span	0.90737					18864_2690_12688_1110	428.243
	18465_5264_6386_2699	Overall y span	0.860295					18864_3557_1515_3067	140.077
	18465_5264_6386_2699	Overall x span	0.707693					18864_4488_2356_1619	539.835
	18465_5264_6386_2699	No. of stems	0.4					18864_1698_10932_1669	523.703
	18465_5264_6386_2699	No. of tips	1.95652					18864_1370_11160_2723	329.022
	182725_3279_5694_2034	Bif angle remote	0.826931					18864_2449_2886_2296	163.64
	182725_3279_5694_2034	Bif angle local	0.934515					18864_1707_6378_962	1640.43
	182725_3279_5694_2034	Contraction	1.068					18864_3822_2500_1695	485.151
	182725_3279_5694_2034	No. of bifs	1					18864_1171_9950_1263	460.555
	182725_3279_5694_2034	No. of branches	0.980769					18864_1682_6870_2077	369.917
	182725_3279_5694_2034	Hausdorff dimension	1.01457					18864_3188_2471_2190	186.834
	182725_3279_5694_2034	Max. branch order	1.42857					18864_1461_10281_987	356.795
	182725_3279_5694_2034	Total length	1.32398					18864_3973_1540_2209	366.444
	182725_3279_5694_2034	Max. Euc distance	1.8528					18864_4534_15937_3364	573.921
	182725_3279_5694_2034	Max. path distance	1.16619					18864_2551_13732_1628	156.85
	182725_3279_5694_2034	Overall z span	2.9125					18864_1627_12196_2097	143.637
	182725_3279_5694_2034	Overall y span	1.60939					18864_1919_4864_1450	442.098
	182725_3279_5694_2034	Overall x span	1.56036					18864_1700_5226_1981	176.892
	182725_3279_5694_2034	No. of stems	0.75					18864_1661_6782_2060	392.998
	182725_3279_5694_2034	No. of tips	0.964286					18864_1594_12233_2395	397.546
	18454_5257_5619_2996	Bif angle remote	1.03349					18864_2015_13625_2573	551.554
	18454_5257_5619_2996	Bif angle local	0.861021					18864_4681_15678_2507	167.695
	18454_5257_5619_2996	Contraction	1.04479					18864_1454_10746_1042	713.039
	18454_5257_5619_2996	No. of bifs	2.17857					18864_2093_4347_3370	265.142
	18454_5257_5619_2996	No. of branches	2.18966					18864_1907_12901_2904	515.144
	18454_5257_5619_2996	Hausdorff dimension	1.09246					18864_1839_11296_1736	539.014
	18454_5257_5619_2996	Max. branch order	1.5					18864_1272_9713_1078	863.878
	18454_5257_5619_2996	Total length	3.03761					18864_2572_3422_3410	535.83
	18454_5257_5619_2996	Max. Euc distance	1.85045					18864_1646_4431_2530	263.777
	18454_5257_5619_2996	Max. path distance	1.91975					18864_1240_7599_1622	693.031
	18454_5257_5619_2996	Overall z span	2.28					18864_1397_10514_2129	144.676
	18454_5257_5619_2996	Overall y span	2.51993					18864_1642_12313_2381	291.49
	18454_5257_5619_2996	Overall x span	1.90322					18864_3673_15733_2720	321.93
	18454_5257_5619_2996	No. of stems	1.75					18864_3238_2567_3539	539.321
	18454_5257_5619_2996	No. of tips	2.16129					18864_3205_14979_2560	335.831
	18454_4999_5762_3398	Bif angle remote	1.21541					18864_2361_3923_3054	458.075
	18454_4999_5762_3398	Bif angle local	1.13439					18864_5234_1579_1866	191.849
	18454_4999_5762_3398	Contraction	0.967807					18864_1596_11794_1503	524.246
	18454_4999_5762_3398	No. of bifs	0.325581					18864_3138_3183_3758	466.117
	18454_4999_5762_3398	No. of branches	0.348571					18864_1355_11322_1492	475.445
	18454_4999_5762_3398	Hausdorff dimension	1.1022					18864_1957_3800_2004	448.207
	18454_4999_5762_3398	Max. branch order	0.818182					18864_2184_4131_2201	604.481
	18454_4999_5762_3398	Total length	0.465535					18864_2668_3436_1883	255.014
	18454_4999_5762_3398	Max. Euc distance	0.922304					18864_3170_2339_3400	600.291
	18454_4999_5762_3398	Max. path distance	1.59981					18864_3401_3776_1271	610.458
	18454_4999_5762_3398	Overall z span	1.33648					18864_4965_2159_1711	368.026
	18454_4999_5762_3398	Overall y span	1.13372					18864_4076_15405_3478	710.662
	18454_4999_5762_3398	Overall x span	0.815394					18864_2157_12499_3285	192.437
	18454_4999_5762_3398	No. of stems	1.4					18864_2088_12826_1555	563.615
	18454_4999_5762_3398	No. of tips	0.377778					18864_2420_14422_2816	834.146
	18864_1707_6378_962	Bif angle remote	1.25501					18864_4691_1118_2280	474.91
	18864_1707_6378_962	Bif angle local	0.902173					18864_4730_1174_2394	294.635
	18864_1707_6378_962	Contraction	1.01763					18864_1797_12948_1839	421.402
	18864_1707_6378_962	No. of bifs	1.30303					18864_4407_1632_2840	410.386
	18864_1707_6378_962	No. of branches	1.20833					18864_1188_6872_1750	525.917
	18864_1707_6378_962	Hausdorff dimension	1.09461					18864_2047_3988_2153	423.441
	18864_1707_6378_962	Max. branch order	0.714286					18864_1659_11273_3315	521.647
	18864_1707_6378_962	Total length	1.61988					18864_1733_10744_2030	637.388
	18864_1707_6378_962	Max. Euc distance	1.06972					18864_2391_3075_2588	630.487
	18864_1707_6378_962	Max. path distance	1.47996					18864_2260_3742_3475	280.577
	18864_1707_6378_962	Overall z span	1.3799					18864_1320_10541_1736	819.04
	18864_1707_6378_962	Overall y span	1.19685					18864_1675_12348_2193	546.517
	18864_1707_6378_962	Overall x span	1.49826					18864_5453_1050_2345	170.219
	18864_1707_6378_962	No. of stems	0.25					18864_4686_903_3052	579.263
	18864_1707_6378_962	No. of tips	1.125					18864_3177_2000_3078	676.245
	17545_10767_7392_1591	Bif angle remote	1.17854					18864_2448_13720_3360	563.259
	17545_10767_7392_1591	Bif angle local	1.03646					18864_1777_5090_1877	433.598
	17545_10767_7392_1591	Contraction	1.05678					18864_4747_15770_2616	280.471
	17545_10767_7392_1591	No. of bifs	0.296296					18864_3028_2131_2574	319.454
	17545_10767_7392_1591	No. of branches	0.322581					18864_2305_4911_3558	364.835
	17545_10767_7392_1591	Hausdorff dimension	0.976326					18864_4294_3745_1237	430.96
	17545_10767_7392_1591	Max. branch order	0.5					18864_3057_12792_1095	684.905
	17545_10767_7392_1591	Total length	0.291862					18864_1801_4945_3172	551.8
	17545_10767_7392_1591	Max. Euc distance	1.15891					18864_2526_14207_2146	487.134
	17545_10767_7392_1591	Max. path distance	1.14291					18864_1507_6069_1024	233.296
	17545_10767_7392_1591	Overall z span	0.510243					18864_2993_2322_3199	574.198
	17545_10767_7392_1591	Overall y span	0.939394					18864_1768_6414_3336	413.508
	17545_10767_7392_1591	Overall x span	0.843887					18864_1876_3901_2516	349.333
	17545_10767_7392_1591	No. of stems	0.5					18867_12604_7304_4117	172.568
	17545_10767_7392_1591	No. of tips	0.361111					18867_15149_4034_2297	1098.16
	18462_5631_4869_3190	Bif angle remote	0.88559					18867_4560_5907_1899	628.253
	18462_5631_4869_3190	Bif angle local	0.92196					18867_11130_8377_3961	524.68
	18462_5631_4869_3190	Contraction	1.07077					18867_14164_3385_2444	710.494
	18462_5631_4869_3190	No. of bifs	0.970588					18867_7118_7972_2264	1390.24
	18462_5631_4869_3190	No. of branches	1.02857					18867_13062_7428_2271	804.811
	18462_5631_4869_3190	Hausdorff dimension	1.33705					18867_5280_2908_3792	793.822
	18462_5631_4869_3190	Max. branch order	0.875					18867_15274_3653_2698	611.545
	18462_5631_4869_3190	Total length	1.18146					18867_5190_4375_1911	646.915
	18462_5631_4869_3190	Max. Euc distance	0.65601					18867_13424_3539_2100	377.7
	18462_5631_4869_3190	Max. path distance	0.744502					18867_11849_7879_2395	786.499
	18462_5631_4869_3190	Overall z span	1.77778					18867_11283_9059_3791	276.496
	18462_5631_4869_3190	Overall y span	0.563334					18867_6819_4387_1439	574.256
	18462_5631_4869_3190	Overall x span	0.715877					18867_6605_2231_3770	431.797
	18462_5631_4869_3190	No. of stems	1.5					18867_10618_2841_2820	430.121
	18462_5631_4869_3190	No. of tips	1.08108					18867_4169_4878_2194	671.371
	18454_10772_6113_3035	Bif angle remote	0.790604					18867_15045_3776_2475	805.113
	18454_10772_6113_3035	Bif angle local	0.77493					18867_7064_7597_2538	648.901
	18454_10772_6113_3035	Contraction	1.07948					18867_7144_2057_2659	480.715
	18454_10772_6113_3035	No. of bifs	1.17308					18867_16025_4299_2641	438.716
	18454_10772_6113_3035	No. of branches	1.15179					18867_13113_7463_2534	320.426
	18454_10772_6113_3035	Hausdorff dimension	1.14496					18867_13156_3073_2379	344.975
	18454_10772_6113_3035	Max. branch order	1.125					18867_4671_3079_3203	395.504
	18454_10772_6113_3035	Total length	1.4964					18867_10755_9240_3895	165.065
	18454_10772_6113_3035	Max. Euc distance	1.09751					18867_8415_8309_2436	445.714
	18454_10772_6113_3035	Max. path distance	1.06428					18867_4828_2482_3686	331.094
	18454_10772_6113_3035	Overall z span	1.37429					18867_4133_5952_2106	622.285
	18454_10772_6113_3035	Overall y span	1.11933					18867_13790_3410_2253	765.823
	18454_10772_6113_3035	Overall x span	1.47719					18867_15811_6177_1980	326.4
	18454_10772_6113_3035	No. of stems	0.7					18867_10414_3160_3039	377.633
	18454_10772_6113_3035	No. of tips	1.13115					18867_15582_4896_2141	635.269
	18465_13129_5547_2795	Bif angle remote	1.2085					18867_5139_3985_2167	573.714
	18465_13129_5547_2795	Bif angle local	0.97949					18867_4973_5366_1765	471.806
	18465_13129_5547_2795	Contraction	1.05831					18867_11137_2398_3583	428.125
	18465_13129_5547_2795	No. of bifs	0.658537					18867_4669_4570_2073	455.638
	18465_13129_5547_2795	No. of branches	0.611111					18867_10412_2839_2741	388.702
	18465_13129_5547_2795	Hausdorff dimension	1.01608					18867_14764_3403_2597	321.466
	18465_13129_5547_2795	Max. branch order	1.28571					18867_5073_3228_2947	325.12
	18465_13129_5547_2795	Total length	0.481443					18867_15811_4448_2408	545.733
	18465_13129_5547_2795	Max. Euc distance	1.23886					18867_6279_8417_2362	745.174
	18465_13129_5547_2795	Max. path distance	1.21077					18867_4988_4156_2129	385.691
	18465_13129_5547_2795	Overall z span	1.21429					18867_13274_7559_2296	996.058
	18465_13129_5547_2795	Overall y span	1.09375					18867_5899_2561_3554	410.451
	18465_13129_5547_2795	Overall x span	0.928571					18867_10765_3870_3233	1182.23
	18465_13129_5547_2795	No. of stems	0.2					18867_5017_3617_2600	848.641
	18465_13129_5547_2795	No. of tips	0.58					18867_4923_4354_2021	682.889
	18453_16244_4719_2263	Bif angle remote	0.993227					18867_14181_3313_2386	502.516
	18453_16244_4719_2263	Bif angle local	0.893868					18867_14506_2855_2968	531.311
	18453_16244_4719_2263	Contraction	1.03308					18867_3795_5274_2227	518.299
	18453_16244_4719_2263	No. of bifs	3.68					18867_8163_9155_3218	1009.57
	18453_16244_4719_2263	No. of branches	3.41818					18867_10469_3004_3204	425.532
	18453_16244_4719_2263	Hausdorff dimension	1.21916					18867_5957_8282_2413	800.349
	18453_16244_4719_2263	Max. branch order	3.2					18867_12068_7370_2308	1276.07
	18453_16244_4719_2263	Total length	3.13999					18867_12201_7350_2337	965.005
	18453_16244_4719_2263	Max. Euc distance	1.94342					18867_15426_4078_2484	410.495
	18453_16244_4719_2263	Max. path distance	2.51339					18867_6258_2044_3485	463.361
	18453_16244_4719_2263	Overall z span	2.3628					18867_15739_2966_3493	371.973
	18453_16244_4719_2263	Overall y span	1.92884					18868_11119_8664_3655	387.556
	18453_16244_4719_2263	Overall x span	2.00986					18868_8631_7999_1855	447.715
	18453_16244_4719_2263	No. of stems	0.714286					18868_7913_8380_2353	635.987
	18453_16244_4719_2263	No. of tips	3.12903					18868_4874_4047_1792	735.216
	17545_9737_18825_1930	Bif angle remote	1.01484					18868_6911_8343_2317	493.913
	17545_9737_18825_1930	Bif angle local	0.793623					18868_4789_4057_1826	600.62
	17545_9737_18825_1930	Contraction	0.975182					18868_3235_6698_1895	427.108
	17545_9737_18825_1930	No. of bifs	0.411765					18868_13407_3744_1962	566.564
	17545_9737_18825_1930	No. of branches	0.43662					18868_13169_3781_1933	332.968
	17545_9737_18825_1930	Hausdorff dimension	1.14322					18868_5704_2199_3201	431.187
	17545_9737_18825_1930	Max. branch order	1.16667					18868_15198_5053_2169	413.968
	17545_9737_18825_1930	Total length	0.605163					18868_4938_2701_2841	433.45
	17545_9737_18825_1930	Max. Euc distance	1.13518					18868_11636_8646_1299	610.278
	17545_9737_18825_1930	Max. path distance	1.19289					18868_14279_5395_1613	573.472
	17545_9737_18825_1930	Overall z span	0.841518					18868_12470_3656_1739	623.442
	17545_9737_18825_1930	Overall y span	0.65619					18868_2842_6099_2110	1191.34
	17545_9737_18825_1930	Overall x span	1.67557					18868_4741_5470_1460	759.693
	17545_9737_18825_1930	No. of stems	1					18868_3359_5848_1888	425.694
	17545_9737_18825_1930	No. of tips	0.473684					18868_3672_3508_2764	449.327
	18457_6729_6605_2590	Bif angle remote	0.6089					18868_7579_8497_2378	495.558
	18457_6729_6605_2590	Bif angle local	0.706133					18868_13531_3140_2438	522.197
	18457_6729_6605_2590	Contraction	1.02915					18868_3789_3619_2559	677.381
	18457_6729_6605_2590	No. of bifs	1.15909					18868_13012_3602_1928	365.581
	18457_6729_6605_2590	No. of branches	1.10753					18868_5474_3499_2095	476.231
	18457_6729_6605_2590	Hausdorff dimension	1.35815					18868_6898_8468_2346	585.966
	18457_6729_6605_2590	Max. branch order	0.909091					18868_7561_7883_2261	321.18
	18457_6729_6605_2590	Total length	1.60728					18868_3847_5231_1752	609.315
	18457_6729_6605_2590	Max. Euc distance	1.03161					18868_7256_8515_2409	346.908
	18457_6729_6605_2590	Max. path distance	1.00632					18868_5308_3596_2016	520.638
	18457_6729_6605_2590	Overall z span	1.32079					18868_4311_2996_2855	680.487
	18457_6729_6605_2590	Overall y span	1.15283					18868_14027_5742_1500	283.5
	18457_6729_6605_2590	Overall x span	1.17865					18868_14262_4665_1774	690.423
	18457_6729_6605_2590	No. of stems	0.428571					18868_3509_3594_2860	332.618
	18457_6729_6605_2590	No. of tips	1.06					18868_12913_3584_1981	227.207
	18458_14433_6732_2878	Bif angle remote	0.958095					18868_5468_3444_2212	448.576
	18458_14433_6732_2878	Bif angle local	0.766315					18868_15766_5788_2256	494.94
	18458_14433_6732_2878	Contraction	1.03607					18868_2738_5502_2231	421.537
	18458_14433_6732_2878	No. of bifs	1.51351					18868_14412_4628_1890	674.118
	18458_14433_6732_2878	No. of branches	1.47436					18868_4226_4488_1857	692.066
	18458_14433_6732_2878	Hausdorff dimension	1.19929					18868_7941_5001_1111	565.094
	18458_14433_6732_2878	Max. branch order	0.875					18868_9909_3045_2698	249.044
	18458_14433_6732_2878	Total length	1.36437					18868_4348_4165_1934	317.691
	18458_14433_6732_2878	Max. Euc distance	1.72505					18868_14259_3730_2366	419.215
	18458_14433_6732_2878	Max. path distance	1.22736					18868_14832_5135_1924	422.586
	18458_14433_6732_2878	Overall z span	1.4882					18868_4763_2861_2849	768.23
	18458_14433_6732_2878	Overall y span	1.32591					18868_5495_4219_1621	694.391
	18458_14433_6732_2878	Overall x span	1.392					18868_5873_4466_1307	623.359
	18458_14433_6732_2878	No. of stems	0.666667					18868_4765_3247_2573	632.464
	18458_14433_6732_2878	No. of tips	1.42857					18868_2951_4934_2271	418.527
	18464_5318_3354_2990	Bif angle remote	0.50452					18868_13593_3888_2022	721.732
	18464_5318_3354_2990	Bif angle local	0.704047					18868_12680_3564_1964	198.567
	18464_5318_3354_2990	Contraction	1.06488					18868_7192_6819_1292	592.296
	18464_5318_3354_2990	No. of bifs	0.272727					18868_13321_3761_1963	520.91
	18464_5318_3354_2990	No. of branches	0.26087					18868_4779_2645_3003	741.565
	18464_5318_3354_2990	Hausdorff dimension	1.11204					18868_9763_2762_2680	364.606
	18464_5318_3354_2990	Max. branch order	0.875					18868_3885_3376_2724	499.439
	18464_5318_3354_2990	Total length	0.378504					18868_4910_3591_2213	974.712
	18464_5318_3354_2990	Max. Euc distance	1.38555					18868_14032_4538_1773	642.377
	18464_5318_3354_2990	Max. path distance	1.33815					18868_8830_2471_3095	394.027
	18464_5318_3354_2990	Overall z span	1.21917					18868_5934_3343_2061	602.852
	18464_5318_3354_2990	Overall y span	0.747093					18868_15693_5058_2426	527.47
	18464_5318_3354_2990	Overall x span	0.576423					18868_11979_3168_2155	812.12
	18464_5318_3354_2990	No. of stems	0.285714					18868_5327_4855_1459	420.024
	18464_5318_3354_2990	No. of tips	0.262295					18868_15309_6193_1989	526.554
	18455_12901_7191_2769	Bif angle remote	0.682983					18868_7470_8133_2323	786.044
	18455_12901_7191_2769	Bif angle local	0.683266					18868_5164_2159_3374	672.879
	18455_12901_7191_2769	Contraction	1.01833					18868_4271_3434_2567	347.337
	18455_12901_7191_2769	No. of bifs	0.880597					18868_7896_6871_1291	436.292
	18455_12901_7191_2769	No. of branches	0.921429					18868_13853_5264_1554	539.021
	18455_12901_7191_2769	Hausdorff dimension	1.09304					18868_8763_3213_2979	368.097
	18455_12901_7191_2769	Max. branch order	0.777778					18868_13164_3735_1900	594.465
	18455_12901_7191_2769	Total length	0.819968					18868_14151_4931_1693	348.325
	18455_12901_7191_2769	Max. Euc distance	0.851653					18868_4928_2984_2621	729.981
	18455_12901_7191_2769	Max. path distance	1.64052					18869_4389_1997_2201	504.717
	18455_12901_7191_2769	Overall z span	1.19273					18869_4409_4684_2137	644.958
	18455_12901_7191_2769	Overall y span	0.742088					18869_4924_4208_2362	1027.92
	18455_12901_7191_2769	Overall x span	0.961883					18869_4463_4791_2445	331.187
	18455_12901_7191_2769	No. of stems	1.375					18869_2669_4055_1879	233.79
	18455_12901_7191_2769	No. of tips	0.959459					18869_6635_1999_2722	299.364
	17302_8116_7752_1531	Bif angle remote	1.0576					18869_3424_2555_2044	336.698
	17302_8116_7752_1531	Bif angle local	0.732615					18869_10879_3721_1770	656.215
	17302_8116_7752_1531	Contraction	0.972452					18869_11132_3226_2139	367.222
	17302_8116_7752_1531	No. of bifs	1.77778					18869_9614_4576_2346	374.214
	17302_8116_7752_1531	No. of branches	1.84211					18869_7622_1733_3142	380.685
	17302_8116_7752_1531	Hausdorff dimension	1.10054					18869_10499_3806_1526	319.142
	17302_8116_7752_1531	Max. branch order	1.2					18869_2496_3505_2127	241.511
	17302_8116_7752_1531	Total length	1.74075					18869_8857_5226_2366	699.814
	17302_8116_7752_1531	Max. Euc distance	1.33701					18869_3026_2316_2654	430.339
	17302_8116_7752_1531	Max. path distance	1.53186					18869_10920_2958_2232	628.44
	17302_8116_7752_1531	Overall z span	1.19754					18869_2928_2697_2312	356.93
	17302_8116_7752_1531	Overall y span	0.791516					18869_4456_2427_3676	173.136
	17302_8116_7752_1531	Overall x span	1.45335					18869_5106_4267_2333	727.347
	17302_8116_7752_1531	No. of stems	2					18869_10520_2755_2089	657.843
	17302_8116_7752_1531	No. of tips	1.85714					18869_3083_3489_1740	304.033
	18463_5760_4515_2878	Bif angle remote	1.00669					18869_4225_2015_2314	331.416
	18463_5760_4515_2878	Bif angle local	1.00087					18869_11512_3540_2231	537.167
	18463_5760_4515_2878	Contraction	0.997706					18869_4308_3847_2558	809.383
	18463_5760_4515_2878	No. of bifs	0.459459					18869_11065_3629_1928	477.313
	18463_5760_4515_2878	No. of branches	0.473684					18869_8979_2088_2275	171.345
	18463_5760_4515_2878	Hausdorff dimension	1.15319					18869_3536_2826_1740	472.178
	18463_5760_4515_2878	Max. branch order	0.888889					18869_4561_4958_3994	220.881
	18463_5760_4515_2878	Total length	0.266526					18869_2721_2955_2509	496.949
	18463_5760_4515_2878	Max. Euc distance	0.917871					18869_4615_5320_4043	64.0318
	18463_5760_4515_2878	Max. path distance	0.945604					18869_4016_2317_2018	362.863
	18463_5760_4515_2878	Overall z span	1.11852					18869_9434_2056_2440	261.171
	18463_5760_4515_2878	Overall y span	0.466667					18869_9971_2534_2021	574.531
	18463_5760_4515_2878	Overall x span	0.824961					18869_9119_5134_2393	815.326
	18463_5760_4515_2878	No. of stems	0.833333					18869_3122_3404_1752	485.89
	18463_5760_4515_2878	No. of tips	0.493671					18869_2928_3408_1874	331.507
	18457_12358_5647_1493	Bif angle remote	1.23332					18869_5857_2036_2254	292.139
	18457_12358_5647_1493	Bif angle local	0.909723					18869_3829_1757_2988	261.237
	18457_12358_5647_1493	Contraction	1.03444					18869_8403_2204_2149	581.784
	18457_12358_5647_1493	No. of bifs	0.6					18869_10882_3119_2025	461.737
	18457_12358_5647_1493	No. of branches	0.563218					18869_11716_4526_2151	659.746
[truncated: 24,816 more rows]

## Sheet: Figure S2
Figure S2A
[truncated: 229 more rows]
[truncated: 21 more columns]

## Sheet: Figure S23
Figure S23
[truncated: 15 more rows]
